# Supplementary material for: Efficient population representation with more genetic markers increases performance of a steelhead (Oncorhynchus mykiss) genetic stock identification baseline
Source: Evol Appl. 2023 Dec 26;17(2):e13610. doi: 10.1111/eva.13610 (PMC10853585; doi:10.1111/eva.13610)
Supplement: Supplementary file 1 — File S1. [file EVA-17-e13610-s003.txt]

Pedigree	Individual.Name	sample_type	repunit	OMS00039_mh.A1	OMS00039_mh.A2	OMS00052_mh.A1	OMS00052_mh.A2	OMS00077_mh.A1	OMS00077_mh.A2	OMS00101_mh.A1	OMS00101_mh.A2	OMS00116_mh.A1	OMS00116_mh.A2	OMS00118_mh.A1	OMS00118_mh.A2	OMS00120_mh.A1	OMS00120_mh.A2	OMS00128_mh.A1	OMS00128_mh.A2	OMS00129_mh.A1	OMS00129_mh.A2	OMS00143_mh.A1	OMS00143_mh.A2	OMS00149_mh.A1	OMS00149_mh.A2	OMS00151_mh.A1	OMS00151_mh.A2	OMS00175_mh.A1	OMS00175_mh.A2	Omy_101832195_mh.A1	Omy_101832195_mh.A2	Omy_102867443_mh.A1	Omy_102867443_mh.A2	Omy_104519624_mh.A1	Omy_104519624_mh.A2	Omy_107336170_mh.A1	Omy_107336170_mh.A2	Omy_108007193_mh.A1	Omy_108007193_mh.A2	Omy_109243222_mh.A1	Omy_109243222_mh.A2	Omy_110201359_mh.A1	Omy_110201359_mh.A2	Omy_11138351_mh.A1	Omy_11138351_mh.A2	Omy_112301202_mh.A1	Omy_112301202_mh.A2	Omy_11282082_mh.A1	Omy_11282082_mh.A2
Alpowa_Cr	OmyALPW10C_0001	reference	LSNAKE	GGC	GAC	GG	GA	AG	AC	CG	CG	TA	TA	GGAA	GGGA	GC	GC	CG	CG	CA	CA	TCAAC	TTAAC	GT	GT	CG	CA	CG	CG	CA	CA	CT	CT	AA	GA	CC	CC	AA	AA	GT	TT	AA	AT	TA	TA	CC	CC	GC	GC
Alpowa_Cr	OmyALPW10C_0002	reference	LSNAKE	GGC	GAC	GA	TG	AC	AC	CA	CA	TA	TA	GGAA	GGAA	GC	GT	CG	CG	CA	CA	TCAAC	TCAAC	GT	GG	CG	CG	CG	CA	CA	CA	CT	AT	AA	AA	CC	GC	AA	GA	GT	GT	AA	AA	TA	CA	CC	CC	GC	GC
Alpowa_Cr	OmyALPW10C_0024	reference	LSNAKE	GGC	GAC	GG	GA	AG	AC	CG	CG	TA	TA	GGAA	GGAA	GC	GC	CG	CG	CA	GC	TCAAC	TCAAC	GT	TG	CG	CG	CG	CA	CA	CA	CT	CT	GA	GA	CC	CC	GA	GA	GT	TT	AA	AA	CA	CA	CC	CC	GC	GC
Alpowa_Cr	OmyALPW10C_0025	reference	LSNAKE	GAC	GAC	GA	GA	AC	AC	CA	CA	TA	TA	GGAA	GGAA	GC	GC	CG	CG	CA	CC	TCAAC	TCAAC	GG	TG	CG	CG	CG	CA	AA	CA	CT	CT	AA	GA	CC	GC	AA	AA	GT	GT	AA	AA	TA	TA	CC	CC	GC	GC
Alpowa_Cr	OmyALPW10C_0026	reference	LSNAKE	GGC	GGC	TG	TG	AG	AC	CG	CG	TA	TA	GTAA	GGAA	GC	GC	CG	CG	CA	CC	TCAAC	TCAAC	GG	GG	CG	CG	CG	CA	AA	AA	CT	CT	AA	GA	CC	CC	GA	GA	GT	GT	AA	AT	TA	TA	CC	CC	GC	GC
Alpowa_Cr	OmyALPW10C_0027	reference	LSNAKE	GGC	GGC	GG	TG	AG	AC	CG	CG	TA	TA	GTAA	GGAA	GC	GT	CG	CG	CC	CC	TCAAC	TTAAC	GT	GG	CG	CG	CG	CA	AA	CA	CT	CT	AA	GA	CC	CC	AA	AA	GT	GA	AA	AT	TA	CA	CC	CC	GC	GC
Alpowa_Cr	OmyALPW10C_0029	reference	LSNAKE	GGC	GAC	GA	TG	AC	AC	CG	CG	TA	TA	GGAA	GGAA	GC	GC	CG	CG	CA	CC	TCAAC	TCAAC	GT	GG	CG	CG	CG	CA	AA	CA	CT	CT	AA	GA	CC	GC	AA	GA	GT	GT	AA	AA	TA	CA	CC	CC	GC	GC
Alpowa_Cr	OmyALPW10C_0030	reference	LSNAKE	GGC	GAC	GG	GA	AG	AG	CG	CG	TA	TA	GGAA	GGAA	GC	GT	CG	CG	CA	CA	TCAAC	TCAAC	GG	GG	CG	CG	CG	CG	AA	CA	CT	CT	AA	GA	CC	CC	AA	GA	GT	GT	AA	AA	TA	CA	CC	CC	GC	GC
Alpowa_Cr	OmyALPW10C_0031	reference	LSNAKE	GGC	GAC	TG	TG	AG	AC	CA	CG	TA	TA	GTAA	GGAA	GC	GC	CG	CG	CA	CA	TCAAC	TCAAC	GT	GG	CG	CG	CG	CA	AA	CA	CT	CT	AA	AA	CC	CC	AA	GA	GT	TT	AA	AT	TA	CA	CC	CC	GC	GC
Alpowa_Cr	OmyALPW10C_0032	reference	LSNAKE	GGC	GAC	GG	GG	AC	AC	CA	CG	TA	TA	GGAA	GGAA	GC	AT	CG	CG	CA	CC	TCAAC	TCAAC	GT	GT	CG	CG	CG	CG	CA	CA	CT	CT	AA	AA	CC	CC	GA	GA	GT	GT	AA	AT	TA	TA	CC	CC	GC	GC
Alpowa_Cr	OmyALPW10C_0033	reference	LSNAKE	GGC	GAC	GG	GA	AC	AC	CG	CG	TA	TA	GTAA	GTAA	GT	GT	CG	CG	CC	GC	TCAAC	TCAAC	GG	GG	CG	CG	CG	CG	AA	CA	CT	CT	AA	GA	CC	CC	AA	AA	GT	TT	AA	CA	CA	CA	CC	CC	GC	GC
Alpowa_Cr	OmyALPW10C_0034	reference	LSNAKE	GGC	GAC	GA	GA	AC	AC	CA	CG	TA	TA	GTAA	GTAA	GC	GC	CG	CG	CA	AA	TCAAC	TTAAC	GG	TG	CG	CG	CG	CA	AA	CA	CT	CT	GA	GA	CC	GC	AA	GA	GT	GA	AA	AA	TA	TA	CC	CC	GC	GT
Alpowa_Cr	OmyALPW10C_0035	reference	LSNAKE	GGC	GAC	GA	GA	AG	AC	CG	CG	TA	TA	GTAA	GGAA	GC	GC	CG	CG	CA	CA	TCAAC	TCAAC	GT	GG	CG	CA	CG	CG	CA	CA	CT	CT	GA	GA	CC	CC	AA	GA	GT	GT	AA	AA	CA	CA	CC	CC	GC	GC
Alpowa_Cr	OmyALPW10C_0036	reference	LSNAKE	GGC	GAC	GG	TG	AG	AC	CG	CG	TA	TA	GTAA	GGAA	GC	GT	CG	CG	CA	GC	TCAAC	TCAAC	GT	GG	CG	CG	CG	CA	AA	CA	CT	CT	AA	AA	CC	CC	AA	GA	GT	GA	AA	CA	CA	CA	CC	CC	GC	GC
Alpowa_Cr	OmyALPW10C_0037	reference	LSNAKE	GAC	GAC	GA	TG	AG	AG	CA	CG	TA	TA	GTAA	GTAA	GC	GT	CG	CG	CA	CA	TCAAC	TCAAC	GT	GG	CG	CG	CG	CA	AA	CA	CT	AT	AA	AA	CC	CC	AA	GA	GT	TT	AA	AT	TA	CA	CC	CA	GC	GC
Alpowa_Cr	OmyALPW10C_0038	reference	LSNAKE	GGC	GAC	GG	GA	AC	AC	CA	CG	TA	TA	GTAA	GGAA	GC	GC	CG	CG	CA	CC	TCAAC	TCAAC	GG	TG	CG	CG	CG	CG	AA	CA	CT	AT	AA	GA	CC	CC	AA	GA	GT	TT	AA	AT	TA	TA	CC	CA	GC	GT
Alpowa_Cr	OmyALPW10C_0039	reference	LSNAKE	GAC	GAC	GG	GA	AC	GC	CA	CG	TA	TA	GGAA	GGAA	GC	GC	CG	CG	CC	CC	TCAAC	TCAAC	GT	GG	CG	CG	CA	CA	AA	CA	CT	CT	GA	GA	CC	CA	GA	GA	GA	TT	AA	AA	TA	CA	CC	CC	GC	GC
Alpowa_Cr	OmyALPW10C_0040	reference	LSNAKE	GGC	GGC	GG	GA	AG	AC	CA	CG	TA	TA	GTAA	GGAA	GC	AT	CG	CG	CC	AA	TCAAC	TCAAC	GG	GG	CG	CG	CG	CA	CA	CA	CT	AT	AA	AA	CC	CC	AA	GA	GT	GT	AA	AA	TA	TA	CC	CC	GC	GC
Alpowa_Cr	OmyALPW10C_0041	reference	LSNAKE	GGC	GAC	GA	GA	AG	AG	CA	CA	TA	TA	GGAA	GGAA	GC	AT	CG	CG	CA	CA	TCAAC	TCAAC	GG	GG	CG	CG	CG	CA	AA	CA	CT	CT	AA	AA	CC	CC	GA	GA	GT	GT	AA	AT	TA	TA	CC	CC	GC	GC
Alpowa_Cr	OmyALPW10C_0042	reference	LSNAKE	GGC	GGC	GA	GA	AG	AC	CG	CG	TA	TA	GGAA	GGAA	GC	GC	CG	CG	CA	GC	TCAAC	TTAAC	GT	GT	CG	CG	CG	CA	AA	AA	CT	CT	AA	GA	CC	CC	AA	GA	GT	GT	AA	AA	CA	CA	CC	CC	GC	GC
Alpowa_Cr	OmyALPW10C_0043	reference	LSNAKE	GGC	GAC	GG	TG	AC	AC	CA	CG	TA	TA	GTAA	GGAA	GC	GC	CG	CG	CA	AA	TCAAC	TCAAC	GT	GT	CG	CG	CA	CA	AA	CA	CT	CT	GA	GA	CC	GC	AA	GA	GT	TT	AA	AT	CA	CA	CC	CC	GC	GC
Alpowa_Cr	OmyALPW10C_0044	reference	LSNAKE	GAC	GAC	TG	TG	AG	AC	CA	CA	TA	TA	GGAA	GGAA	GC	GC	CG	CG	GC	AA	TCAAC	TCAAC	GT	GG	CG	CA	CG	CA	CA	CA	CT	CT	AA	AA	CC	CA	GA	GA	GT	GT	AA	AT	TA	CA	CC	CC	GC	GC
Alpowa_Cr	OmyALPW10C_0045	reference	LSNAKE	GGC	GAC	GG	GG	AC	AC	CA	CA	TA	TA	GGAA	GGAA	GC	GT	CG	CG	CA	GC	TCAAC	TCAAC	GT	GG	CG	CG	CG	CG	AA	CA	CT	CT	AA	AA	CC	CC	GA	GA	GT	GT	AA	AA	TA	CA	CC	CC	GC	GC
Alpowa_Cr	OmyALPW10C_0046	reference	LSNAKE	GAC	GAC	GA	TG	AC	AC	CA	CG	TA	TA	GTAA	GGAA	GC	GC	CG	CG	CA	CC	TCAAC	TCAAC	GG	GG	CG	CG	CG	CG	AA	CA	CT	CT	AA	AA	CC	CC	AA	GA	GT	GT	AA	AA	TA	CA	CC	CC	GC	GC
Alpowa_Cr	OmyALPW10C_0047	reference	LSNAKE	GGC	GAC	GA	GA	AC	AC	CA	CG	TA	TA	GGAA	GGAA	GC	GC	CG	CG	CA	CC	TCAAC	TCAAC	GG	GG	CG	GG	CG	CA	CA	CA	CT	CT	AA	GA	CC	CC	AA	AA	GT	TT	AT	CA	TA	CA	CC	CC	GC	GT
Alpowa_Cr	OmyALPW10C_0048	reference	LSNAKE	GGC	GAC	GG	GA	AG	AC	CG	CG	TA	TT	GGAA	GGGA	GC	GT	CG	CG	CA	GC	TCAAC	TCAAC	GT	GG	CG	CA	CG	CA	CA	CA	CT	CT	AA	AA	CC	CC	AA	AA	GT	TT	AA	AA	CA	CA	CC	CC	GC	GC
Alpowa_Cr	OmyALPW10C_0049	reference	LSNAKE	GGC	GAC	GA	GA	AG	AG	CA	CG	TA	TA	GTAA	GGAA	GC	GT	CG	CG	CC	CC	TCAAC	TCAAC	GT	GG	CG	CG	CG	CA	AA	CA	CT	CT	AA	AA	CC	CC	AA	AA	GT	GT	AA	AA	TA	TA	CC	CC	GC	GC
Alpowa_Cr	OmyALPW10C_0050	reference	LSNAKE	GGC	GAC	GG	TG	AC	AC	CA	CG	TA	TA	GTAA	GGAA	GC	GC	CG	CG	CC	GC	TCAAC	TCAAC	GT	GG	CG	CG	CG	CA	CA	CA	CT	CT	AA	AA	CC	CC	AA	AA	GT	GA	AA	AA	CA	CA	CC	CC	GC	GC
Alpowa_Cr	OmyALPW10C_0051	reference	LSNAKE	GGC	GAC	GG	TG	AG	AC	CA	CG	TA	TA	GTAA	GGAA	GC	GC	CG	CG	CA	CC	TCAAC	TCAAC	GG	GG	CG	CG	CG	CG	AA	AA	CT	CT	AA	GA	CC	CC	AA	AA	GT	GT	AA	AA	TA	CA	CC	CC	GC	GC
Alpowa_Cr	OmyALPW10C_0052	reference	LSNAKE	GGC	GAC	GG	TG	AG	AC	CA	CG	TA	TA	GGAA	GGGA	GC	GC	CG	CG	CC	GC	TCAAC	TCAAC	GG	GG	CG	CG	CG	CA	AA	CA	CT	CT	AA	GA	CC	CC	AA	AA	GT	GT	AA	AA	TA	CA	CC	CC	GC	GC
Alpowa_Cr	OmyALPW10C_0053	reference	LSNAKE	GAC	GAC	GG	TG	AC	AC	CG	CG	TA	TA	GTAA	GGAA	GC	GC	CG	CG	CA	GC	TCAAC	TCAAC	GT	GG	CG	CA	CG	CA	AA	CA	CT	CT	AA	AA	CC	CA	AA	AA	GT	GT	AT	AT	TA	CA	CC	CC	GC	GC
Alpowa_Cr	OmyALPW10C_0054	reference	LSNAKE	GGC	GGC	GA	GA	AG	AC	CA	CG	TA	TA	GTAA	GGAA	GC	GC	CG	CG	CA	CC	TCAAC	TCAAC	GG	GG	CG	CG	CG	CG	AA	CA	CT	CT	AA	GA	CC	CC	AA	AA	GT	GT	AA	AA	TA	TA	CC	CC	GC	GC
Alpowa_Cr	OmyALPW10C_0055	reference	LSNAKE	GGC	GAC	GG	GA	AG	AG	CG	CG	TA	TA	GGAA	GGAA	GC	GC	CG	CG	CA	CA	TCAAC	TCAAC	GT	TG	CG	CG	CG	CG	CA	CA	CT	CT	GA	GA	CC	CC	AA	AA	GT	TT	AA	AT	TA	CA	CC	CC	GC	GC
Alpowa_Cr	OmyALPW10C_0056	reference	LSNAKE	GAC	GAC	GA	TG	AG	AC	CA	CA	TA	TA	GGAA	GGAA	GC	GT	CG	CG	CA	CC	TCAAC	TCAAC	GT	GG	CG	CG	CG	CA	AA	CA	CT	CT	AA	GA	CC	CC	AA	GA	GT	GT	AA	AT	TA	CA	CC	CC	GC	GC
Alpowa_Cr	OmyALPW10C_0057	reference	LSNAKE	GAC	GAC	GA	GA	AC	AC	CA	CG	TA	TA	GTAA	GTAA	GC	GC	CG	CT	CA	CA	TCAAC	TCAAC	GT	GT	CG	CG	CG	CA	AA	CA	CT	CT	AA	GA	CC	CC	AA	GA	GT	GT	AA	CA	TA	CA	CC	CC	GC	GC
Alpowa_Cr	OmyALPW10C_0058	reference	LSNAKE	GGC	GAC	GA	GA	AC	AC	CG	CG	TA	TA	GTAA	GTAA	GC	GT	CG	CG	000	000	TCAAC	TCAAC	GT	GG	CG	CG	CG	CA	CA	CA	CT	CT	AA	AA	CC	CC	AA	GA	GT	GT	AA	AT	TA	CA	CC	CC	GC	GC
Alpowa_Cr	OmyALPW10C_0059	reference	LSNAKE	GGC	GAC	GA	TG	AG	AC	CA	CG	TA	TA	GTAA	GGAA	GC	GC	CG	CG	CC	AA	TCAAC	TCAAC	GT	GT	CG	CA	CG	CG	CA	CA	CT	CT	AA	GA	GC	GC	AA	AA	GT	GA	AA	CA	CA	CA	CC	CC	GC	GC
Alpowa_Cr	OmyALPW10C_0060	reference	LSNAKE	GGC	GAC	GA	GA	AC	AC	CA	CG	TA	TA	GGAA	GGGA	GC	GT	CG	CG	CA	CC	TCAAC	TCAAC	GG	TG	CG	CA	CG	CA	AA	CA	CT	AT	AA	AA	CC	CC	AA	AA	GT	TT	AA	AT	TA	CA	CC	CC	GC	GC
Alpowa_Cr	OmyALPW10C_0061	reference	LSNAKE	GGC	GAC	GA	GA	AG	AC	CG	CG	TA	TA	GTAA	GTAA	GC	GC	CG	CG	CC	CC	TCAAC	TTAAC	GT	GG	CG	CA	CG	CG	AA	CA	CT	CT	AA	AA	CC	CC	AA	AA	GT	GT	AA	AA	TA	CA	CC	CC	GC	GC
Alpowa_Cr	OmyALPW10C_0062	reference	LSNAKE	GGC	GGC	TG	TG	AC	AC	CA	CA	TA	TA	GTAA	GGAA	GC	GT	CG	CG	CA	CA	TCAAC	TCAAC	GG	GG	CG	CG	CG	CA	AA	CA	CT	CT	AA	GA	CC	CC	AA	GA	GT	GT	AA	AA	TA	CA	CC	CC	GC	GC
Alpowa_Cr	OmyALPW10C_0063	reference	LSNAKE	GAC	GAC	GA	GA	AC	AC	CG	CG	TA	TA	GTAA	GGAA	GC	GT	CG	CG	CA	GC	TCAAC	TCAAC	GT	GG	CG	CA	CG	CG	CA	CA	CT	CT	AA	AA	CC	GC	AA	GA	GT	GT	AA	AA	TA	CA	CC	CC	GT	AC
Alpowa_Cr	OmyALPW10C_0064	reference	LSNAKE	GGC	GAC	GA	TG	000	000	CG	CG	TA	TA	GTAA	GGAA	GC	GT	CG	CG	CC	GC	TCAAC	TCAAC	GG	TG	CG	CG	CG	CG	AA	AA	CT	AT	AA	AA	CC	CC	GA	GA	TT	TT	AA	AT	TA	CA	CC	CC	GC	GC
Alpowa_Cr	OmyALPW10C_0065	reference	LSNAKE	GAC	GAC	GG	GA	AG	AG	CA	CG	TA	TA	GTAA	GGGA	GC	GC	CG	CG	CA	CA	TCAAC	TCAAC	GT	GG	CG	CG	CG	CG	AA	CA	CT	AT	AA	AA	CC	GC	AA	GA	GT	GT	AA	AA	TA	CA	CC	CC	GC	GC
Alpowa_Cr	OmyALPW10C_0066	reference	LSNAKE	GGC	GGC	GG	GA	AC	AC	CG	CG	TA	TA	GTAA	GGAA	GC	GT	CG	CG	000	000	TCAAC	TCAAC	GT	GG	CG	CA	CG	CG	CA	CA	CT	CT	AA	GA	CC	CC	AA	AA	TT	TT	AT	CA	TA	CA	CC	CC	GC	GC
Alpowa_Cr	OmyALPW10C_0067	reference	LSNAKE	GGC	GGC	GA	GA	AG	AC	CA	CA	TA	TA	GTAA	GGAA	GC	GC	CG	CG	CA	GC	TCAAC	TCAAC	GG	GG	CG	CG	CG	CA	CA	CA	CT	CT	AA	GA	CC	CC	AA	GA	GT	GT	AA	AA	CA	CA	CC	CC	GC	GC
Alpowa_Cr	OmyALPW10C_0068	reference	LSNAKE	GGC	GGC	TG	TG	AC	AC	CG	CG	TA	TA	GTAA	GGAA	GC	GC	CG	CG	CA	GC	TCAAC	TCAAC	GT	GG	CG	CG	CG	CG	CA	CA	CT	CT	AA	AA	CC	CC	GA	GA	GT	TT	AA	AA	TA	CA	CC	CC	GC	GT
Alpowa_Cr	OmyALPW10C_0069	reference	LSNAKE	GGC	GGC	GA	TG	AC	AC	CA	CA	TA	TA	GGAA	GGAA	GC	GC	CG	CG	GC	GC	TCAAC	TCAAC	GT	TG	CG	CA	CG	CA	AA	CA	CT	CT	AA	AA	CC	CC	AA	GA	GT	GT	AA	AA	CA	CA	CC	CC	GC	GC
Alpowa_Cr	OmyALPW10C_0070	reference	LSNAKE	GGC	GAC	TG	TG	AG	AC	CG	CG	TA	TA	GTAA	GGAA	GT	GT	CG	CG	000	000	TCAAC	TCAAC	GT	GT	CG	CA	CG	CG	AA	CA	AT	AT	AA	GA	CC	CC	AA	AA	GT	GA	AA	AT	TA	CA	CC	CC	000	000
Alpowa_Cr	OmyALPW10C_0071	reference	LSNAKE	GGC	GGC	GA	GA	AG	AC	CG	CG	TA	TA	GTAA	GGAA	GC	GC	CG	CG	CA	GC	TCAAC	TTAAC	GG	TG	CG	CA	CG	CG	AA	CA	CT	CT	AA	GA	CC	CC	AA	GA	GT	GT	AT	CA	TA	CA	CC	CC	GC	GC
Alpowa_Cr	OmyALPW10C_0072	reference	LSNAKE	GGC	GAC	GG	GG	AG	AC	CA	CA	TA	TA	GTAA	GGAA	GC	GC	CG	CG	CA	CA	TCAAC	TCAAC	GT	GG	CG	CA	CG	CA	AA	CA	CT	CT	AA	AA	CC	CC	GA	GA	GT	GT	AA	AA	CA	CA	CC	CC	GC	GC
Alpowa_Cr	OmyALPW10C_0073	reference	LSNAKE	GAC	GAC	GG	GA	AG	AC	CA	CG	TA	TA	GGAA	GGAA	GC	GT	CG	CG	CA	CA	TCAAC	TCAAC	GG	GG	CG	CG	CG	CA	AA	AA	CT	CT	AA	GA	CC	GC	AA	GA	GT	TT	AA	CA	TA	CA	CC	CC	GC	GC
Asotin_Cr	OmyASOW10C_0001	reference	LSNAKE	GAC	GAC	GG	TG	AG	AG	CG	CG	TA	TA	GTAA	GTAA	GC	GC	CG	CG	CA	CC	TCAAC	TCAAC	GT	GG	CG	CG	CG	CA	AA	CA	CT	AT	AA	AA	CC	CC	AA	GA	GT	GT	AA	AA	CA	CA	CC	CC	GC	GC
Asotin_Cr	OmyASOW10C_0002	reference	LSNAKE	GGC	GAC	GA	GA	AG	AC	CA	CG	TA	TA	GTAA	GTAA	GC	GT	CG	CG	CC	AA	TCAAC	TCAAC	GT	GG	CG	CG	CG	CA	CA	CA	CT	CT	GA	GA	CC	CC	AA	GA	GA	TT	AA	AA	TA	CA	CC	CC	GC	GC
Asotin_Cr	OmyASOW10C_0003	reference	LSNAKE	GGC	GAC	GA	GA	AG	AC	CG	CG	TA	TA	GGAA	GGAA	GC	GT	CG	CG	CA	CC	TCAAC	TTAAC	GT	GG	CG	CA	CG	CG	AA	CA	CT	AT	AA	GA	CC	CC	AA	AA	GT	GT	AA	AA	TA	TA	CC	CC	GC	GC
Asotin_Cr	OmyASOW10C_0004	reference	LSNAKE	GGC	GAC	GA	GA	AG	AC	CG	CG	TA	TA	GGAA	GGAA	GC	GC	CG	CG	CA	CA	TCAAC	TCAAC	GT	GG	CG	CG	CG	CA	AA	CA	CT	CT	AA	GA	CC	CC	AA	GA	GT	GT	AA	AT	TA	CA	CC	CC	GC	GC
Asotin_Cr	OmyASOW10C_0005	reference	LSNAKE	GGC	GAC	GG	TG	AG	AC	CG	CG	TA	TA	GGAA	GGAA	GT	AT	CG	CG	CA	AA	TCATC	TCATC	GG	GG	CG	CG	CG	CA	AA	AA	CT	AT	AA	GA	CC	CC	AA	AA	GT	GT	AA	AA	TA	CA	CC	CC	GC	GC
Asotin_Cr	OmyASOW10C_0006	reference	LSNAKE	GGC	GGC	GA	TG	AC	AC	CA	CG	TA	TA	GTAA	GGAA	GC	GC	CG	CG	CC	GC	TCAAC	TCAAC	GT	GT	CG	CG	CA	CA	CA	CA	CT	AT	AA	GA	CC	CA	AA	GA	GT	GT	AA	AA	CA	CA	CC	CC	GC	GC
Asotin_Cr	OmyASOW10C_0008	reference	LSNAKE	GGC	GAC	GG	TG	AC	AC	CG	CG	TA	TA	GTAA	GGAA	GT	AT	CG	CG	GC	AA	TCAAC	TCAAC	GG	GG	CG	CA	CG	CA	CA	CA	CT	AT	AA	GA	CC	CC	AA	AA	GT	TT	AA	AT	TA	CA	CC	CC	GC	GC
Asotin_Cr	OmyASOW10C_0009	reference	LSNAKE	GGC	GAC	GG	GA	AG	AC	CA	CG	TA	TA	GTAA	GGAA	GC	GC	CG	CG	CA	CA	TCAAC	TCAAC	GG	GG	CG	CG	CG	CA	CA	CA	CT	CT	AA	AA	CC	CC	AA	AA	GT	GT	AA	AA	TA	CA	CC	CC	GC	GC
Asotin_Cr	OmyASOW10C_0011	reference	LSNAKE	GGC	GAC	GG	GA	AC	AC	CG	CG	TA	TA	GGAA	GGAA	GC	GC	CG	CG	CA	CC	TCAAC	TCAAC	GG	GG	CG	CA	CG	CG	AA	CA	CT	CT	AA	GA	CC	CC	AA	GA	GT	GT	AA	AA	TA	CA	CC	CC	GC	GT
Asotin_Cr	OmyASOW10C_0012	reference	LSNAKE	GGC	GAC	GA	GA	AC	AC	CA	CG	TA	TA	GGAA	GGAA	GC	GC	CG	CG	CA	CA	TCAAC	TTAAC	GT	GG	CG	CG	CG	CA	CA	CA	CT	CT	GA	GA	CC	CC	AA	GA	GT	GT	AA	CA	TA	CA	CC	CC	GC	GC
Asotin_Cr	OmyASOW10C_0013	reference	LSNAKE	GGC	GAC	GA	GA	AG	AC	CA	CA	TA	TA	GGAA	GGAA	GC	GT	CG	CG	CC	AA	TCAAC	TCAAC	GT	GG	CG	CG	CG	CG	AA	CA	CT	AT	AA	GA	CC	CC	AA	AA	TT	TT	AT	AT	TA	CA	CC	CC	GC	GC
Asotin_Cr	OmyASOW10C_0014	reference	LSNAKE	GGC	GAC	TG	TG	AC	AC	CG	CG	TA	TT	GGAA	GGAA	GC	GT	CG	CG	CA	CC	TCAAC	TTAAC	GG	GG	CG	CG	CG	CG	CA	CA	CT	CT	AA	AA	CC	CC	GA	GA	GT	GA	AA	CA	TA	TA	CC	CC	GC	GC
Asotin_Cr	OmyASOW10C_0015	reference	LSNAKE	GGC	GGC	GG	GA	AG	AC	CG	CG	TA	TA	GGAA	GGAA	GC	GC	CG	CG	CC	GC	TCAAC	TCAAC	GT	GG	CG	CG	CG	CA	AA	AA	CT	CT	AA	AA	CC	GC	AA	GA	GT	GT	AA	AA	TA	TA	CC	CC	GC	GC
Asotin_Cr	OmyASOW10C_0016	reference	LSNAKE	GGC	GGC	GG	GG	AC	GC	CA	CG	TA	TA	GTAA	GGAA	GT	GT	CG	CG	CA	AA	TCAAC	TCAAC	GT	GG	CG	CG	CG	CG	CA	CA	CT	AT	AA	GA	CC	CC	AA	GA	GT	GT	AA	CA	TA	TA	CC	CC	GT	AC
Asotin_Cr	OmyASOW10C_0017	reference	LSNAKE	GGC	GAC	TG	TG	AG	AC	CA	CG	TA	TA	GTAA	GGAA	GC	GC	CG	CG	CC	GC	TCAAC	TCAAC	GT	GG	CG	CG	CG	CA	CA	CA	CT	CT	AA	AA	CC	GC	GA	GA	GT	TT	AA	AA	TA	TA	CC	CC	GC	GC
Asotin_Cr	OmyASOW10C_0018	reference	LSNAKE	GGC	GAC	GG	TG	AC	AC	CG	CG	TA	TA	GGAA	GGAA	GC	GT	CG	CG	CA	GC	TCAAC	TCAAC	GT	GG	CG	CA	CG	CG	CA	CA	CT	CT	AA	GA	CC	CC	AA	GA	GT	GT	AA	CA	CA	CA	CC	CC	GC	GC
Asotin_Cr	OmyASOW10C_0019	reference	LSNAKE	GGC	GAC	GG	TG	AG	AC	CA	CG	TA	TA	GTAA	GGAA	GC	GC	CG	CG	CA	CC	TCAAC	TTAAC	GG	GG	CG	CA	CG	CG	CA	CA	CT	CT	AA	GA	CC	CC	AA	GA	GT	GT	AA	AA	TA	TA	CC	CC	GC	GC
Asotin_Cr	OmyASOW10C_0020	reference	LSNAKE	GGC	GGC	GG	TG	AC	AC	CA	CA	TA	TA	GTAA	GGAA	GT	GT	CG	CG	CA	CC	TCAAC	TCAAC	GG	TG	CG	CG	CG	CA	CA	CA	CT	CT	GA	GA	CC	CC	AA	GA	GT	TT	AA	AA	CA	CA	CC	CA	GC	GC
Asotin_Cr	OmyASOW10C_0021	reference	LSNAKE	GAC	GAC	GA	TG	AG	AG	CA	CA	TA	TA	GGAA	GGAA	GC	GC	CG	CG	CA	CC	TCAAC	TCAAC	GT	GG	CG	CA	CG	CG	CA	CA	CT	CT	AA	AA	CC	CC	AA	GA	GT	GT	AA	CA	CA	CA	CC	CC	GC	GC
Asotin_Cr	OmyASOW10C_0022	reference	LSNAKE	GGC	GGC	GA	GA	AG	AC	CA	CG	TA	TA	GTAA	GGAA	GC	GC	CG	CG	CC	GC	TCAAC	TCAAC	GT	GG	CG	CA	CG	CG	AA	CA	CT	AT	AA	AA	CC	CC	AA	AA	GT	GT	CA	CA	CA	CA	CC	CC	GC	GC
Asotin_Cr	OmyASOW10C_0023	reference	LSNAKE	GGC	GAC	GG	GA	AC	AC	CA	CA	TA	TA	GTAA	GGAA	GC	GC	CG	CG	CA	CC	TCAAC	TTAAC	GT	GT	CG	CG	CG	CA	CA	CA	CT	CT	AA	GA	CC	CC	AA	AA	GT	GT	AT	CA	TA	CA	CC	CC	GC	GC
Asotin_Cr	OmyASOW10C_0024	reference	LSNAKE	GGC	GAC	GG	GA	AC	AC	CG	CG	TA	TA	GTAA	GGGA	GT	AT	CG	CG	CA	AA	TCAAC	TCAAC	GG	GG	CG	CG	CG	CG	AA	AA	CT	CT	AA	GA	CC	CA	AA	GA	GT	GT	AA	AA	CA	CA	CC	CC	GC	GC
Asotin_Cr	OmyASOW10C_0025	reference	LSNAKE	GGC	GGC	GA	TG	AG	AG	CA	CG	TA	TA	GGAA	GGAA	GC	GT	CG	CG	CA	CC	TCAAC	TCAAC	GT	GT	CG	CG	CG	CA	AA	CA	CT	AT	AA	GA	CC	CC	AA	GA	GT	GT	AA	AT	TA	CA	CC	CC	GC	GC
Asotin_Cr	OmyASOW10C_0031	reference	LSNAKE	GAC	GAC	GA	GA	AG	AC	CA	CG	TA	TA	GTAA	GGAA	GC	GC	CG	CG	AA	AA	TCAAC	TTAAC	GG	TG	CG	CA	CG	CA	CA	CA	CT	CT	AA	AA	CC	CC	GA	GA	GT	GT	AA	CA	TA	CA	CC	CC	GC	GT
Asotin_Cr	OmyASOW10C_0034	reference	LSNAKE	GGC	GGC	GG	GA	AG	AG	CA	CA	TA	TA	GTAA	GGAA	GC	GC	CG	CG	CA	CA	TCAAC	TCAAC	GT	GG	CG	CG	CG	CG	AA	AA	CT	CT	AA	AA	CC	GC	AA	GA	GT	GT	AA	AA	TA	CA	CC	CC	GC	GC
Asotin_Cr	OmyASOW10C_0037	reference	LSNAKE	GGC	GAC	GA	GA	AG	AC	CG	CG	TA	TA	GGAA	GGAA	GC	AT	CG	CG	CC	GC	TCAAC	TTAAC	GT	GG	CG	CG	CG	CA	AA	CA	CT	CT	AA	GA	CC	CC	AA	GA	GT	TT	AA	CA	TA	CA	CC	CC	GC	GC
Asotin_Cr	OmyASOW10C_0040	reference	LSNAKE	GGC	GGC	GA	TG	AC	AC	CA	CA	TA	TA	GGAA	GGAA	GC	GC	CG	CG	CA	CA	TCAAC	TCAAC	GT	GG	CG	CG	CG	CA	CA	CA	CT	AT	GA	GA	CC	GC	AA	GA	GT	GT	AA	AT	TA	CA	CC	CC	GC	GC
Asotin_Cr	OmyASOW10C_0043	reference	LSNAKE	GAC	GAC	GG	TG	AG	AG	CA	CG	TA	TA	GGAA	GGAA	GC	GT	CG	CG	CA	CA	TCAAC	TCAAC	GG	GG	CG	CG	CG	CG	CA	CA	CT	CT	AA	GA	CA	GC	AA	GA	GT	GT	AA	CA	TA	CA	CC	CA	GC	GC
Asotin_Cr	OmyASOW10C_0049	reference	LSNAKE	GGC	GAC	GA	GA	AC	AC	CA	CG	TA	TA	GTAA	GTAA	GC	GT	CG	CG	CA	CC	TCAAC	TTAAC	GG	GG	CG	CG	CG	CG	AA	AA	CT	CT	AA	GA	CC	CC	GA	GA	GT	GT	AA	AA	TA	CA	CC	CC	GC	GC
Asotin_Cr	OmyASOW10C_0052	reference	LSNAKE	GGC	GAC	GG	TG	AC	AC	CA	CG	TA	TA	GTAA	GGAA	GC	GC	CG	CG	CA	CA	TCAAC	TCAAC	GG	TG	CG	CA	CA	CA	AA	CA	CT	CT	AA	GA	CC	CA	AA	AA	GT	TT	AA	AA	TA	TA	CC	CC	GC	GC
Asotin_Cr	OmyASOW10C_0055	reference	LSNAKE	GGC	GAC	GG	GA	AG	AG	CA	CG	TA	TA	GTAA	GTAA	GC	GT	CG	CG	CA	CA	TCAAC	TTAAC	GT	GG	CG	CG	CG	CG	AA	CA	CT	AT	AA	GA	CC	CC	AA	GA	GT	GT	AA	AT	TA	CA	CC	CC	GC	GC
Asotin_Cr	OmyASOW10C_0061	reference	LSNAKE	GGC	GAC	GG	GG	AC	AC	CG	CG	TA	TA	GTAA	GGAA	GT	GT	CG	CG	CA	CC	TCAAC	TCAAT	GT	GG	CG	CG	CG	CA	AA	CA	CT	CT	GA	GA	CC	GC	AA	AA	GT	GT	AA	CA	TA	TA	CC	CC	GC	GC
Asotin_Cr	OmyASOW10C_0064	reference	LSNAKE	GGC	GGC	GG	GA	AC	AC	CG	CG	TA	TA	GGAA	GGAA	GC	AT	CG	CG	000	000	TCAAC	TCAAC	GT	GG	CG	CG	CG	CA	AA	CA	CT	CT	AA	AA	CC	CC	AA	GA	GT	TT	AA	AA	CA	CA	CC	CC	000	000
Asotin_Cr	OmyASOW10C_0067	reference	LSNAKE	GGC	GAC	GA	GA	AG	AC	CA	CG	TA	TA	GGAA	GGAA	GC	GC	CG	CG	CA	GC	TCAAC	TCAAC	GT	GG	CG	CG	CA	CA	AA	AA	CT	CT	AA	AA	CC	CC	AA	AA	GT	GA	AA	CA	TA	CA	CC	CC	GC	GC
Asotin_Cr	OmyASOW10C_0070	reference	LSNAKE	GGC	GAC	GA	GA	AG	AG	CG	CG	TA	TA	GGAA	GGAA	GC	GC	CG	TG	CA	CA	TCAAC	TCAAC	GT	GG	CA	CA	CG	CA	AA	AA	CT	CT	AA	GA	CC	CC	AA	GA	GT	GT	AA	AA	CA	CA	CC	CC	GC	GC
Asotin_Cr	OmyASOW10C_0073	reference	LSNAKE	GGC	GAC	GG	GA	AG	AC	CA	CA	TA	TA	GGAA	GGAA	GC	GT	CG	CG	000	000	TCAAC	TCAAC	GT	TG	CG	CG	CG	CA	CA	CA	CT	CT	AA	GA	CC	CC	AA	GA	GT	GT	AA	AA	CA	CA	CC	CA	GC	GC
Asotin_Cr	OmyASOW10C_0076	reference	LSNAKE	GGC	GAC	GA	TG	AC	AC	CA	CA	TA	TA	GGAA	GGAA	GC	GC	CG	CG	CA	CA	TCAAC	TCAAC	GT	GT	CG	CG	CG	CA	AA	CA	CT	CT	AA	AA	CC	CC	AA	GA	GT	GT	AA	AA	TA	TA	CC	CC	GC	GC
Asotin_Cr	OmyASOW10C_0079	reference	LSNAKE	GGC	GGC	GG	TG	AG	AC	CG	CG	TA	TA	GTAA	GGAA	GC	GT	CG	CG	CA	CC	TCAAC	TCAAC	GT	GG	CG	CG	CG	CA	CA	CA	CT	CT	AA	GA	CC	GC	GA	GA	GT	GT	AT	AT	TA	CA	CC	CC	GC	GC
Asotin_Cr	OmyASOW10C_0082	reference	LSNAKE	GGC	GGC	GG	GA	AG	AC	CA	CG	TA	TA	GGAA	GGAA	GC	GT	CG	CG	CA	AA	TCAAC	TCAAC	GG	GG	CG	CG	CA	CA	AA	CA	CT	AT	AA	AA	CC	GC	GA	GA	TT	TT	AA	AA	TA	CA	CC	CC	GC	GC
Asotin_Cr	OmyASOW10C_0085	reference	LSNAKE	GAC	GAC	TG	TG	AC	AC	CA	CG	TA	TT	GGAA	GGAA	GC	GC	CG	CG	AA	AA	TCAAC	TCAAC	GG	GG	CG	CA	CG	CA	CA	CA	CT	CT	AA	GA	CC	CC	AA	AA	GT	GT	AA	AA	TA	CA	CC	CC	GC	GC
Asotin_Cr	OmyASOW10C_0088	reference	LSNAKE	GGC	GGC	GA	TG	AG	AG	CA	CG	TA	TA	GTAA	GGAA	GC	GT	CG	CG	CA	GC	TCAAC	TCAAC	GT	GG	CG	CG	CG	CG	AA	CA	CT	AT	AA	GA	CC	GC	AA	AA	GT	GT	AA	AA	TA	TA	CC	CC	GC	GC
Asotin_Cr	OmyASOW10C_0091	reference	LSNAKE	GGC	GAC	GA	TG	AG	AC	CG	CG	TA	TA	GGAA	GGAA	GC	GT	CG	CG	CA	CA	TCAAC	TCAAC	GG	GG	CG	CG	CG	CA	AA	CA	CT	CT	AA	GA	CC	GC	AA	AA	GT	TT	CA	CA	TA	CA	CC	CC	GC	GC
Asotin_Cr	OmyASOW10C_0094	reference	LSNAKE	GGC	GAC	TG	TG	AG	AC	CG	CG	TA	TA	GTAA	GGAA	GC	GC	CG	CG	CA	CC	TCAAC	TCAAC	GT	GG	CG	CG	CG	CA	CA	CA	CT	CT	AA	GA	CC	GC	AA	GA	GA	TT	AA	AT	TA	CA	CC	CC	GC	GC
Asotin_Cr	OmyASOW10C_0097	reference	LSNAKE	GGC	GAC	GA	TG	AG	AG	CA	CG	TA	TA	GTAA	GGAA	GC	GC	CG	CG	000	000	TCAAC	TCAAC	GG	GG	CG	CG	CG	CA	AA	CA	CT	AT	AA	AA	CC	GC	AA	GA	GT	GA	AA	CA	TA	TA	CC	CC	GC	GC
Asotin_Cr	OmyASOW10C_0100	reference	LSNAKE	GGC	GAC	GA	GA	AG	AC	CA	CG	TA	TT	GTAA	GGAA	GC	GT	CG	CG	CA	GC	TCAAC	TCAAC	GT	GG	CG	CG	CG	CA	CA	CA	CT	CT	AA	AA	CC	CC	AA	GA	GT	TT	AA	AA	TA	TA	CC	CC	GC	AC
Asotin_Cr	OmyASOW10C_0103	reference	LSNAKE	GGC	GGC	GA	TG	000	000	CA	CG	TA	TA	GGAA	GGAA	GC	GC	CG	CG	000	000	TCAAC	TCAAC	GT	GG	CG	CG	CG	CG	AA	CA	CT	CT	AA	GA	CC	CC	GA	GA	GT	GT	AA	CA	CA	CA	CC	CC	GC	GC
Asotin_Cr	OmyASOW10C_0106	reference	LSNAKE	GGC	GGC	TG	TG	000	000	CG	CG	TA	TA	GGAA	GGAA	GC	GC	CG	CG	000	000	TCAAC	TCAAC	GT	GG	CG	CG	CG	CA	AA	CA	CT	CT	AA	GA	CC	CA	AA	AA	GT	TT	AA	AT	TA	CA	CC	CC	GC	GC
Asotin_Cr	OmyASOW10C_0109	reference	LSNAKE	GGC	GAC	GG	TG	AC	AC	CA	CG	TA	TA	GGAA	GGAA	GC	GC	CG	CG	CA	AA	TCAAC	TCAAC	GG	GG	CG	CG	CG	CG	AA	CA	CT	AT	AA	GA	CC	CC	AA	AA	GT	GT	AA	AT	TA	TA	CC	CA	GC	GC
Asotin_Cr	OmyASOW10C_0112	reference	LSNAKE	GAC	GAC	GG	TG	AC	AC	CA	CG	TA	TA	GTAA	GTAA	GC	AT	CG	CG	CA	CA	TCAAC	TCAAC	GT	TG	CG	CG	CG	CA	AA	CA	CT	CT	AA	AA	CC	CC	GA	GA	GT	TT	AA	AA	TA	TA	CC	CC	GC	GC
Asotin_Cr	OmyASOW10C_0115	reference	LSNAKE	GAC	GAC	GA	GA	AG	AG	CA	CG	TA	TA	GTAA	GTAA	GC	GT	CG	CG	CA	CA	TCAAC	TCAAC	GT	GG	CG	CA	CG	CG	CA	CA	CT	CT	AA	GA	CC	CC	AA	GA	GT	GT	AA	AA	TA	TA	CC	CC	GC	GC
Asotin_Cr	OmyASOW10C_0118	reference	LSNAKE	GGC	GGC	GG	TG	AC	AC	CA	CA	TA	TA	GTAA	GTAA	GC	GC	CG	CG	CA	AA	TCAAC	TTAAC	GT	GT	CG	CG	CG	CA	AA	AA	CT	CT	AA	AA	CC	GC	GA	GA	GT	TT	AA	AA	TA	TA	CC	CC	GC	GC
Asotin_Cr	OmyASOW10C_0121	reference	LSNAKE	GAC	GAC	GA	TG	AG	AC	CG	CG	TA	TA	GGAA	GGAA	GC	GT	CG	CG	000	000	TCAAC	TCAAC	GT	GG	CG	CG	CG	CG	CA	CA	CT	CT	AA	GA	CC	CC	AA	AA	GT	GT	AA	AT	TA	CA	CC	CC	GC	GC
Asotin_Cr	OmyASOW10C_0124	reference	LSNAKE	GAC	GAC	GA	TG	AG	AC	CA	CA	TA	TA	GTAA	GTAA	GC	GT	CG	CG	CA	CA	TCAAC	TCAAC	GG	GG	CG	CA	CG	CG	CA	CA	CT	CT	AA	GA	CC	CC	AA	AA	GT	GT	AA	AA	TA	CA	CC	CA	GC	GC
Asotin_Cr	OmyASOW10C_0127	reference	LSNAKE	GGC	GGC	GG	TG	AC	AC	CA	CA	TA	TA	GTAA	GGAA	GC	GC	CG	CG	CA	GC	TCAAC	TCAAC	GG	GG	CG	CG	CG	CG	CA	CA	CT	CT	AA	AA	CC	GC	AA	GA	GT	GT	AA	AA	TA	CA	CC	CC	GC	GC
Asotin_Cr	OmyASOW10C_0130	reference	LSNAKE	GGC	GAC	GG	TG	AG	AG	CG	CG	TA	TA	GTAA	GTAA	GT	AT	CG	CG	CC	GC	TCAAC	TCAAC	GG	GG	CG	CG	CG	CA	CA	CA	CT	AT	GA	GA	CC	CC	GA	GA	TT	TT	AA	CA	TA	CA	CC	CC	GC	GC
Asotin_Cr	OmyASOW10C_0133	reference	LSNAKE	GGC	GAC	GG	TG	AG	AC	CG	CG	TA	TA	GTAA	GGAA	GC	GT	CG	CG	CA	CC	TCAAC	TCAAC	GG	GG	CG	CG	CG	CG	CA	CA	CT	CT	AA	AA	CC	CC	AA	AA	GT	TT	AA	AA	TA	CA	CC	CC	GC	GC
Asotin_Cr	OmyASOW10C_0136	reference	LSNAKE	GGC	GGC	GG	GA	AG	AC	CG	CG	TA	TA	GGAA	GGAA	GC	GC	CG	CG	CC	CC	TCAAC	TCAAC	GT	GG	CG	CG	CG	CG	AA	AA	CT	CT	AA	GA	CC	GC	AA	GA	GT	GT	AA	AA	TA	CA	CC	CC	GC	GC
Asotin_Cr	OmyASOW10C_0139	reference	LSNAKE	GGC	GAC	GG	GG	AG	AC	CG	CG	TA	TA	GGAA	GGGA	GC	GT	CG	CG	CA	CA	TCAAC	TCAAC	GG	GG	CG	CG	CA	CA	AA	CA	CT	CT	AA	AA	CC	CC	GA	GA	GT	GT	AA	AT	TA	TA	CC	CA	GC	GC
Asotin_Cr	OmyASOW10C_0142	reference	LSNAKE	GGC	GAC	GG	GG	AG	AG	CA	CA	TA	TA	GTAA	GGAA	GT	GT	CG	TG	CA	CA	TCAAC	TCAAC	GT	GG	CG	CG	CA	CA	AA	AA	CT	AT	AA	GA	CC	CC	AA	GA	GT	GT	AA	AA	TA	CA	CC	CC	GC	GC
Asotin_Cr	OmyGEOW10C_0002	reference	LSNAKE	GAC	GAC	GA	TG	AG	AC	CA	CG	TA	TA	GTAA	GGAA	GT	AT	CG	CG	000	000	TCAAC	TCAAC	GT	TG	CG	CG	CA	CA	AA	AA	CT	CT	AA	AA	CC	CC	AA	GA	GT	GA	AA	AA	TA	CA	CC	CC	GC	GC
Asotin_Cr	OmyGEOW10C_0004	reference	LSNAKE	GGC	GAC	GA	TG	AC	AC	CA	CA	TA	TA	GTAA	GGAA	GC	GT	CG	CG	000	000	TCAAC	TCAAC	GT	GG	CG	CG	CA	CA	CA	CA	CT	AT	AA	AA	CC	CC	AA	GA	GT	GT	AT	AT	TA	TA	CC	CC	000	000
Asotin_Cr	OmyGEOW10C_0007	reference	LSNAKE	GGC	GAC	GA	TG	AG	AC	CG	CG	TA	TA	GGAA	GGAA	GC	GC	CG	CG	000	000	TCAAC	TCTAC	GG	GG	CG	CG	CA	CA	CA	CA	CT	CT	AA	GA	CC	CA	AA	GA	GT	GT	AA	CA	TA	CA	CC	CC	GC	GC
Asotin_Cr	OmyGEOW10C_0008	reference	LSNAKE	GGC	GAC	GA	TG	AG	AC	CA	CA	TA	TA	GGAA	GGAA	GC	GC	CG	CG	CA	CC	TCAAC	TCAAC	GT	GG	CG	CG	CG	CA	AA	CA	CT	CT	AA	GA	CC	CC	AA	GA	GT	GA	AA	AT	TA	CA	CC	CA	GC	GC
Asotin_Cr	OmyGEOW10C_0010	reference	LSNAKE	GGC	GAC	GA	GA	AG	AC	CG	CG	TA	TA	GTAA	GGAA	GC	AT	CG	CG	000	000	TCAAC	TCAAC	GT	GG	CG	CG	CG	CG	AA	CA	CT	CT	AA	GA	GC	GC	AA	AA	GT	GT	AA	AT	TA	CA	CC	CC	GC	GC
Asotin_Cr	OmyGEOW10C_0011	reference	LSNAKE	GGC	GAC	GA	TG	AG	AC	CA	CA	TA	TA	GTAA	GGAA	GC	GC	CG	CG	CA	AA	TCAAC	TCAAC	GG	GG	CG	CG	CG	CA	AA	CA	CT	CT	AA	AA	CC	GC	AA	GA	GT	GT	AA	AA	TA	CA	CC	CC	GC	GC
Asotin_Cr	OmyGEOW10C_0013	reference	LSNAKE	GGC	GGC	GG	GA	AG	AC	CG	CG	TA	TA	GGAA	GGAA	GC	GC	CG	TG	000	000	TCAAC	TCAAC	GT	GG	CG	CG	CG	CA	AA	AA	CT	AT	AA	GA	CC	GC	AA	GA	GT	GT	AA	AT	TA	CG	CC	CC	GC	GC
Asotin_Cr	OmyGEOW10C_0014	reference	LSNAKE	GGC	GAC	GG	TG	AC	AC	CA	CG	TA	TA	GTAA	GGAA	GC	GT	CG	CG	000	000	TCAAC	TCAAC	GT	GG	CA	CA	CG	CA	CA	CA	000	000	AA	GA	CC	CC	AA	AA	GT	TT	AA	AT	TA	TA	CC	CC	GC	GC
Asotin_Cr	OmyGEOW10C_0016	reference	LSNAKE	GGC	GAC	GA	TG	AC	AC	CA	CG	TA	TA	GGAA	GGGA	GC	GC	CG	CG	CA	CA	TCAAC	TCAAC	GG	GG	CG	CG	CG	CA	CA	CA	CT	CT	AA	AA	CC	CC	GA	GA	GT	TT	AA	AT	TA	TA	CC	CC	GC	GC
Asotin_Cr	OmyGEOW10C_0017	reference	LSNAKE	GGC	GAC	GA	GA	AC	AC	CA	CA	TA	TA	GTAA	GGAA	GC	GC	CG	CG	CA	AA	TCAAC	TCAAC	GT	GG	CG	CG	CG	CG	AA	AA	CT	CT	AA	GA	CC	GC	AA	GA	GT	GT	AA	AT	TA	CA	CC	CC	GC	GC
Asotin_Cr	OmyGEOW10C_0019	reference	LSNAKE	GGC	GGC	TG	TG	AC	AC	CA	CA	TA	TA	GTAA	GGAA	GC	GT	CG	CG	CA	CC	TCAAC	TTAAC	GT	GG	CG	CA	CA	CA	AA	CA	CT	CT	AA	GA	CC	CC	AA	AA	GT	GT	AA	AA	TA	TA	CC	CC	GC	GC
Asotin_Cr	OmyGEOW10C_0020	reference	LSNAKE	GGC	GAC	GG	GG	000	000	CG	CG	TA	TA	GTAA	GTAA	GT	GT	CG	CG	000	000	TCAAC	TCATC	GT	GG	CG	CG	CA	CA	AA	CA	CT	CT	AA	GA	CC	CC	AA	GA	GT	GT	AA	CA	TA	CA	CC	CC	GC	GC
Asotin_Cr	OmyGEOW10C_0022	reference	LSNAKE	GGC	GAC	GA	TG	AG	AC	CA	CG	TA	TA	GGAA	GGGA	GC	GC	CG	CG	CA	CA	TCAAC	TTAAC	GG	GG	CG	CG	CG	CA	AA	CA	CT	CT	AA	GA	CC	CA	AA	AA	GT	GT	AA	AA	CA	CA	CC	CC	GC	GC
Asotin_Cr	OmyGEOW10C_0023	reference	LSNAKE	GGC	GGC	GG	GA	AC	AC	CG	CG	TA	TA	GGAA	GGAA	GC	GT	CG	TG	000	000	TCAAC	TCAAC	GT	GG	CG	CG	CG	CG	AA	CA	CT	CT	GA	GA	CC	GC	AA	AA	GT	GT	AA	AT	TA	CG	CC	CC	GC	GC
Asotin_Cr	OmyGEOW10C_0025	reference	LSNAKE	GGC	GAC	GA	GA	AG	AC	CA	CG	TA	TA	GGAA	GGAA	GC	GC	CG	CG	CA	CA	TCAAC	TCAAC	GG	GG	CG	CG	CG	CA	AA	AA	CT	CT	AA	AA	CC	CA	AA	GA	GT	GT	AA	AT	CA	CA	CC	CC	GC	GC
Asotin_Cr	OmyGEOW10C_0026	reference	LSNAKE	GGC	GAC	TG	TG	AC	AC	CA	CG	TA	TA	GGAA	GGAA	GC	GC	CG	CG	000	000	TCAAC	TCAAC	GG	GG	CG	CA	CG	CA	CA	CA	CT	CT	GA	GA	CC	CC	AA	GA	GT	TT	AT	CA	TA	CA	CC	CC	GC	GC
Asotin_Cr	OmyGEOW10C_0028	reference	LSNAKE	GGC	GAC	GG	GG	AG	AC	CA	CG	TA	TA	GTAA	GTAA	GC	GT	CG	CG	CA	CC	TCAAC	TCAAC	GT	GT	CG	CG	CG	CA	AA	CA	CT	CT	AA	GA	CC	CC	AA	GA	GT	TT	AT	CA	TA	CA	CC	CC	GC	GC
Asotin_Cr	OmyGEOW10C_0029	reference	LSNAKE	GGC	GAC	GG	GA	AG	AC	CG	CG	TA	TA	GGAA	GGGA	GC	GT	CG	CG	CA	GC	TCAAC	TTAAC	GG	GG	CG	CG	CG	CA	CA	CA	CT	AT	GA	GA	CC	CA	AA	GA	GT	TT	AA	AA	CA	CA	CC	CC	GC	GC
Asotin_Cr	OmyGEOW10C_0031	reference	LSNAKE	GGC	GAC	GG	GA	000	000	CA	CG	TA	TA	GTAA	GTAA	GC	GC	CG	CG	000	000	TCAAC	TCAAC	GT	TG	CA	CA	CG	CA	CA	CA	CT	CT	AA	AA	CC	CC	AA	GA	GT	GT	AT	AT	TA	CA	CC	CC	GC	GC
Asotin_Cr	OmyGEOW10C_0034	reference	LSNAKE	GGC	GAC	GG	GA	AC	AC	CA	CA	TA	TT	GGAA	GGAA	GC	GC	CG	CG	CA	AA	TCAAC	TCAAC	GT	GG	CG	CA	CG	CG	AA	CA	CT	CT	AA	AA	CC	CC	AA	GA	GT	GT	AA	AA	TA	CA	CC	CC	GC	GC
Asotin_Cr	OmyGEOW10C_0037	reference	LSNAKE	GAC	GAC	GA	GA	AG	AC	CG	CG	TA	TA	GGGA	GGGA	GC	GC	CG	CG	CA	CC	TCAAC	TCAAC	GT	GG	CG	CA	CG	CG	CA	CA	CT	CT	AA	AA	CC	CC	AA	AA	GT	GT	AA	AA	TA	CA	CC	CC	GC	GC
Asotin_Cr	OmyGEOW10C_0038	reference	LSNAKE	GGC	GAC	GA	TG	AG	AC	CG	CG	TA	TA	GGAA	GGAA	GC	GT	CG	CG	GC	AA	TCAAC	TCAAC	GT	GG	CG	CG	CA	CA	AA	CA	CT	CT	AA	AA	CC	GC	AA	AA	GT	GT	AA	AT	TA	CA	CC	CC	GC	GC
Asotin_Cr	OmyGEOW10C_0040	reference	LSNAKE	GGC	GAC	GA	TG	AG	AC	CA	CA	TA	TA	GGAA	GGAA	GC	GC	CG	CG	CA	CC	TCAAC	TCAAC	GG	GG	CG	CA	CG	CA	CA	CA	CT	CT	AA	AA	CC	CC	GA	GA	GT	GA	AA	AT	CA	CA	CC	CC	GC	GC
Asotin_Cr	OmyGEOW10C_0041	reference	LSNAKE	GAC	GAC	GG	TG	AC	AC	CA	CA	TA	TA	GTAA	GGGA	GC	GT	CG	CG	CA	CA	TCAAC	TCAAC	GT	GG	CG	CA	CG	CG	CA	CA	CT	CT	AA	GA	CC	GC	AA	AA	GT	GT	AA	AA	TA	CA	CC	CC	GC	GC
Asotin_Cr	OmyGEOW10C_0043	reference	LSNAKE	GGC	GGC	GA	TG	AG	AC	CA	CG	TA	TA	GTAA	GGAA	GC	GT	CG	CG	CC	AA	TCAAC	TCAAC	GT	GG	CG	CG	CG	CA	AA	AA	CT	CT	AA	AA	CC	GC	AA	GA	GT	GT	AA	AT	TA	CA	CC	CC	GC	GC
Asotin_Cr	OmyGEOW10C_0056	reference	LSNAKE	GGC	GAC	GA	TG	AC	AC	CG	CG	TA	TA	GTAA	GGAA	GC	GC	CG	CG	CC	GC	TCAAC	TCAAC	GT	GT	CG	CA	CA	TA	AA	CA	CT	AT	AA	GA	CC	CC	AA	GA	GT	TT	AA	CA	TA	CA	CC	CC	GC	GT
Asotin_Cr	OmyGEOW10C_0058	reference	LSNAKE	GGC	GAC	GA	TG	AC	AC	CG	CG	TA	TA	GTAA	GGAA	GC	GC	CG	CG	CA	CC	TCAAC	TCAAC	GT	GG	CG	CA	CG	CA	AA	CA	CT	AT	AA	AA	CC	CC	AA	GA	GT	TT	AT	CA	CA	CA	CC	CC	GC	GC
Asotin_Cr	OmyGEOW10C_0059	reference	LSNAKE	GGC	GAC	TG	TG	AG	AC	CA	CG	TA	TA	GTAA	GGAA	GC	GC	CG	CG	CA	CC	TCAAC	TCAAC	GG	GG	CG	CA	CG	CA	AA	CA	CT	CT	AA	AA	CC	CC	GA	GA	GT	TT	AA	CA	CA	CA	CC	CC	GC	GC
Asotin_Cr	OmyGEOW10C_0061	reference	LSNAKE	GGC	GAC	GA	GA	AC	AC	CG	CG	TA	TA	GTAA	GGAA	GC	GC	CG	CG	CA	GC	TCAAC	TCAAC	GT	GT	CG	CA	CA	CA	CA	CA	CT	CT	AA	AA	CC	CC	AA	GA	GT	TT	CA	CA	TA	CG	CC	CC	GC	GC
Asotin_Cr	OmyGEOW10C_0062	reference	LSNAKE	GGC	GGC	GG	TG	AG	AC	CA	CG	TA	TA	GTAA	GGAA	GC	GC	CG	CG	CA	GC	TCAAC	TCAAC	GG	GG	CG	CG	CG	CA	CA	CA	CT	CT	AA	GA	CC	CC	AA	AA	GT	GT	AA	AA	TA	CA	CC	CC	GC	GC
Asotin_Cr	OmyGEOW10C_0064	reference	LSNAKE	GAC	GAC	GA	TG	AC	AC	CA	CG	TA	TA	GTAA	GGGA	GC	GC	CG	CG	CC	GC	TCAAC	TCAAC	GT	GG	CG	CG	CG	CA	AA	AA	CT	CT	AA	GA	CC	CC	AA	AA	GT	GT	AA	AA	TA	TA	CC	CC	GC	GC
Asotin_Cr	OmyGEOW10C_0065	reference	LSNAKE	GGC	GAC	GA	TG	AG	AC	CG	CG	TA	TA	GGAA	GGAA	GC	GC	CG	CG	AA	AA	TCAAC	TCAAC	GG	GG	CG	CA	CA	CA	CA	CA	CT	CT	GA	GA	CC	GC	AA	GA	GT	GT	AA	CA	TA	CA	CC	CC	GC	GC
Asotin_Cr	OmyGEOW10C_0067	reference	LSNAKE	GAC	GAC	GA	TG	AG	AC	CA	CA	TA	TA	GTAA	GGGA	GC	GT	CG	CG	CA	GC	TCAAC	TCAAC	GT	GG	CG	CG	CG	CA	AA	CA	CT	AT	AA	GA	CC	CC	AA	AA	GT	GT	AA	AA	TA	TA	CC	CC	GC	AC
Asotin_Cr	OmyGEOW10C_0068	reference	LSNAKE	GGC	GAC	GG	TG	AC	AC	CG	CG	TA	TA	GTAA	GGAA	GC	GT	CG	CG	CA	GC	TCAAC	TCAAC	GT	GG	CG	CA	CG	CG	AA	CA	CT	CT	GA	GA	CC	CC	GA	GA	GT	GT	AA	AT	CA	CA	CC	CC	GC	GC
Asotin_Cr	OmyGEOW10C_0070	reference	LSNAKE	GGC	GAC	GA	GA	AC	AC	CA	CG	TA	TA	GGAA	GGAA	GC	GC	CG	CG	CA	AA	TCAAC	TCAAC	GT	GG	CG	CG	CG	TA	AA	CA	CT	CT	AA	AA	CC	GC	GA	GA	GT	GT	AA	CA	CA	CA	CC	CC	GC	GC
Asotin_Cr	OmyGEOW10C_0071	reference	LSNAKE	GGC	GGC	GG	GA	AC	AC	CG	CG	TA	TA	GTAA	GGAA	GC	GC	CG	CG	CA	GC	TCAAC	TCAAC	GT	GG	CG	CA	CG	CA	AA	AA	CT	CT	AA	GA	CC	CC	GA	GA	GT	TT	AA	AT	TA	CA	CC	CC	GC	GC
Asotin_Cr	OmyGEOW10C_0073	reference	LSNAKE	GGC	GAC	GA	TG	AG	AC	CA	CG	TA	TA	GGAA	GGAA	GC	GC	CG	CG	CA	CC	TCAAC	TCAAC	GT	GG	CG	CA	CA	CA	AA	CA	CT	CT	GA	GA	CC	CC	AA	AA	GT	GT	AA	AA	TA	CA	CC	CC	GC	GC
Asotin_Cr	OmyGEOW10C_0074	reference	LSNAKE	GGC	GAC	TG	TG	AG	AC	CG	CG	TA	TT	GTAA	GGAA	GC	GC	CG	CG	CA	CC	TCAAC	TCAAC	GT	GT	CG	CG	CG	CG	AA	CA	CT	CT	AA	GA	CC	CC	AA	AA	GT	TT	AA	CA	TA	TA	CC	CC	GC	GT
Asotin_Cr	OmyGEOW10C_0076	reference	LSNAKE	GGC	GGC	GG	TG	AG	AC	CA	CA	TA	TA	GTAA	GGAA	GC	GC	CG	CG	CA	CA	TCAAC	TCAAC	GT	GG	CG	CG	CG	CG	CA	CA	CT	CT	AA	AA	CC	CC	AA	GA	GT	GT	AA	AT	TA	CA	CC	CC	GC	GC
Asotin_Cr	OmyGEOW10C_0077	reference	LSNAKE	GGC	GGC	GG	TG	AG	AC	CG	CG	TA	TA	GGAA	GGAA	GC	GC	CG	CG	AA	AA	TCAAC	TCAAC	GT	GG	CG	CG	CG	CA	AA	CA	CT	CT	AA	GA	CC	GC	AA	AA	GT	GT	AA	AT	TA	CA	CC	CC	GC	GT
Asotin_Cr	OmyGEOW10C_0079	reference	LSNAKE	GAC	GAC	GG	GA	AC	AC	CG	CG	TA	TA	GTAA	GGAA	GC	GT	CG	CG	CA	GC	TCAAC	TCAAC	GG	GG	CG	CG	CA	CA	AA	AA	CT	CT	AA	AA	CC	CC	GA	GA	GT	GT	AT	AT	TA	TA	CC	CA	GC	GC
Asotin_Cr	OmyGEOW10C_0080	reference	LSNAKE	GGC	GGC	GG	GG	AG	AG	CA	CG	TA	TA	GGAA	GGGA	GC	GT	CG	CG	CA	CC	TCAAC	TCAAC	GT	GG	CG	CG	CG	CA	CA	CA	CT	CT	AA	AA	CC	GC	AA	GA	GT	GT	AA	AA	CA	CA	CC	CC	GC	GT
Asotin_Cr	OmyGEOW10C_0082	reference	LSNAKE	GGC	GAC	GG	GG	AG	AG	CA	CG	TA	TA	GTAA	GGAA	GC	GC	CG	CT	CA	GC	TCAAC	TCAAC	GT	GT	CG	CA	CG	CA	AA	AA	CT	CT	AA	AA	CC	GC	AA	GA	GT	GT	AA	AT	TA	TA	CC	CC	GC	GC
Asotin_Cr	OmyGEOW10C_0083	reference	LSNAKE	GGC	GAC	GG	GA	AC	AC	CG	CG	TA	TA	GGAA	GGAA	GC	GC	CG	CG	CA	AA	TCAAC	TTAAC	GG	GG	CG	CA	CG	CG	AA	AA	CT	CT	GA	GA	CC	GC	AA	AA	GT	GT	AA	AA	CA	CA	CC	CC	GC	GC
Asotin_Cr	OmyGEOW10C_0085	reference	LSNAKE	GGC	GAC	GA	TG	AC	AC	CA	CG	TA	TA	GTAA	GGAA	GC	GC	CG	CG	CA	CA	TCAAC	TCAAC	GG	GG	CG	CG	CG	CG	CA	CA	CT	CT	GA	GA	CC	CC	AA	AA	GT	GT	AA	AA	TA	TA	CC	CC	GC	GC
Asotin_Cr	OmyGEOW10C_0086	reference	LSNAKE	GGC	GGC	GG	GG	AC	AC	CA	CG	TA	TA	GGAA	GGAA	GC	GC	CG	CG	CC	CC	TCAAC	TCAAC	GT	GG	CG	CA	CG	CA	CA	CA	CT	CT	AA	GA	CC	GC	AA	AA	GT	GA	AA	CA	TA	TA	CC	CC	GC	GT
Asotin_Cr	OmyGEOW10C_0103	reference	LSNAKE	GGC	GAC	GG	GG	AC	AC	CG	CG	TA	TA	GGAA	GGAA	GC	GC	CG	CG	CA	GC	TCAAC	TCAAC	GT	TG	CG	CG	CG	CG	AA	CA	CT	CT	GA	GA	CC	CC	GA	GA	GT	GT	AA	CA	TA	CA	CC	CC	GC	GC
Asotin_Cr	OmyGEOW10C_0106	reference	LSNAKE	GAC	GAC	GG	GA	AG	AC	CA	CG	TA	TA	GGAA	GGAA	GC	GT	CG	CG	CA	CA	TCAAC	TCAAC	GT	GG	CG	CG	CG	CG	AA	CA	CT	CT	AA	AA	CC	CC	AA	GA	GT	TT	AA	AT	CA	CA	CC	CC	GC	GC
Asotin_Cr	OmyGEOW10C_0109	reference	LSNAKE	GGC	GAC	GA	GA	AC	AC	CG	CG	TA	TA	GGAA	GGAA	GC	GT	CG	CG	CA	GC	TCAAC	TCAAC	GT	GG	CG	CG	CA	CA	AA	CA	CT	AT	AA	GA	CC	GC	AA	AA	GT	GT	AT	CA	TA	CA	CC	CC	GC	GC
Asotin_Cr	OmyGEOW10C_0112	reference	LSNAKE	GGC	GGC	GG	GA	AC	GC	CA	CA	TA	TT	GTAA	GGAA	GC	GC	CG	CG	CA	CA	TCAAC	TCAAC	GG	GG	CG	CG	CA	CA	CA	CA	CT	AT	AA	GA	CC	GC	AA	GA	GT	GT	AA	AA	CA	CA	CC	CC	GC	GC
Asotin_Cr	OmyGEOW10C_0115	reference	LSNAKE	GGC	GGC	GG	GA	AG	AC	CA	CG	TA	TA	GTAA	GGAA	GC	GT	CG	CG	CA	GC	TCAAC	TCAAC	GT	GG	CG	CG	CG	CG	AA	CA	CT	AT	AA	AA	CC	CC	AA	GA	GT	GT	AA	AT	TA	TA	CC	CC	GC	GC
Asotin_Cr	OmyGEOW10C_0116	reference	LSNAKE	GGC	GGT	GA	TG	AG	AC	CA	CG	TA	TA	GTAA	GGAA	GC	GC	CG	CG	CA	GC	TCAAC	TCAAC	GT	GG	CG	CG	CG	CG	AA	CA	CT	CT	GA	GA	CC	CC	AA	AA	GA	TT	AA	AA	TA	TA	CC	CC	GC	GC
Asotin_Cr	OmyGEOW10C_0118	reference	LSNAKE	GGC	GAC	GA	TG	AG	AC	CG	CG	TA	TA	GGAA	GGAA	GC	GC	CG	CG	GC	GC	TCAAC	TCAAC	GT	GG	CG	CG	CG	CA	AA	CA	CT	CT	AA	AA	CC	GC	AA	GA	GT	GT	AA	AA	TA	TA	CC	CC	GC	AC
Bargamin_Cr	OmyBARG15C_0001	reference	MFSALM	GGC	GGC	GA	GA	AG	AG	CG	CG	TA	TT	GGAA	GGGA	GC	GC	CG	CG	CA	CA	TCAAC	TCAAC	GT	GG	CG	CA	CG	CA	CA	CA	CT	CT	AA	GA	CC	CC	AA	GA	GT	GT	AA	AA	TA	TA	CC	CC	GC	GC
Bargamin_Cr	OmyBARG15C_0002	reference	MFSALM	GGC	GAC	GG	TG	AC	AC	CA	CA	TA	TA	GTAA	GGAA	GC	GC	CG	CT	GC	GC	TCAAC	TCAAC	GG	GG	CG	CA	CG	CA	AA	AA	CT	CT	GA	GA	CC	CA	AA	AA	GT	GT	AA	AA	TA	TA	CC	CC	GC	GC
Bargamin_Cr	OmyBARG15C_0003	reference	MFSALM	GGC	GAC	GA	GA	AC	AC	CG	CG	TA	TA	GGAA	GGAA	GC	GC	CG	CG	CA	GC	TCAAC	TCAAC	GT	GG	CG	CG	CG	CA	CA	CA	CT	CT	AA	GA	CC	CA	AA	AA	GT	GT	AA	CA	CA	CA	CC	CC	GC	GC
Bargamin_Cr	OmyBARG15C_0004	reference	MFSALM	GGC	GGC	GG	TG	AG	AG	CA	CG	TA	TA	GTAA	GGAA	GC	GC	CG	CG	CC	AA	TCAAC	TCAAT	GG	GG	CG	CA	CG	CA	CA	CA	CT	CT	AA	GA	CC	CC	AA	GA	GT	TT	CA	CA	TA	CA	CC	CC	GC	GC
Bargamin_Cr	OmyBARG15C_0005	reference	MFSALM	GAC	GAC	GG	GG	AG	AC	CA	CG	TA	TA	GGAA	GGAA	GC	GC	CG	CG	CA	CA	TCAAC	TCAAC	GG	GG	CG	CG	CG	CA	CA	CA	CT	CT	AA	AA	CC	CC	AA	GA	GT	GT	AA	AT	TA	TA	CC	CC	GC	GC
Bargamin_Cr	OmyBARG15C_0007	reference	MFSALM	GGC	GAC	GG	TG	AG	AG	CA	CG	TA	TA	GGAA	GGAA	GC	GC	CG	CT	CA	CA	TCAAC	TCAAC	GT	GG	CG	CA	CA	CA	AA	CA	CT	CT	AA	GA	CC	CC	GA	GA	GT	GA	AA	CA	TA	CA	CC	CC	GC	GC
Bargamin_Cr	OmyBARG15C_0008	reference	MFSALM	GAC	GAC	GG	GG	AG	AG	CA	CA	TA	TA	GTAA	GGAA	GC	GC	CG	CG	CA	CA	TCAAC	TCAAC	GT	GG	CG	CG	CG	CA	AA	CA	CT	CT	AA	GA	CC	CC	GA	GA	GT	GT	AA	CA	TA	TA	CC	CC	GC	GC
Bargamin_Cr	OmyBARG15C_0009	reference	MFSALM	GGC	GGC	GA	TG	AG	AG	CA	CG	TA	TA	GTAA	GGAA	GC	GT	CG	CG	CA	CC	TCAAT	TCAAT	GT	GT	CG	CG	CG	CA	AA	CA	CT	CT	AA	GA	CC	CC	GA	GA	GA	TT	AT	CA	CA	CA	CC	CC	GC	GC
Bargamin_Cr	OmyBARG15C_0010	reference	MFSALM	GGC	GGC	GG	GA	AG	AC	CA	CG	TA	TA	GGAA	GGAA	GC	GT	CG	CG	CA	GC	TCAAC	TCAAC	GG	GG	CG	CA	CA	CA	CA	CA	CT	CT	GA	GA	CC	CC	AA	GA	GT	GT	AA	AT	TA	TA	CC	CC	GC	GC
Bargamin_Cr	OmyBARG15C_0011	reference	MFSALM	GGC	GGC	GA	GA	AG	AC	CG	CG	TA	TA	GGAA	GGAA	GC	GC	CG	CG	CA	CA	TCAAC	TCAAT	GG	GG	CG	CG	CG	CG	CA	CA	CT	CT	AA	GA	CC	CC	GA	GA	GT	GA	AT	CA	TA	CA	CC	CC	GC	GC
Bargamin_Cr	OmyBARG15C_0072	reference	MFSALM	GGC	GAC	GG	GA	AG	AC	CA	CG	TA	TA	GGAA	GGGA	GC	GC	CG	CG	CC	GC	TCAAC	TCAAC	GG	GG	CG	CG	CG	CA	CA	CA	CT	CT	GA	GA	CC	CA	AA	GA	GT	GT	AT	CA	TA	CA	CC	CC	GC	GC
Bargamin_Cr	OmyBARG15C_0073	reference	MFSALM	GGC	GAC	GG	GA	AG	AG	CG	CG	TA	TA	GGAA	GGAA	GT	GT	CG	CG	CA	AA	TCAAC	TCAAC	GG	GG	CG	CG	CA	CA	CA	CA	CT	CT	AA	GA	CC	CC	AA	GA	GT	GT	AA	AT	CA	CA	CC	CC	GC	GC
Bargamin_Cr	OmyBARG15C_0074	reference	MFSALM	GGC	GAC	GA	GA	AG	AC	CG	CG	TA	TA	GTAA	GGAA	GC	GC	CG	CG	CA	CC	TCAAC	TCAAC	GT	GT	CG	CG	CG	CA	CA	CA	CT	CT	AA	GA	CC	CA	AA	GA	GT	TT	AA	AT	TA	TA	CC	CC	GC	GC
Bargamin_Cr	OmyBARG15C_0075	reference	MFSALM	GGC	GAC	GG	TG	AG	AC	CA	CA	TA	TA	GTAA	GGAA	GC	GC	CG	TG	CA	CC	TCAAC	TCAAC	GG	TG	CG	CG	CG	CG	AA	AA	CT	CT	GA	GA	CC	CC	AA	GA	GT	GT	AA	AT	CA	CA	CC	CC	GC	GC
Bargamin_Cr	OmyBARG15C_0077	reference	MFSALM	GGC	GAC	GG	GG	AG	AC	CA	CG	TA	TA	GGAA	GGAA	GC	GC	CG	CG	CA	GC	TCAAC	TCAAC	GG	GG	CG	CG	CG	CA	CA	CA	CT	CT	AA	GA	CC	CC	GA	GA	GT	TT	AA	CA	TA	CA	CC	CC	GC	GC
Bargamin_Cr	OmyBARG15C_0078	reference	MFSALM	GGC	GAC	GG	GA	AG	AC	CG	CG	TA	TA	GGAA	GGAA	GT	AT	CG	CT	CA	CA	TCAAC	TCAAC	GT	GG	CG	CA	CG	CA	AA	CA	CT	CT	AA	GA	CC	CC	AA	AA	GT	TT	AA	CA	CA	CA	CC	CC	GC	GC
Bargamin_Cr	OmyBARG15C_0079	reference	MFSALM	GAC	GAC	GG	TG	AG	AC	CA	CG	TA	TA	GGAA	GGAA	GC	GC	CG	CG	CA	CA	TCAAC	TTAAC	GT	GG	CG	CG	CG	CA	CA	CA	CT	CT	GA	GA	CC	CC	GA	GA	GT	GT	AA	CA	TA	CA	CC	CC	GC	GC
Bargamin_Cr	OmyBARG15C_0080	reference	MFSALM	GGC	GAC	GG	GA	AC	AC	CA	CG	TA	TA	GTAA	GGAA	GC	GT	CG	CT	CA	GC	TCAAT	TTAAC	GT	GT	CG	CG	CG	CA	AA	CA	CT	CT	AA	GA	CC	GC	GA	GA	GT	GT	AA	AA	TA	CA	CC	CC	GC	GC
Bargamin_Cr	OmyBARG15C_0081	reference	MFSALM	GGC	GGC	GA	GA	AC	AC	CG	CG	TA	TA	GGAA	GGAA	GC	GC	CG	CT	CA	GC	TCAAC	TCAAC	GG	GG	CG	CG	CA	CA	CA	CA	CT	CT	AA	GA	CC	CA	AA	GA	GT	GA	AA	AA	TA	TA	CC	CC	GC	GC
Bargamin_Cr	OmyBARG15C_0082	reference	MFSALM	GGC	GAC	GA	GA	AG	AC	CA	CG	TA	TA	GTAA	GGAA	GC	GT	CG	CG	CA	CA	TCAAC	TCAAC	GG	GG	CG	CG	CG	CG	CA	CA	CT	CT	AA	GA	CC	CC	AA	GA	GT	GT	AA	AA	TA	TA	CC	CC	GC	GC
Bargamin_Cr	OmyBARG15C_0083	reference	MFSALM	GAC	GAC	GA	GA	AG	AG	CA	CG	TA	TA	GGAA	GGAA	GC	GC	CG	CG	000	000	TCAAC	TCAAC	GT	GG	CG	CA	CG	CA	CA	CA	CT	CT	AA	GA	CC	CC	GA	GA	GT	GT	AA	AT	CA	CA	CC	CC	GC	GC
Bargamin_Cr	OmyBARG15C_0084	reference	MFSALM	GGC	GGC	GG	GA	AC	AC	CA	CG	TA	TA	GTAA	GGAA	GT	GT	CG	CT	CA	CA	TCAAT	TTAAC	GT	GG	CG	CG	CG	CA	AA	CA	CT	CT	AA	AA	CC	CC	GA	GA	GT	TT	AA	AT	CA	CA	CC	CC	GC	GC
Bargamin_Cr	OmyBARG15C_0085	reference	MFSALM	GGC	GGC	GG	GA	AC	AC	CG	CG	TA	TT	GTAA	GGAA	GC	GT	CG	CT	CA	CA	TCAAC	TCAAC	GT	TG	CG	CG	CG	CA	AA	CA	CT	CT	AA	GA	CC	CC	GA	GA	GT	TT	AA	AA	TA	CA	CC	CC	GC	GC
Bargamin_Cr	OmyBARG15C_0086	reference	MFSALM	GGC	GAC	GG	GA	AG	AG	CA	CG	TA	TA	GGAA	GGAA	GC	GC	CG	CG	CA	CC	TCAAC	TCAAC	GG	GG	CG	CG	CG	CA	CA	CA	CT	CT	AA	GA	CC	CC	AA	GA	GT	GT	AA	AT	TA	TA	CC	CC	GC	GC
Bargamin_Cr	OmyBARG15C_0087	reference	MFSALM	GGC	GGC	GA	TG	AC	AC	CA	CG	TA	TA	GTAA	GGAA	GC	GC	CG	CG	CA	CA	TCAAC	TTAAC	GT	GT	CG	CG	CA	CA	AA	CA	CT	CT	GA	GA	CC	CC	AA	AA	GT	GA	AA	AT	TA	CA	CC	CC	GC	GC
Bargamin_Cr	OmyBARG15C_0088	reference	MFSALM	GGC	GAC	GG	GA	AG	AC	CG	CG	TA	TA	GGAA	GGAA	GC	GT	CT	CT	CA	GC	TCAAC	TCAAT	GT	GG	CG	CA	CG	CA	CA	CA	CT	CT	AA	GA	CC	CC	AA	GA	GT	GA	AA	CA	TA	CA	CC	CC	GC	GC
Bargamin_Cr	OmyBARG15C_0089	reference	MFSALM	GGC	GAC	GA	TG	AG	AC	CA	CG	TA	TA	GGAA	GGGA	GT	AT	CG	CG	CA	CC	TCAAC	TCAAC	GG	TG	CG	CG	CG	CA	CA	CA	CT	CT	AA	GA	CC	CA	GA	GA	GT	TT	AA	AA	TA	TA	CC	CC	GC	GC
Bargamin_Cr	OmyBARG15C_0090	reference	MFSALM	GGC	GAC	GA	GA	AG	AC	CG	CG	TA	TA	GTAA	GGGA	GC	GC	CG	CG	CA	CA	TCAAC	TCAAC	GG	GG	CG	CG	CG	CA	AA	CA	CT	CT	AA	GA	CC	CC	GA	GA	GT	GA	AA	CA	CA	CA	CC	CC	GC	GC
Bargamin_Cr	OmyBARG15C_0091	reference	MFSALM	GGC	GAC	GG	GA	AC	AC	CA	CG	TA	TA	GGAA	GGAA	GC	AT	CG	CG	CA	GC	TCAAC	TCAAC	GT	TG	CG	CA	CA	CA	CA	CA	CT	CT	GA	GA	CC	CC	AA	AA	GT	GT	AT	AT	TA	CA	CC	CC	GC	GC
Bargamin_Cr	OmyBARG15C_0092	reference	MFSALM	GAC	GAC	GG	GA	AG	AC	CG	CG	TA	TA	GTAA	GGAA	GT	AT	CG	CG	CA	CA	TCAAC	TCAAC	GG	GG	CG	CA	CG	CA	CA	CA	CT	CT	AA	GA	CC	CC	AA	GA	GT	TT	AA	CA	TA	TA	CC	CC	GC	GC
Bargamin_Cr	OmyBARG15C_0093	reference	MFSALM	GGC	GAC	GG	GA	AG	AC	CA	CA	TA	TT	GGAA	GGAA	GC	GT	CG	CG	CA	CA	TCAAC	TCAAT	GT	GG	CG	CA	CG	CA	AA	CA	CT	CT	AA	GA	CC	CC	AA	GA	GT	GT	AA	AA	TA	TA	CC	CC	GC	GC
Bargamin_Cr	OmyBARG15C_0094	reference	MFSALM	GGC	GAC	GA	TG	AG	AG	CA	CG	TA	TA	GTAA	GGGA	GC	GC	CG	CG	CA	CC	TCAAC	TCAAC	GT	GG	CG	CG	CG	CA	CA	CA	CT	CT	GA	GA	CA	CA	GA	GA	GT	GT	AT	AT	TA	CA	CC	CC	GC	GC
Bargamin_Cr	OmyBARG15C_0095	reference	MFSALM	GGC	GAC	GA	GA	AG	AC	CG	CG	TA	TA	GGAA	GGAA	GC	GC	CG	CG	CA	GC	TCAAC	TCAAT	GT	GG	CA	CA	CA	CA	AA	CA	CT	CT	AA	GA	CC	CC	AA	GA	GT	GA	AA	CA	TA	CA	CC	CC	GC	GC
Bargamin_Cr	OmyBARG15C_0096	reference	MFSALM	GGC	GAC	GG	GG	AC	AC	CA	CG	TA	TA	GGAA	GGAA	GC	GC	CG	CG	CA	CA	TCAAC	TTAAC	GT	GG	CG	CG	CG	CA	CA	CA	CT	CT	AA	GA	CC	CC	AA	AA	GT	GT	AA	CA	TA	CA	CC	CC	GC	GC
Bargamin_Cr	OmyBARG15C_0097	reference	MFSALM	GGC	GAC	GG	GA	AC	AC	CG	CG	TA	TA	GTAA	GTAA	GT	AT	CG	CG	CA	GC	TCAAC	TCAAC	GG	GG	CG	CG	CA	CA	CA	CA	CT	CT	GA	GA	CC	CC	AA	AA	GT	GT	AA	AT	CA	CA	CC	CC	GC	GC
Bargamin_Cr	OmyBARG15C_0098	reference	MFSALM	GGC	GAC	GA	TG	AG	AC	CA	CG	TA	TA	GGAA	GGAA	GC	GC	CG	CG	CA	CC	TCAAC	TCAAC	GT	GG	CG	CA	CG	CA	AA	AA	CT	CT	AA	AA	CC	CC	AA	GA	GT	GT	AA	AA	TA	TA	CC	CC	GC	GC
Bargamin_Cr	OmyBARG15C_0099	reference	MFSALM	GAC	GAC	GA	TG	AG	AC	CA	CG	TA	TA	GTAA	GGAA	GC	GC	CG	CG	CA	CC	TCAAC	TTAAC	GG	GG	CG	CG	CA	CA	CA	CA	CT	CT	AA	GA	CC	CA	AA	GA	GT	GT	AA	CA	TA	TA	CC	CC	GC	GC
Bargamin_Cr	OmyBARG15C_0100	reference	MFSALM	GGC	GAC	GG	TG	AC	AC	CA	CG	TA	TA	GGAA	GGAA	GC	GC	CG	CG	CA	CA	TCAAC	TCAAC	GT	GT	CG	CG	CA	CA	AA	CA	CT	CT	AA	GA	CC	CC	AA	GA	GT	GT	AT	CA	TA	CA	CC	CC	GC	GC
Bargamin_Cr	OmyBARG15C_0101	reference	MFSALM	GGC	GGC	GG	GA	AC	AC	CG	CG	TA	TA	GGAA	GGAA	GC	GC	CG	CG	CA	GC	TCAAC	TCAAC	GG	GG	CG	GG	CG	CG	AA	CA	CT	CT	AA	AA	CC	CC	GA	GA	GT	GT	AA	CA	TA	TA	CC	CC	GC	GC
Bargamin_Cr	OmyBARG15C_0102	reference	MFSALM	GAC	GAC	GG	GA	AC	AC	CA	CG	TA	TA	GGAA	GGAA	GC	GC	CG	CG	000	000	TCAAC	TCAAC	GT	GT	CG	CG	CA	CA	CA	CA	CT	CT	AA	AA	CC	CA	GA	GA	GT	TT	AA	CA	CA	CA	CC	CC	GC	GC
Bargamin_Cr	OmyBARG15C_0103	reference	MFSALM	GGC	GAC	GG	GA	AG	AC	CA	CG	TA	TA	GGAA	GGGA	GC	AT	CG	CG	CA	CA	TCAAC	TCAAC	GG	GG	CG	CG	CA	CA	CA	CA	CT	CT	AA	GA	CC	CA	AA	GA	GT	GT	AA	AA	TA	TA	CC	CC	GC	GC
Bargamin_Cr	OmyBARG15C_0104	reference	MFSALM	GGC	GAC	GG	GA	AG	AG	CA	CG	TA	TA	GTAA	GTAA	GC	AT	CG	CG	CA	CA	TCAAC	TCAAC	GT	GT	CG	CG	CG	CA	CA	CA	CT	CT	GA	GA	CC	CC	GA	GA	GT	GT	AT	CA	TA	TA	CC	CC	GC	GC
Bargamin_Cr	OmyBARG15C_0105	reference	MFSALM	GGC	GAC	GG	TG	AG	AC	CA	CG	TA	TA	GGAA	GGAA	GC	GC	CG	CG	CA	GC	TCAAC	TCAAC	GT	GT	CG	CG	CG	CA	CA	CA	CT	CT	AA	GA	CC	CA	GA	GA	GT	GT	AT	CA	CA	CA	CC	CC	GC	GC
Bargamin_Cr	OmyBARG15C_0106	reference	MFSALM	GGC	GGC	TG	TG	AG	AC	CG	CG	TA	TA	GTAA	GGAA	GC	GC	CG	CT	000	000	TCAAC	TCAAC	GT	GG	CG	CA	CA	CA	AA	CA	CT	CT	AA	AA	CC	CC	GA	GA	GT	GT	AT	CA	TA	TA	CC	CC	GC	GC
Bargamin_Cr	OmyBARG15C_0107	reference	MFSALM	GGC	GAC	GA	GA	AC	AC	CA	CA	TA	TT	GGAA	GGAA	GC	GC	CG	CG	000	000	TCAAC	TCAAC	GT	TG	CG	CA	CG	CA	CA	CA	CT	CT	AA	GA	CC	CC	AA	GA	GT	GT	AT	AT	TA	CA	CC	CC	GC	GC
Bargamin_Cr	OmyBARG15C_0108	reference	MFSALM	GGC	GGC	GG	GA	AG	AG	CA	CA	TA	TA	GTAA	GGAA	GC	GC	CG	CT	CA	CA	TCAAC	TCAAC	GT	GT	CG	CG	CG	CA	CA	CA	CT	CT	AA	GA	CC	CC	GA	GA	GT	GT	AT	CA	TA	CA	CC	CC	GC	GC
Bargamin_Cr	OmyBARG15C_0109	reference	MFSALM	GGC	GGC	GA	GA	AG	AC	CA	CG	TA	TA	GGAA	GGAA	GC	GC	CG	CG	CC	AA	TCAAC	TCAAC	GT	GG	CG	CA	CA	CA	CA	CA	CT	CT	AA	GA	CC	CC	AA	GA	GT	TT	AT	CA	TA	CA	CC	CC	GC	GC
Bargamin_Cr	OmyBARG15C_0111	reference	MFSALM	GAC	GAC	GG	TG	AG	AG	CA	CG	TA	TA	GTAA	GGAA	GC	GC	CG	CG	CA	GC	TCAAC	TCAAC	GT	GG	CA	CA	CA	CA	AA	AA	CT	CT	AA	GA	CC	CC	AA	GA	GT	GT	AA	CA	TA	TA	CC	CC	GC	GC
Bargamin_Cr	OmyBARG15C_0112	reference	MFSALM	GGC	GAC	GG	GA	AC	AC	CA	CG	TA	TA	GGAA	GGAA	GC	AT	CG	CG	CA	CA	TCAAC	TCAAC	GG	GG	CG	CG	CG	CA	AA	AA	CT	CT	AA	GA	CC	CA	AA	GA	GA	TT	AA	CA	TA	TA	CC	CC	GC	GC
Bargamin_Cr	OmyBARG15C_0114	reference	MFSALM	GAC	GAC	GA	GA	AG	AC	CA	CG	TA	TT	GGAA	GGAA	GC	AT	CG	CG	CA	GC	TTAAC	TTAAC	GG	GG	CG	CG	CG	CA	CA	CA	CT	CT	AA	AA	CC	CC	GA	GA	GT	GT	AT	AT	TA	TA	CC	CC	GC	GC
Bargamin_Cr	OmyBARG15C_0116	reference	MFSALM	GAC	GAC	GG	GA	AC	AC	CA	CG	TA	TA	GGAA	GGAA	GC	GC	CG	CG	CA	GC	TCAAC	TCAAC	GT	GT	CG	CA	CA	CA	CA	CA	CT	CT	GA	GA	CC	CC	AA	GA	GT	GT	AT	AT	TA	CA	CC	CC	GC	GC
Bargamin_Cr	OmyBARG15C_0117	reference	MFSALM	GGC	GAC	GA	GA	AG	AC	CA	CG	TA	TA	GGAA	GGAA	GC	GC	CG	CG	CA	CA	TCAAC	TCAAT	GT	GT	CG	CG	CG	CG	CA	CA	CT	CT	AA	AA	CC	CC	GA	GA	GT	TT	AA	CA	TA	CA	CC	CC	GC	GC
Bargamin_Cr	OmyBARG15C_0118	reference	MFSALM	GGC	GGC	GG	GA	AG	AC	CA	CG	TA	TA	GTAA	GGAA	GC	GC	CG	CG	CA	CA	TCAAC	TCAAC	GT	GG	CG	CG	CG	CA	CA	CA	CT	CT	AA	AA	CC	CC	AA	GA	GT	GT	AT	CA	TA	CA	CC	CC	GC	GC
Bargamin_Cr	OmyBARG15C_0119	reference	MFSALM	GGC	GGC	GA	TG	AG	AC	CG	CG	TA	TA	GTAA	GGAA	GC	GC	CG	CG	000	000	TCAAC	TCAAC	GT	GG	CG	CA	CG	CA	AA	CA	CT	CT	AA	AA	CC	CC	GA	GA	GT	GT	AT	AT	TA	CA	CC	CC	GC	GC
Bargamin_Cr	OmyBARG15C_0120	reference	MFSALM	GGC	GGC	GA	TG	AG	AC	CA	CA	TA	TA	GTAA	GGAA	GC	GC	CG	CG	CA	CA	TCAAC	TCAAC	GT	GG	CG	CG	CG	CA	AA	CA	CT	CT	AA	GA	CC	CA	AA	GA	GT	TT	AA	AT	TA	CA	CC	CC	GC	GC
Bargamin_Cr	OmyBARG15C_0122	reference	MFSALM	GGC	GAC	GA	GA	AG	AC	CG	CG	TA	TA	GGAA	GGAA	GC	GT	CG	CT	CA	GC	TCAAC	TCAAC	GT	GT	CG	CG	CA	CA	AA	CA	CT	CT	AA	GA	CC	CC	GA	GA	GT	GT	AT	CA	TA	CA	CC	CC	GC	GC
Bear_Cr	OmyBEAR12C_0001	reference	UPCLWR	GAC	GAC	GG	TG	AC	AC	CA	CA	TA	TA	GTAA	GGAA	GC	GC	CG	CG	CA	CC	TCAAC	TCAAC	GG	GG	CG	CG	CG	CA	AA	AA	CT	CT	AA	AA	CC	CC	AA	AA	GT	GT	AA	AT	TA	TA	CC	CC	GC	GC
Bear_Cr	OmyBEAR12C_0002	reference	UPCLWR	GGC	GAC	GG	GA	AC	AC	CA	CG	TA	TA	GGAA	GGAA	GC	GC	CG	CG	CA	CA	TCAAC	TTAAC	GG	GG	CG	CG	CG	CA	AA	AA	CT	CT	AA	GA	CC	GC	AA	GA	GT	GT	AA	AA	TA	TA	CC	CC	GC	GC
Bear_Cr	OmyBEAR12C_0003	reference	UPCLWR	GAC	GAC	GA	GA	AG	AC	CA	CA	TA	TA	GTAA	GTAA	GC	GT	CG	CG	000	000	TCAAC	TCAAC	GG	GG	CG	CG	CA	CA	AA	AA	CT	CT	AA	GA	CC	GC	AA	AA	GT	GT	AA	CA	TA	TA	CC	CC	GC	GC
Bear_Cr	OmyBEAR12C_0004	reference	UPCLWR	GGC	GAC	GG	TG	AG	AC	CA	CA	TA	TA	GTAA	GGAA	GC	GC	CG	CG	CA	CA	TCAAC	TTAAC	GG	GG	CG	CG	CG	CA	AA	AA	CT	CT	AA	AA	CC	CC	AA	GA	GT	GT	AA	CA	TA	TA	CC	CC	GC	GC
Bear_Cr	OmyBEAR12C_0005	reference	UPCLWR	GAC	GAC	GG	TG	AG	AC	CA	CG	TA	TA	GTAA	GGAA	GC	GC	CG	CG	CC	AA	TCAAC	TTAAC	GG	GG	CG	CA	CG	CA	CA	CA	CT	CT	AA	GA	CC	GC	AA	AA	GT	TT	AA	AA	TA	TA	CC	CC	GC	GC
Bear_Cr	OmyBEAR12C_0006	reference	UPCLWR	GAC	GAC	GG	GA	AC	GC	CA	CG	TA	TA	GTAA	GTAA	GC	GC	CG	CG	CA	CC	TCAAC	TCAAC	GG	GG	CG	CG	CG	CG	AA	AA	CT	CT	AA	AA	CC	GC	GA	GA	GT	GT	AA	AA	TA	CA	CC	CC	GC	GC
Bear_Cr	OmyBEAR12C_0007	reference	UPCLWR	GGC	GAC	GG	GA	AG	AC	CA	CG	TA	TA	GTAA	GGAA	GC	GC	CG	CG	CA	CA	TCAAC	TTAAC	GG	GG	CG	CG	CG	CA	AA	AA	CT	CT	AA	AA	CC	CC	AA	GA	GT	GT	AA	CA	TA	CA	CC	CC	GC	GC
Bear_Cr	OmyBEAR12C_0008	reference	UPCLWR	GGC	GAC	GG	GG	AG	AC	CA	CA	TA	TT	GTAA	GGAA	GC	GT	CG	CG	GC	AA	TCAAC	TTAAC	GT	GG	CG	CA	CG	CA	AA	AA	CT	CT	AA	AA	CC	CC	AA	GA	GT	TT	AA	AA	TA	CA	CC	CC	GC	GC
Bear_Cr	OmyBEAR12C_0009	reference	UPCLWR	GGC	GGC	GG	GA	AG	AC	CA	CG	TA	TA	GTAA	GTAA	GC	GC	CG	CG	CA	AA	TCAAC	TTAAC	GT	GT	CG	CG	CA	TA	AA	CA	CT	CT	AA	GA	GC	GC	AA	GA	GT	TT	AA	AT	TA	TA	CC	CC	GC	GC
Bear_Cr	OmyBEAR12C_0010	reference	UPCLWR	GGC	GAC	GG	GG	AG	AC	CA	CG	TA	TA	GTAA	GGAA	GC	GC	CG	CG	CA	AA	TCAAC	TCAAC	GT	GG	CG	CG	CG	CG	AA	AA	CT	CT	AA	AA	CA	GC	GA	GA	GT	GT	AA	CA	TA	TA	CC	CC	GC	GC
Bear_Cr	OmyBEAR12C_0011	reference	UPCLWR	GGC	GAC	GG	GA	AG	AG	CA	CA	TA	TA	GTAA	GGAA	GC	GC	CG	CG	CA	AA	TCAAC	TCAAC	GT	GT	CG	CG	CA	CA	AA	CA	CT	CT	AA	AA	CC	GC	AA	AA	GT	GT	AA	CA	TA	TA	CC	CC	GC	GC
Bear_Cr	OmyBEAR12C_0012	reference	UPCLWR	GGC	GAC	GA	TG	AC	AC	CA	CG	TA	TA	GTAA	GGAA	GC	GC	CG	CG	CA	CA	TCAAC	TTAAC	GT	GG	CG	CG	CG	CA	AA	CA	CT	CT	AA	GA	CC	CC	AA	AA	GT	GT	AA	AA	TA	CA	CC	CC	GC	GC
Bear_Cr	OmyBEAR12C_0013	reference	UPCLWR	GGC	GAC	GG	GA	AG	AC	CA	CA	TA	TA	GTAA	GTAA	GC	GC	CG	CG	CA	AA	TCAAC	TCAAC	GT	GG	CG	CG	CG	CG	AA	CA	CT	CT	AA	AA	CC	CC	AA	GA	GT	TT	AA	CA	TA	TA	CC	CC	GC	GC
Bear_Cr	OmyBEAR12C_0014	reference	UPCLWR	GGC	GGC	GG	GA	AC	AC	CG	CG	TA	TA	GGAA	GGAA	GC	GC	CG	CG	CA	CC	TCAAC	TTAAC	GT	GT	CA	CA	CA	CA	AA	CA	CT	CT	AA	AA	CC	CC	AA	GA	GT	TT	AA	AA	CA	CA	CC	CC	GC	GC
Bear_Cr	OmyBEAR12C_0015	reference	UPCLWR	GGC	GAC	TG	TG	AG	AG	CG	CG	TA	TA	GTAA	GGAA	GC	GC	CG	CG	CA	CA	TCAAC	TCAAC	GT	GT	CG	CG	CA	CA	AA	AA	CT	CT	AA	AA	CC	CC	AA	AA	GT	GT	AA	AT	TA	CA	CC	CC	GC	AC
Bear_Cr	OmyBEAR12C_0016	reference	UPCLWR	GAC	GAC	GG	TG	AG	AC	CG	CG	TA	TA	GGAA	GGGA	GC	GC	CG	CG	CA	CA	TCAAC	TCAAC	GG	GG	CG	CA	CG	CA	CA	CA	CT	CT	AA	AA	CC	CC	AA	AA	GT	GT	AA	AT	TA	CA	CC	CC	GC	GC
Bear_Cr	OmyBEAR12C_0017	reference	UPCLWR	GAC	GAC	GG	GA	000	000	CA	CG	TA	TA	GTAA	GGAA	GC	GC	CG	TG	000	000	TCAAC	TTAAC	GT	GT	000	000	CG	CA	AA	AA	CT	CT	AA	AA	CC	CC	AA	AA	GT	TT	AA	AT	TA	CA	CC	CC	GC	GC
Bear_Cr	OmyBEAR12C_0018	reference	UPCLWR	GGC	GAC	GA	GA	AC	AC	CG	CG	TT	GA	GTAA	GGAA	GC	GT	CG	CG	CA	CC	TCAAC	TTAAC	GG	GG	CA	CA	CG	CA	AA	CG	000	000	GA	GG	CC	GC	AA	AT	GT	GT	AT	AC	CA	CA	CC	CC	GC	GC
Bear_Cr	OmyBEAR12C_0019	reference	UPCLWR	GGC	GGC	GG	TG	AG	AC	CA	CG	TA	TA	GGAA	GGAA	GC	GC	CG	CG	CA	AA	TCAAC	TTAAC	GG	GG	CG	CA	CA	CA	CA	CA	CT	CT	AA	AA	CC	CC	AA	AA	GT	GT	AA	AA	TA	TA	CC	CC	GC	GC
Bear_Cr	OmyBEAR12C_0020	reference	UPCLWR	GAC	GAC	GG	GG	AC	AC	CA	CA	TA	TA	GTAA	GGAA	GC	GC	CG	CG	CC	AA	TCAAC	TTAAC	GT	GG	CG	CA	CG	CA	AA	CA	CT	CT	AA	AA	CC	CC	AA	AA	GT	TT	AA	AA	TA	CA	CC	CC	GC	GC
Bear_Cr	OmyBEAR12C_0021	reference	UPCLWR	GGC	GAC	GG	GA	AG	AC	CA	CG	TA	TA	GTAA	GGAA	GC	GC	CG	CG	CA	CC	TCAAC	TCAAC	GG	GG	CG	CG	CG	CA	AA	CA	CT	CT	AA	GA	CC	CC	AA	AA	GT	GT	AA	AA	TA	TA	CC	CC	GC	GC
Bear_Cr	OmyBEAR12C_0022	reference	UPCLWR	GGC	GAC	GG	GA	AC	AC	CA	CG	TA	TA	GTAA	GTAA	GC	GC	CG	CG	CA	CA	TCAAC	TCAAC	GT	GT	CG	CG	CG	CA	AA	AA	CT	CT	AA	AA	CC	CC	AA	GA	TT	TT	AA	AA	TA	CA	CC	CC	GC	AC
Bear_Cr	OmyBEAR12C_0023	reference	UPCLWR	GGC	GGC	GG	GA	AG	AC	CA	CG	TA	TA	GTAA	GTAA	GC	GC	CG	CG	CA	CA	TCAAC	TCAAC	GT	GT	CG	CA	CG	CG	CA	CA	CT	CT	AA	AA	CC	CC	GA	GA	GT	GT	AA	AA	TA	TA	CC	CC	GC	GC
Bear_Cr	OmyBEAR12C_0024	reference	UPCLWR	GGC	GGC	GG	GA	AG	AC	CA	CG	TA	TA	GTAA	GGAA	GC	GC	CG	CG	CA	CC	TCAAC	TCAAC	GT	GG	CG	CG	CG	CA	AA	AA	CT	CT	AA	AA	CC	GC	AA	AA	GT	GT	AA	AA	TA	TA	CC	CC	GC	GC
Bear_Cr	OmyBEAR12C_0025	reference	UPCLWR	GGC	GAC	GG	TG	AC	AC	CA	CA	TA	TA	GTAA	GGAA	GC	GC	CG	CG	CA	GC	TCAAC	TTAAC	GT	GG	CG	CG	CG	CA	AA	CA	CT	CT	AA	AA	CC	CC	AA	GA	GT	TT	AA	AA	TA	TA	CC	CC	GC	GC
Bear_Cr	OmyBEAR12C_0026	reference	UPCLWR	GGC	GAC	GG	GA	AC	AC	CA	CA	TA	TA	GGAA	GGAA	GC	GC	CG	CG	CA	CA	TCAAC	TCAAC	GT	GG	CG	CG	CG	CA	AA	CA	CT	CT	AA	AA	CC	GC	AA	GA	GT	GT	AA	AA	TA	TA	CC	CC	GC	GC
Bear_Cr	OmyBEAR12C_0027	reference	UPCLWR	GAC	GAC	GG	TG	AC	AC	CA	CA	TA	TA	GGAA	GGAA	GC	GT	CG	CG	CA	AA	TCAAC	TCAAC	GG	GG	CG	CG	CA	CA	CA	CA	CT	AT	AA	AA	CC	CA	AA	AA	GT	TT	AA	AA	TA	TA	CC	CC	GC	GC
Boulder_Cr	OmyBOUL14C_0001	reference	LOWSALM	GGC	GAC	GA	TG	AG	AG	CA	CG	TA	TA	GGAA	GGAA	GC	GC	CG	CG	CA	CA	TCAAC	TTAAC	GT	GT	CG	CA	CG	CA	CA	CA	CT	CT	GA	GA	CC	CC	AA	GA	GT	GT	AT	AT	TA	TA	CC	CC	GC	GC
Boulder_Cr	OmyBOUL14C_0002	reference	LOWSALM	GAC	GAC	GG	GA	AG	AG	CG	CG	TA	TA	GGAA	GGAA	GC	GC	CG	CG	CA	CA	TCAAC	CCAAC	GG	GG	CG	CG	CG	CG	CA	CA	CT	CT	AA	AA	CC	CA	AA	AA	GT	GT	AA	AA	TA	CA	CC	CC	GC	GC
Boulder_Cr	OmyBOUL14C_0003	reference	LOWSALM	GAC	GAC	GG	GA	AG	AG	CA	CG	TA	TA	GTAA	GGAA	GC	GC	CG	CG	000	000	TCAAC	TCAAC	GT	GG	CG	CG	CG	CG	AA	CA	CT	CT	AA	GA	CC	GC	AA	GA	GT	GT	AA	AT	TA	CA	CC	CC	GC	GC
Boulder_Cr	OmyBOUL14C_0004	reference	LOWSALM	GGC	GGC	GG	GA	AC	AC	CG	CG	TA	TA	GGAA	GGAA	GC	GC	CG	CG	CA	CA	TCAAC	TCAAC	GT	GT	CG	CA	CG	CA	CA	CA	CT	CT	AA	AA	CC	CA	AA	AA	GT	GA	AA	AA	CA	CG	CC	CC	GC	GC
Boulder_Cr	OmyBOUL14C_0005	reference	LOWSALM	GGC	GGC	GA	TG	AG	AG	CG	CG	TA	TA	GGAA	GGAA	GC	GC	CG	CG	CA	CA	TCAAC	TCAAC	GT	GT	CG	CG	CG	CG	CA	CA	CT	CT	AA	AA	CC	CC	AA	GA	GT	GT	AA	AT	CA	CA	CC	CC	GC	GC
Boulder_Cr	OmyBOUL14C_0006	reference	LOWSALM	GGC	GAC	GA	GA	AG	AC	CG	CG	TA	TA	GGAA	GGAA	GC	GC	CG	TG	CA	CC	TCAAC	TCAAC	GT	GT	CG	CA	CG	CG	AA	AA	CT	CT	AA	GA	CC	CC	AA	AA	GT	TT	AA	CA	TA	CA	CC	CC	GC	GC
Boulder_Cr	OmyBOUL14C_0007	reference	LOWSALM	GGC	GGC	GA	GA	AC	AC	CA	CG	TA	TT	GTAA	GGAA	GC	GC	CG	CG	CC	CC	TCAAC	TTAAC	GT	GT	CG	CG	CG	CA	CA	CA	CT	CT	AA	GA	CC	CC	AA	GA	GT	GT	AA	AA	TA	TA	CC	CC	GC	GC
Boulder_Cr	OmyBOUL14C_0008	reference	LOWSALM	GAC	GAC	GA	GA	AG	AG	CG	CG	TA	TT	GTAA	GGAA	GC	GC	CG	CG	CA	CC	TCAAC	TTAAC	GT	GG	CA	CA	CG	CG	CA	CA	CT	CT	AA	AA	CC	GC	AA	GA	GT	TT	AA	AA	TA	CA	CC	CC	GC	GC
Boulder_Cr	OmyBOUL14C_0009	reference	LOWSALM	GGC	GAC	GG	GA	AG	AC	CA	CG	TA	TA	GTAA	GGAA	GC	GT	CG	CG	CA	CA	TCAAC	TCAAC	GT	GG	CG	CA	CG	CG	AA	CA	CT	CT	AA	GA	CC	CA	AA	AA	GT	TT	AA	AA	TA	CA	CC	CC	GC	GC
Boulder_Cr	OmyBOUL14C_0010	reference	LOWSALM	GGC	GGC	GA	GA	AG	AC	CG	CG	TA	TA	GGAA	GGAA	GC	GT	CG	CG	CA	CA	TCAAC	TCAAC	GT	GT	CG	CG	CG	CG	AA	AA	CT	CT	GA	GA	CC	CC	AA	AA	TT	TT	CA	CA	TA	CA	CC	CC	GC	GC
Boulder_Cr	OmyBOUL14C_0011	reference	LOWSALM	GAC	GAC	GA	GA	AG	AC	CG	CG	TA	TA	GTAA	GGAA	GC	GC	CG	CG	CA	CC	TCAAC	TCAAC	GT	GG	CG	CG	CG	CG	CA	CA	CT	CT	AA	AA	CC	CC	GA	GA	GT	GT	AT	CA	CG	CG	CC	CC	GC	GC
Boulder_Cr	OmyBOUL14C_0012	reference	LOWSALM	GGC	GAC	GG	GA	AG	AG	CG	CG	TA	TA	GGAA	GGAA	GC	GC	CG	CG	CA	CA	TCAAC	TCAAC	GT	GT	CG	CA	CG	CG	CA	CA	CT	CT	AA	GA	CC	CA	AA	AA	GT	TT	AA	CA	CA	CA	CC	CC	GC	GC
Boulder_Cr	OmyBOUL14C_0013	reference	LOWSALM	GGC	GAC	GA	GA	AG	AG	CG	CG	TA	TA	GGAA	GGAA	GC	GC	CG	CG	000	000	TCAAC	TCAAC	GT	GT	CG	CA	CG	CG	AA	CA	CT	CT	AA	AA	CC	CA	AA	AA	GT	TT	AA	CA	TA	CA	CC	CC	GC	GC
Boulder_Cr	OmyBOUL14C_0014	reference	LOWSALM	GAC	GAC	GG	GA	AG	AC	CA	CG	TA	TA	GGAA	GGAA	GC	GC	CG	CG	CA	CA	TCAAC	TCAAC	GG	TG	CG	CG	CA	TA	AA	AA	CT	CT	AA	GA	CC	CC	GA	GA	GT	GT	AA	AA	TA	TA	CC	CC	GC	GT
Boulder_Cr	OmyBOUL14C_0015	reference	LOWSALM	GGC	GAC	GA	GA	AC	AC	CA	CG	TA	TA	GTAA	GGAA	GC	GC	CG	CG	000	000	TCAAC	TCAAC	GT	GT	CG	CG	CG	CA	CA	CA	CT	CT	AA	AA	CC	GC	AA	AA	GT	TT	AA	AT	TA	CA	CC	CC	GC	GC
Boulder_Cr	OmyBOUL14C_0016	reference	LOWSALM	GGC	GGC	GA	GA	AG	AC	CA	CG	TA	TA	GTAA	GGAA	GC	GC	CG	CG	CA	CA	TCAAC	TCAAC	GT	GT	CG	CG	CG	CG	AA	CA	CT	CT	GA	GA	CC	CC	AA	AA	GT	TT	AT	CA	TA	CA	CC	CC	GC	GC
Boulder_Cr	OmyBOUL14C_0017	reference	LOWSALM	GAC	GAC	GA	GA	AG	AC	CG	CG	TA	TT	GGAA	GGAA	GC	GC	CG	CG	CA	CC	TCAAC	TCAAC	GT	GT	CA	CA	CG	CA	CA	CA	CT	CT	AA	AA	CC	CC	AA	GA	GT	TT	AA	CA	TA	CA	CC	CC	GC	GC
Boulder_Cr	OmyBOUL14C_0018	reference	LOWSALM	GGC	GAC	GG	GG	AG	AC	CG	CG	TA	TA	GGAA	GGAA	GC	GT	CG	CG	CA	CA	TCAAC	TCAAC	GT	GT	CG	CA	CG	CA	CA	CA	CT	CT	AA	GA	CC	CA	AA	GA	GT	GT	AA	AA	TA	CA	CC	CC	GC	GC
Boulder_Cr	OmyBOUL14C_0019	reference	LOWSALM	GAC	GAC	GG	GA	AC	AC	CG	CG	TA	TA	GTAA	GGAA	GC	GC	CG	TG	CA	GC	TCAAC	TCAAC	GT	TG	CG	CG	CG	CA	AA	CA	CT	CT	AA	AA	CC	CA	AA	AA	GT	GT	AA	CA	TA	CA	CC	CC	GC	GC
Boulder_Cr	OmyBOUL14C_0020	reference	LOWSALM	GGC	GGC	GG	GA	000	000	CA	CG	TA	TA	GTAA	GGAA	GC	GC	CG	CG	000	000	TCAAC	TTAAC	GT	GT	CG	CA	CG	CA	CA	CA	CT	CT	AA	GA	CC	CC	GA	GA	GT	GT	AA	AT	TA	CG	CC	CC	000	000
Boulder_Cr	OmyBOUL14C_0021	reference	LOWSALM	GGC	GAC	GA	GA	AG	AG	CG	CG	TA	TA	GGAA	GGAA	GC	AT	CG	TG	CA	GC	TCAAC	CCAAC	GT	TG	CG	CA	CG	CA	AA	CA	CT	CT	AA	AA	CC	CA	AA	AA	GT	TT	AA	AT	TA	CA	CC	CC	GC	GC
Boulder_Cr	OmyBOUL14C_0022	reference	LOWSALM	GAC	GAC	GA	GA	AG	AG	CG	CG	TA	TA	GTAA	GGAA	GC	GC	CG	CG	CA	CA	TCAAC	TTAAC	GT	TG	CG	CA	CG	CG	AA	AA	CT	CT	AA	GA	CC	CA	AA	AA	GT	TT	AT	CA	TA	CA	CC	CC	GC	GC
Boulder_Cr	OmyBOUL14C_0023	reference	LOWSALM	GGC	GAC	GA	TG	AG	AC	CA	CG	TA	TA	GTAA	GGAA	GC	GC	CG	TG	CA	CC	TCAAC	TCAAC	GT	GT	CG	CG	CG	CG	AA	CA	CT	CT	AA	GA	CC	CC	GA	GA	GT	TT	AA	AA	TA	CA	CC	CC	GC	GC
Boulder_Cr	OmyBOUL14C_0024	reference	LOWSALM	GGC	GAC	GA	GA	AG	AC	CA	CG	TA	TA	GGAA	GGAA	GC	GT	CG	CG	CA	CA	TCAAC	TCAAC	GT	GG	CG	CG	CG	CG	AA	CA	CT	CT	AA	GA	CC	CC	AA	AA	GT	TT	AT	CA	CA	CA	CC	CC	GC	GC
Boulder_Cr	OmyBOUL14C_0025	reference	LOWSALM	GGC	GGC	GG	GA	AG	AG	CA	CG	TA	TA	GGAA	GGAA	GC	GT	CG	CG	CA	CC	TCAAC	TCAAC	GT	GT	CG	CA	CG	CA	AA	CA	CT	CT	AA	GA	CC	GC	AA	GA	GT	TT	AT	CA	TA	TA	CC	CC	GC	GC
Boulder_Cr	OmyBOUL14C_0026	reference	LOWSALM	GGC	GGC	GA	GA	AG	AG	CA	CG	TA	TA	GGAA	GGAA	GC	GT	CG	TG	CA	CA	TCAAC	TCAAC	GT	GT	CA	CA	CG	CG	AA	AA	CT	CT	AA	GA	CC	CC	AA	AA	GT	TT	AT	CA	CA	CA	CC	CC	GC	GC
Boulder_Cr	OmyBOUL14C_0027	reference	LOWSALM	GGC	GAC	GA	GA	AG	AG	CA	CG	TA	TT	GGAA	GGAA	GC	GC	CG	CG	CA	CC	TCAAC	TCAAC	GT	GT	CG	CA	CG	CG	AA	CA	CT	CT	AA	GA	CC	CA	AA	GA	GT	GT	AA	CA	CA	CA	CC	CC	GC	GC
Boulder_Cr	OmyBOUL14C_0028	reference	LOWSALM	GGC	GAC	GG	GA	AG	AG	CA	CG	TA	TA	GGAA	GGAA	GC	GT	CG	CG	CA	CA	TCAAC	TCAAC	GT	GT	CG	CA	CA	CA	CA	CA	CT	CT	GA	GA	CC	CC	AA	GA	GT	TT	AA	CA	TA	TA	CC	CC	GC	GC
Boulder_Cr	OmyBOUL14C_0029	reference	LOWSALM	GGC	GAC	GG	GA	AG	AC	CG	CG	TA	TA	GGAA	GGAA	GC	GC	CG	CG	CA	CA	TCAAC	TCAAC	GT	GG	CG	CA	CG	CG	AA	CA	CT	CT	AA	GA	CC	CC	AA	AA	GT	TT	AT	AT	TA	TA	CC	CC	GC	GC
Boulder_Cr	OmyBOUL14C_0030	reference	LOWSALM	GGC	GAC	GG	GA	AG	AC	CG	CG	TA	TA	GTAA	GGAA	GC	GC	CG	CG	CA	CC	CCAAC	CCAAC	GT	GT	CA	CA	CG	CG	CA	CA	CT	CT	AA	GA	CC	GC	AA	GA	TT	TT	AA	AA	TA	TA	CC	CC	GC	GC
Boulder_Cr	OmyBOUL14C_0031	reference	LOWSALM	GGC	GAC	GA	GA	AG	AC	CG	CG	TA	TA	GGAA	GGAA	GC	GT	CG	CG	CA	CA	TCAAC	TCAAC	GT	GG	CG	CG	CG	CG	AA	CA	CT	CT	AA	AA	CC	CA	AA	AA	GT	TT	AT	AT	TA	TA	CC	CC	GC	GC
Boulder_Cr	OmyBOUL14C_0032	reference	LOWSALM	GGC	GGC	GA	GA	AC	AC	CG	CG	TA	TA	GGAA	GGAA	GC	GT	CG	CG	CA	GC	TCAAC	TTAAC	GG	TG	CG	CA	CG	CG	AA	CA	CT	CT	AA	GA	CC	CC	AA	AA	GT	GT	AT	AT	CA	CG	CC	CC	GC	GC
Boulder_Cr	OmyBOUL14C_0033	reference	LOWSALM	GGC	GGC	GG	GG	AG	AC	CG	CG	TA	TA	GGAA	GGAA	GC	GC	CG	CG	CA	CA	CCAAC	CCAAC	GT	GG	CG	CG	CG	CG	AA	CA	CT	CT	AA	AA	CC	CC	GA	GA	GT	TT	AA	AA	CA	CA	CC	CC	GC	GC
Boulder_Cr	OmyBOUL14C_0034	reference	LOWSALM	GGC	GAC	GG	GA	AG	AG	CG	CG	TA	TA	GGAA	GGAA	GC	GT	CG	CG	CA	CC	TCAAC	TCAAC	GG	TG	CG	CA	CA	CA	AA	CA	CT	CT	AA	AA	CC	GC	AA	GA	GT	GT	AA	AA	TA	CA	CC	CC	GC	GC
Boulder_Cr	OmyBOUL14C_0035	reference	LOWSALM	GGC	GGC	GG	GA	AG	AC	CA	CG	TA	TA	GGAA	GGAA	GC	GC	CG	CG	CA	CA	TCAAC	TCAAC	GT	GG	CA	CA	CG	CG	AA	CA	CT	CT	GA	GA	CC	CC	AA	AA	GT	GT	AT	AT	TA	TA	CC	CC	GC	GC
Boulder_Cr	OmyBOUL14C_0037	reference	LOWSALM	GAC	GAC	GA	GA	AG	AG	CA	CG	TA	TT	GGAA	GGAA	GC	GC	CG	TG	CA	CC	TCAAC	TCAAC	GT	GT	CG	CA	CG	CA	AA	AA	CT	CT	AA	AA	CC	CC	AA	AA	GT	GT	AA	CA	CA	CA	CC	CC	GC	GC
Boulder_Cr	OmyBOUL14C_0038	reference	LOWSALM	GGC	GGC	GA	GA	AG	AG	CA	CA	TA	TA	GGAA	GGAA	GC	GC	CG	CG	CA	CA	TCAAC	TTAAC	GT	GG	CA	CA	CG	CG	AA	CA	CT	CT	AA	GA	CC	GC	AA	GA	GT	GT	AA	AT	CA	CA	CC	CC	GC	GC
Boulder_Cr	OmyBOUL14C_0039	reference	LOWSALM	GGC	GAC	GG	GG	AG	AG	CG	CG	TA	TA	GGAA	GGAA	GC	GC	CG	CG	CA	GC	TCAAC	TCAAC	GT	GT	CA	CA	CG	CG	CA	CA	CT	CT	AA	AA	CC	CA	AA	AA	GT	GT	AA	AT	CA	CG	CC	CC	GC	GC
Boulder_Cr	OmyBOUL14C_0040	reference	LOWSALM	GGC	GGC	GA	GA	AG	AC	CA	CG	TA	TA	GGAA	GGAA	GC	GC	CG	TG	CA	CA	TCAAC	TCAAC	GT	TG	CG	CG	CG	CA	AA	CA	CT	CT	AA	GA	CC	CA	AA	AA	GT	GT	AA	AT	TA	TA	CC	CC	GC	GC
Boulder_Cr	OmyBOUL14C_0041	reference	LOWSALM	GGC	GAC	GA	GA	AG	AC	CG	CG	TA	TA	GTAA	GGAA	GC	GC	CG	CG	000	000	TCAAC	TCAAC	GT	GT	CG	CA	CG	CG	CA	CA	CT	CT	AA	AA	CC	GC	AA	GA	GT	TT	AT	AT	TA	TA	CC	CC	000	000
Boulder_Cr	OmyBOUL14C_0042	reference	LOWSALM	GAC	GAC	GA	GA	AG	AG	CA	CG	TA	TA	GGAA	GGAA	GC	GC	CG	CG	CA	CA	TCAAC	TCAAC	GT	GG	CG	CA	CG	CG	CA	CA	CT	CT	AA	AA	CC	GC	AA	GA	GT	GT	AA	AA	TA	CA	CC	CC	GC	GC
Boulder_Cr	OmyBOUL14C_0043	reference	LOWSALM	GGC	GAC	GG	GA	AG	AG	CA	CG	TA	TA	GGAA	GGAA	GC	GC	CG	CG	CA	CA	TCAAC	TCAAC	GT	GG	CG	CG	CG	CG	AA	AA	CT	CT	AA	GA	CC	GC	AA	GA	GT	GT	AA	CA	TA	CA	CC	CC	GC	GC
Boulder_Cr	OmyBOUL14C_0044	reference	LOWSALM	GAC	GAC	GA	GA	AG	AC	CA	CG	TA	TA	GGAA	GGAA	GC	GC	CG	TG	CA	CA	TCAAC	TCAAC	GT	GT	CG	CA	CG	CA	AA	CA	CT	CT	AA	AA	CC	CC	AA	AA	GT	GT	AA	CA	CA	CA	CC	CC	GC	GC
Boulder_Cr	OmyBOUL14C_0045	reference	LOWSALM	GGC	GAC	GG	GG	AG	AG	CG	CG	TA	TA	GGAA	GGAA	GC	GC	CG	CG	CA	CA	TCAAC	TCAAC	GT	GG	CG	CG	CG	CG	CA	CA	CT	CT	AA	GA	CC	CA	AA	GA	GT	GT	AA	AA	TA	CA	CC	CC	GC	GC
Boulder_Cr	OmyBOUL14C_0046	reference	LOWSALM	GAC	GAC	GA	GA	AG	AC	CG	CG	TA	TA	GGAA	GGAA	GC	GC	CG	CG	CA	CA	TCAAC	TCAAC	GT	GT	CG	CG	CG	CG	AA	CA	CT	CT	AA	GA	CC	CC	AA	GA	GT	GT	AA	CA	TA	TA	CC	CC	GC	GC
Boulder_Cr	OmyBOUL14C_0047	reference	LOWSALM	GGC	GGC	GG	GA	AG	AC	CA	CG	TA	TA	GTAA	GGAA	GC	GT	CG	CG	CA	CA	TCAAC	TTAAC	GT	GT	CG	CG	CG	CG	AA	CA	CT	CT	AA	AA	CC	GC	AA	AA	GT	TT	AA	AA	CA	CA	CC	CC	GC	GC
Canyon_Cr	OmyCANY04C_0001	reference	UPCLWR	GGC	GAC	GG	GG	AC	AC	CG	CG	TA	TA	GTAA	GTAA	GC	GC	CG	CG	CA	CA	TCAAC	TCAAC	GT	GG	CG	CG	CG	CA	AA	CA	CT	CT	AA	AA	CC	CC	AA	GA	GT	TT	AA	AA	TA	TA	CC	CC	GC	GC
Canyon_Cr	OmyCANY04C_0002	reference	UPCLWR	GGC	GAC	GA	TG	AG	AC	CA	CA	TA	TT	GTAA	GTAA	GC	GC	CG	CG	CC	GC	TCAAC	TCAAC	GG	GG	CG	CG	CG	CG	AA	CA	CT	CT	AA	AA	CC	CC	AA	AA	GT	GT	AA	AT	TA	TA	CC	CC	GC	GC
Canyon_Cr	OmyCANY04C_0003	reference	UPCLWR	GGC	GAC	GA	GA	AC	AC	CA	CA	TA	TA	GTAA	GGAA	GC	GC	CG	CG	GC	GC	TCAAC	TCAAC	GT	GG	CG	CA	CG	CA	AA	CA	CT	CT	AA	AA	CC	CC	AA	AA	GT	TT	AA	AT	TA	TA	CC	CC	GC	GC
Canyon_Cr	OmyCANY04C_0004	reference	UPCLWR	GGC	GGC	GG	GA	000	000	CA	CG	TA	TA	GTAA	GGAA	GC	GC	CG	CG	000	000	TCAAC	TCAAC	GT	GG	CG	CA	CG	CG	AA	CA	CT	CT	AA	AA	CC	CC	AA	AA	GT	GT	AA	AA	CA	CA	CC	CC	GC	GC
Canyon_Cr	OmyCANY04C_0005	reference	UPCLWR	GAC	GAC	GG	GA	AC	AC	CA	CG	TA	TA	GTAA	GGAA	GC	GC	CG	CG	CA	GC	TCAAC	TCAAC	GT	GG	CG	CA	CG	CA	AA	CA	CT	CT	AA	AA	CC	GC	GA	GA	GT	GT	AA	AA	TA	TA	CC	CC	GC	GC
Canyon_Cr	OmyCANY04C_0006	reference	UPCLWR	GAC	GAC	GG	GA	AC	AC	CA	CA	TA	TA	GTAA	GTAA	GC	GC	CG	CG	CA	AA	TCAAC	TTAAC	GT	GT	CG	CG	CA	CA	AA	CA	CT	CT	AA	AA	CC	CC	AA	GA	GT	GT	AA	AA	TA	CA	CC	CC	GC	GC
Canyon_Cr	OmyCANY04C_0008	reference	UPCLWR	GGC	GAC	TG	TG	AC	AC	CA	CA	TA	TA	GTAA	GTAA	GC	GC	CG	CG	AA	AA	TCAAC	TCAAC	GT	GT	CG	CG	CG	CA	AA	AA	CT	CT	AA	GA	CC	CC	AA	AA	GT	TT	AA	AA	TA	CA	CC	CC	GC	GC
Canyon_Cr	OmyCANY04C_0009	reference	UPCLWR	GGC	GGC	GG	GG	AC	AC	CA	CG	TA	TT	GTAA	GGAA	GC	GC	CG	CG	CA	CA	TCAAC	TCAAC	GT	GG	CG	CG	CA	CA	AA	AA	CT	CT	AA	AA	CC	CC	AA	AA	GT	GT	AA	AA	TA	CA	CC	CC	GC	GC
Canyon_Cr	OmyCANY04C_0010	reference	UPCLWR	GGC	GAC	GG	GA	AC	GC	CA	CA	TA	TA	GTAA	GTAA	GC	GT	CG	CG	CA	CC	TCAAC	TCAAC	GT	GT	CG	CA	CG	CG	AA	CA	CT	CT	AA	AA	CC	CC	AA	AA	GT	TT	AA	AT	TA	TA	CC	CC	GC	GC
Canyon_Cr	OmyCANY04C_0011	reference	UPCLWR	GGC	GGC	GG	GG	000	000	CA	CA	TA	TT	GTAA	GTAA	GC	GC	CG	CG	CC	GC	TCAAC	TCAAC	GT	GT	CG	CA	CG	CG	AA	AA	CT	CT	AA	AA	CC	CC	AA	AA	GT	GT	AA	AT	TA	CA	CC	CC	GC	GC
Canyon_Cr	OmyCANY04C_0012	reference	UPCLWR	GGC	GGC	GG	TG	AG	AC	CA	CG	TA	TA	GTAA	GGAA	GC	GC	CG	CG	CA	AA	TCAAC	TCAAC	GT	GT	CG	CG	CG	CA	AA	CA	CT	CT	AA	AA	CC	CC	AA	GA	GT	GT	AA	AA	TA	TA	CC	CC	GC	GC
Canyon_Cr	OmyCANY04C_0013	reference	UPCLWR	GGC	GAC	GG	GA	AG	AG	CA	CA	TA	TA	GTAA	GGAA	GC	GC	CG	CG	CA	AA	TCAAC	TCAAC	GT	GG	CG	CG	CG	CA	AA	CA	CT	CT	AA	AA	CC	CC	AA	GA	GT	GA	AA	AT	TA	CA	CC	CC	GC	AC
Canyon_Cr	OmyCANY04C_0014	reference	UPCLWR	GAC	GAC	TG	TG	AC	GC	CA	CA	TA	TA	GTAA	GTAA	GC	GC	CG	CG	CC	AA	TCAAC	TCAAC	GT	GG	CG	CA	CA	CA	AA	AA	CT	CT	AA	AA	CC	GC	AA	AA	GT	TT	AA	CA	TA	TA	CC	CA	GC	GC
Canyon_Cr	OmyCANY04C_0015	reference	UPCLWR	GGC	GGC	GG	GG	AG	AC	CA	CA	TA	TT	GTAA	GGAA	GC	GC	CG	CG	CA	CC	TCAAC	TCAAC	GT	GG	CG	CA	CA	CA	CA	CA	CT	CT	AA	GA	CC	CC	AA	AA	GT	GT	AA	AA	TA	TA	CC	CC	GC	GC
Canyon_Cr	OmyCANY04C_0016	reference	UPCLWR	GGC	GAC	GA	TG	AG	AC	CA	CA	TA	TA	GTAA	GTAA	GC	GC	CG	CG	CA	AA	TCAAC	TCAAC	GT	GG	CG	CG	CG	CA	AA	CA	CT	CT	AA	AA	CC	CC	AA	GA	GT	GT	AA	AA	TA	CA	CC	CC	GC	GC
Canyon_Cr	OmyCANY04C_0017	reference	UPCLWR	GGC	GGC	GG	TG	AG	AG	CA	CG	TA	TA	GGAA	GGAA	GC	GC	CG	CG	CA	CA	TCAAC	TCAAC	GT	GT	CG	CG	CA	CA	AA	CA	CT	CT	AA	AA	CC	CC	AA	AA	GT	TT	AA	AT	TA	TA	CC	CC	GC	GC
Canyon_Cr	OmyCANY04C_0018	reference	UPCLWR	GGC	GAC	GG	GA	AG	AC	CA	CA	TA	TT	GTAA	GGAA	GC	GC	CG	CG	CA	CC	TCAAC	TCAAC	GG	GG	CG	CA	CG	CG	AA	CA	CT	AT	AA	GA	CC	CC	AA	AA	GT	GT	AA	AA	TA	CA	CC	CC	GC	GC
Canyon_Cr	OmyCANY04C_0019	reference	UPCLWR	GGC	GGC	GG	GA	AC	AC	CA	CA	TA	TA	GTAA	GGAA	GC	GC	CG	CG	CA	GC	TCAAC	TTAAC	GT	GT	CG	CG	CA	CA	AA	CA	CT	CT	AA	GA	CC	CC	AA	AA	GT	TT	AA	AT	TA	TA	CC	CC	GC	GC
Canyon_Cr	OmyCANY04C_0020	reference	UPCLWR	GGC	GAC	GA	GA	AG	AC	CA	CG	TA	TA	GTAA	GGAA	GC	GC	CG	CG	CA	GC	TCAAC	TCAAC	GT	GG	CG	CG	CG	CA	AA	AA	CT	CT	AA	AA	CC	CC	AA	AA	GT	TT	AA	AA	TA	CA	CC	CA	GC	GC
Canyon_Cr	OmyCANY04C_0021	reference	UPCLWR	GAC	GAC	GA	TG	AG	AC	CA	CG	TA	TA	GTAA	GTAA	GC	GC	CG	CG	CA	CA	TCAAC	TCAAC	GT	GG	CG	CA	CG	CA	AA	AA	CT	CT	AA	GA	CC	CC	AA	GA	GT	GT	AA	AA	TA	CA	CC	CC	GC	GC
Canyon_Cr	OmyCANY04C_0022	reference	UPCLWR	GGC	GGC	GG	GG	000	000	CA	CA	TA	TA	GTAA	GTAA	GC	GC	CG	CG	CC	GC	TCAAC	TTAAC	GT	GT	CG	CG	CG	CA	AA	AA	CT	CT	AA	GA	CC	CC	AA	GA	GT	GT	AA	AT	TA	TA	CC	CC	GC	GC
Canyon_Cr	OmyCANY04C_0024	reference	UPCLWR	GGC	GAC	GG	GA	AC	AC	CA	CA	TA	TA	GTAA	GGAA	GC	GC	CG	CG	CA	GC	TCAAC	TTAAC	GT	GT	CG	CG	CG	CG	AA	CA	CT	CT	AA	AA	CC	CC	AA	GA	GT	GT	AA	CA	TA	TA	CC	CC	GC	GC
Canyon_Cr	OmyCANY04C_0025	reference	UPCLWR	GAC	GAC	GA	GA	AG	AG	CA	CA	TA	TA	GGAA	GGAA	GC	GC	CG	CG	CC	CC	TCAAC	TCAAC	GT	GG	CG	CG	CG	CA	AA	CA	CT	CT	AA	AA	CC	CC	AA	GA	GT	GT	AA	AA	CA	CA	CC	CC	GC	GC
Canyon_Cr	OmyCANY04C_0026	reference	UPCLWR	GGC	GAC	GG	GA	AG	GC	CA	CA	TA	TA	GTAA	GTAA	GC	GT	CG	CG	CC	GC	TCAAC	TCAAC	GT	GT	CG	CA	CG	CG	AA	AA	CT	CT	AA	AA	CC	CC	AA	AA	GT	TT	AA	AT	TA	CA	CC	CC	GC	GC
Canyon_Cr	OmyCANY04C_0027	reference	UPCLWR	GGC	GGC	GG	GA	AG	AC	CA	CA	TA	TA	GTAA	GGAA	GC	GC	CG	CG	CA	GC	TCAAC	TCAAC	GT	GT	CG	CG	CG	CA	CA	CA	CT	CT	AA	AA	CC	CC	AA	GA	GT	GT	AA	AA	TA	TA	CC	CC	GC	GC
Canyon_Cr	OmyCANY04C_0028	reference	UPCLWR	GAC	GAC	GG	GA	AC	AC	CG	CG	TA	TA	GTAA	GGAA	GC	GC	CG	CG	CA	CC	TCAAC	TCATC	GT	GG	CG	CG	CG	CA	AA	CA	CT	CT	AA	AA	CC	CC	AA	GA	GT	GT	AA	AT	TA	TA	CC	CA	GC	GC
Canyon_Cr	OmyCANY04C_0029	reference	UPCLWR	GGC	GAC	GG	GA	AC	AC	CA	CA	TA	TA	GTAA	GTAA	GC	GC	CG	CG	CA	CA	TCAAC	TCAAC	GT	GT	CG	CA	CG	CG	CA	CA	CT	CT	AA	GA	CC	GC	AA	AA	GT	GT	AA	AT	TA	TA	CC	CC	GC	GC
Canyon_Cr	OmyCANY04C_0030	reference	UPCLWR	GGC	GAC	GG	GA	AG	AC	CA	CA	TA	TT	GGAA	GGAA	GC	GC	CG	CG	CC	GC	TCAAC	TCAAC	GT	GT	CG	CG	CG	CA	AA	AA	CT	CT	AA	GA	CC	CC	AA	GA	GT	TT	AA	AA	TA	TA	CC	CC	GC	GC
Canyon_Cr	OmyCANY04C_0031	reference	UPCLWR	GGC	GAC	GG	GG	AC	AC	CA	CA	TA	TA	GTAA	GTAA	GC	GC	CG	CG	CA	CA	TCAAC	TCAAC	GT	GG	CG	CG	CG	CA	CA	CA	CT	CT	AA	AA	CC	GC	AA	GA	GT	GT	AA	AT	TA	TA	CC	CC	GC	GC
Canyon_Cr	OmyCANY04C_0032	reference	UPCLWR	GGC	GGC	GA	TG	AG	AC	CA	CG	TA	TA	GGAA	GGAA	GC	GC	CG	CG	000	000	TCAAC	TTAAC	GG	GG	CG	CG	CG	CA	AA	AA	CT	CT	AA	AA	CC	GC	AA	GA	GT	TT	AA	AT	TA	TA	CC	CC	GC	GC
Canyon_Cr	OmyCANY04C_0033	reference	UPCLWR	GAC	GAC	GG	GG	AC	AC	CA	CG	TA	TA	GTAA	GTAA	GC	GC	CG	CG	000	000	TCAAC	TCAAC	GT	GT	CG	CG	CG	CA	CA	CA	CT	CT	AA	AA	CC	CC	AA	GA	GT	TT	AA	AT	TA	TA	CC	CC	GC	GC
Canyon_Cr	OmyCANY04C_0034	reference	UPCLWR	GGC	GGC	GG	TG	AG	AC	CG	CG	TA	TT	GTAA	GGAA	GC	GC	CG	CG	CA	CC	TCAAC	TCAAC	GT	GT	CG	CG	CG	CA	AA	AA	CT	CT	AA	AA	CC	CC	AA	GA	GT	GT	AA	AA	TA	CA	CC	CC	GC	GC
Canyon_Cr	OmyCANY04C_0035	reference	UPCLWR	GGC	GGC	GA	GA	AG	AG	CA	CA	TA	TA	GTAA	GGAA	GC	GC	CG	CG	CA	AA	TCAAC	TCAAC	GT	GG	CG	CA	CG	CA	AA	CA	CT	CT	AA	AA	CC	CC	AA	AA	GT	GT	AA	AA	TA	TA	CC	CC	GC	GC
Canyon_Cr	OmyCANY04C_0036	reference	UPCLWR	GGC	GAC	GA	TG	AG	AC	CA	CA	TA	TA	GTAA	GGAA	GC	GC	CG	CG	CC	AA	TCAAC	TCATC	GG	GG	CG	CG	CG	CG	AA	CA	CT	CT	AA	AA	CC	GC	AA	GA	GT	TT	AA	AA	TA	CA	CC	CC	GC	GC
Canyon_Cr	OmyCANY04C_0037	reference	UPCLWR	GGC	GAC	GG	GG	AG	AG	CA	CG	TA	TA	GTAA	GGAA	GC	GC	CG	CG	CA	GC	TCAAC	TCAAC	GT	GG	CG	CG	CG	CA	CA	CA	CT	CT	AA	AA	CC	CC	AA	GA	GT	TT	AA	AA	TA	TA	CC	CC	GC	GC
Canyon_Cr	OmyCANY04C_0038	reference	UPCLWR	GGC	GAC	GG	GA	AC	GC	CA	CA	TA	TA	GTAA	GTAA	GC	GC	CG	CG	GC	GC	TCAAC	TTAAC	GT	GG	CG	CG	CG	CG	AA	AA	CT	CT	AA	GA	CC	CC	AA	GA	GT	GT	AA	AT	TA	TA	CC	CC	GC	GC
Canyon_Cr	OmyCANY04C_0039	reference	UPCLWR	GGC	GGC	GG	TG	AG	AG	CA	CG	TA	TA	GGAA	GGAA	GC	GC	CG	CG	CC	AA	TCAAC	TCATC	GG	GG	CA	CA	CG	CG	CA	CA	CT	AT	AA	AA	CC	CC	AA	AA	GA	TT	AA	AA	TA	TA	CC	CC	GC	GC
Canyon_Cr	OmyCANY04C_0040	reference	UPCLWR	GGC	GAC	GA	GA	AC	AC	CA	CA	TA	TA	GTAA	GGAA	GC	GC	CG	CG	CA	CC	TCAAC	TCAAC	GT	GT	CG	CG	CG	CA	AA	CA	CT	CT	AA	AA	CC	CC	AA	AA	GT	TT	AT	CA	TA	TA	CC	CC	GC	GC
Canyon_Cr	OmyCANY04C_0041	reference	UPCLWR	GGC	GAC	GG	GA	AC	GC	CG	CG	TA	TA	GTAA	GTAA	GC	GC	CG	CG	CA	AA	TCAAC	TCAAC	GT	GG	CG	CG	CA	CA	AA	AA	CT	CT	AA	AA	CC	GC	GA	GA	GT	TT	AA	AT	TA	TA	CC	CC	GC	GC
Canyon_Cr	OmyCANY04C_0042	reference	UPCLWR	GAC	GAC	GG	GA	AC	AC	CA	CA	TA	TA	GTAA	GTAA	GC	GC	CG	CG	CA	CA	TCAAC	TCAAC	GT	GT	CG	CA	CG	CA	CA	CA	CT	CT	AA	GA	CC	GC	AA	GA	GT	GT	AA	AT	TA	TA	CC	CC	GC	GC
Canyon_Cr	OmyCANY04C_0043	reference	UPCLWR	GAC	GAC	GG	GG	AC	AC	CA	CA	TA	TA	GTAA	GTAA	GC	GC	CG	CG	CA	AA	TCAAC	TCAAC	GT	GG	CG	CA	CG	CA	CA	CA	CT	CT	AA	GA	CC	CC	AA	AA	GT	GT	AA	AA	TA	TA	CC	CC	GC	GC
Canyon_Cr	OmyCANY04C_0044	reference	UPCLWR	GAC	GAC	GG	TG	AG	AC	CA	CA	TA	GA	GGAA	GGAA	GC	GC	CG	CG	CA	CA	TCAAC	TTAAC	GT	TG	CG	CA	CG	CG	AA	AA	CT	CT	AA	AA	CC	CC	AA	GA	GT	TT	AA	AA	TA	CA	CC	CC	GC	GC
Canyon_Cr	OmyCANY04C_0045	reference	UPCLWR	GGC	GGC	GG	GA	AG	AC	CA	CG	TA	TA	GTAA	GGAA	GC	AT	CG	CG	CC	CC	TCAAC	TCAAC	GG	GG	CG	CG	CA	CA	AA	CA	CT	CT	AA	AA	CC	CC	AA	GA	GT	GT	AA	AA	TA	TA	CC	CC	GC	GC
Canyon_Cr	OmyCANY04C_0046	reference	UPCLWR	GAC	GAC	GG	GA	AG	AC	CA	CG	TA	TT	GTAA	GTAA	GC	GT	CG	CG	CA	CA	TCAAC	TCAAC	GT	GG	CG	CA	CG	CA	CA	CA	CT	CT	AA	GA	CC	CC	AA	AA	GT	GT	AA	AA	TA	TA	CC	CC	GC	GC
Canyon_Cr	OmyCANY04C_0047	reference	UPCLWR	GGC	GGC	GA	GA	AG	GC	CA	CA	TA	TA	GGAA	GGAA	GC	GC	CG	CG	CC	CC	TCAAC	TCAAC	GT	GG	CG	CG	CG	CA	AA	AA	CT	CT	AA	AA	CC	CC	AA	AA	GT	GA	AA	AA	TA	TA	CC	CC	GC	GC
Catherine_Cr	OmyCTHW12S_0150	reference	GRROND	GGC	GAC	GG	GG	AG	AC	CA	CG	TA	TA	GGAA	GGAA	GC	GC	CG	CG	CA	CA	TCAAC	TCAAC	GG	GG	CG	CG	CG	CA	AA	CA	CT	CT	AA	GA	CC	CC	AA	GA	GT	GT	AA	CA	TA	CA	CC	CA	GC	GC
Catherine_Cr	OmyCTHW12S_0156	reference	GRROND	GAC	GAC	GG	GG	AC	AC	CA	CG	TA	TA	GTAA	GGAA	GC	GC	CG	TG	GC	AA	TCAAC	TCAAC	GT	GT	CG	CG	CG	CG	AA	CA	CT	CT	AA	AA	CC	GC	AA	GA	GT	GT	AA	AT	TA	CA	CC	CC	GC	GC
Catherine_Cr	OmyCTHW12S_0168	reference	GRROND	GGC	GAC	GG	GG	AC	AC	CA	CG	TA	TA	GGAA	GGAA	GC	GC	CG	CG	CA	GC	TCAAC	TCAAC	TG	TG	CG	CA	CG	CG	CA	CA	CT	CT	AA	GA	CC	GC	GA	GA	GT	GT	AA	AA	TA	CA	CC	CC	GC	GC
Catherine_Cr	OmyCTHW12S_0205	reference	GRROND	GGC	GAC	GG	GG	AG	AG	CA	CG	TA	TA	GTAA	GGAA	GC	GC	CG	CG	CC	CC	TCAAC	TCAAC	GT	GT	CG	CG	CG	CA	CA	CA	CT	CT	AA	GA	CC	CC	AA	GA	GT	GT	AA	AA	TA	CA	CC	CC	GC	GC
Catherine_Cr	OmyCTHW12S_0239	reference	GRROND	GAC	GAC	GG	GA	AC	AC	CG	CG	TA	TA	GGAA	GGAA	GC	GT	CG	TG	GC	AA	TCAAC	TCAAC	GT	GG	CG	CG	CA	CA	AA	AA	CT	CT	AA	GA	CC	GC	AA	AA	GT	GT	AT	CA	TA	TA	CC	CC	GC	GC
Catherine_Cr	OmyCTHW12S_0249	reference	GRROND	GGC	GGC	GA	TG	AG	AC	CA	CG	TA	TA	GTAA	GTAA	GT	GT	CG	CG	CA	GC	TCAAC	TTAAC	GT	GT	CG	CG	CG	CA	CA	CA	CT	CT	AA	GA	CC	CC	GA	GA	GT	GT	AA	AA	TA	TA	CC	CC	GC	GC
Catherine_Cr	OmyCTHW12S_0264	reference	GRROND	GGC	GGC	GG	TG	AC	AC	CA	CA	TA	TA	GTAA	GGAA	GC	GC	CG	CG	CA	CA	TCAAC	TCAAC	GT	GT	CG	CG	CG	CG	AA	AA	CT	CT	AA	GA	CC	CC	AA	GA	GT	GT	AA	AA	TA	TA	CC	CC	GC	AC
Catherine_Cr	OmyCTHW12S_0315	reference	GRROND	GGC	GAC	GA	TG	AG	AG	CA	CG	TA	TA	GGAA	GGAA	AT	AT	CG	CG	CA	CA	TCAAC	TCAAC	GG	GG	CG	CA	CG	CG	AA	CA	CT	CT	AA	GA	CC	CC	AA	GA	GT	GT	AA	AA	TA	CA	CC	CC	GC	GC
Catherine_Cr	OmyCTHW12S_0320	reference	GRROND	GAC	GAC	GA	TG	AG	AC	CG	CG	TA	TA	GTAA	GGAA	GC	GC	CG	CG	CA	GC	TCAAC	TCAAC	GT	TG	CG	CG	CG	CA	AA	CA	CT	CT	AA	GA	CC	CC	AA	GA	GT	GT	AA	AA	TA	CA	CC	CC	GC	GT
Catherine_Cr	OmyCTHW12S_0327	reference	GRROND	GGC	GGC	GG	GA	AG	AC	CA	CG	TA	TA	GGAA	GGAA	GC	GC	CG	CG	CA	CC	TCAAC	TTAAC	GG	GG	CG	CG	CG	CG	CA	CA	CT	CT	GA	GA	CC	CC	AA	AA	GT	GT	AA	AT	TA	CA	CC	CC	GC	GC
Catherine_Cr	OmyCTHW13S_0009	reference	GRROND	GGC	GAC	GG	TG	AG	AC	CA	CA	TA	TA	GGAA	GGAA	GC	GC	CG	CT	CA	CC	TCAAC	TCAAC	GT	GG	CG	CG	CG	CG	AA	CA	CT	CT	AA	GA	CC	CC	GA	GA	GT	GT	AA	AT	TA	CA	CC	CC	GC	GC
Catherine_Cr	OmyCTHW13S_0014	reference	GRROND	GGC	GGC	GG	GA	AC	AC	CA	CG	TA	TA	GTAA	GGAA	GC	GC	CG	CG	CA	GC	TCAAC	TCAAC	GT	GT	CG	CA	CG	CG	CA	CA	CT	CT	AA	GA	CC	GC	AA	GA	GT	TT	AA	AT	TA	CA	CC	CA	GC	GC
Catherine_Cr	OmyCTHW13S_0015	reference	GRROND	GGT	GAC	GA	GA	AG	AC	CA	CA	TA	TA	GGAA	GGAA	GC	GT	CG	CG	CA	AA	TCAAC	TCAAC	GT	GT	CG	CG	CG	CG	AA	CA	CT	CT	AA	GA	CC	GC	GA	GA	GT	GT	AA	CA	TA	TA	CC	CC	GC	GC
Catherine_Cr	OmyCTHW13S_0022	reference	GRROND	GAC	GAC	GA	GA	AC	AC	CG	CG	TA	TA	GTAA	GTAA	GC	GC	CG	CG	CA	CA	TCAAC	TCAAC	GT	GG	CG	CA	CA	TA	AA	AA	CT	CT	GA	GA	CC	CA	AA	AA	GT	GT	AA	AA	TA	CA	CC	CC	GC	GC
Catherine_Cr	OmyCTHW13S_0023	reference	GRROND	GGC	GAC	GA	TG	AC	AC	CA	CG	TA	TA	GTAA	GGAA	GC	GC	CG	CG	CA	CA	TCAAC	TCAAC	GT	GG	CG	GG	CG	CG	CA	CA	CT	CT	AA	AA	CC	CC	GA	GA	GT	GT	AA	AA	TA	CA	CC	CC	GC	GC
Catherine_Cr	OmyCTHW13S_0024	reference	GRROND	GGC	GAC	GG	TG	AG	AC	CG	CG	TA	TA	GGAA	GGAA	GC	GC	CG	CG	CA	AA	TCAAC	TCAAC	GT	GG	CG	CA	CG	CG	CA	CA	CT	CT	AA	GA	CC	GC	AA	GA	GT	GT	AA	AT	TA	CA	CC	CC	GC	GC
Catherine_Cr	OmyCTHW13S_0028	reference	GRROND	GAC	GAC	GG	GG	AC	AC	CA	CG	TA	TA	GTAA	GGAA	GC	GT	CG	CG	AA	AA	TCAAC	TCAAC	GT	GT	CG	CA	CG	CA	AA	CA	CT	CT	AA	AA	CC	CC	GA	GA	GT	GA	AA	AT	TA	CA	CC	CC	GC	GC
Catherine_Cr	OmyCTHW13S_0030	reference	GRROND	GGC	GAC	GA	TG	AG	AC	CG	CG	TA	TA	GTAA	GGAA	GC	GC	CG	CG	CA	GC	TCAAC	TCAAC	GT	GG	CG	CG	CG	CA	AA	AA	CT	CT	GA	GA	CC	CC	AA	GA	GT	TT	AA	AA	TA	CA	CC	CC	GC	GC
Catherine_Cr	OmyCTHW13S_0031	reference	GRROND	GGC	GGC	GG	GG	AC	AC	CG	CG	TA	TA	GTAA	GGAA	GC	GC	CG	CG	CA	CA	TCAAC	TCAAC	GG	GG	CG	CG	CG	CA	CA	CA	CT	CT	AA	GA	CC	CC	AA	GA	GT	TT	AA	AA	TA	TA	CC	CC	GC	GC
Catherine_Cr	OmyCTHW13S_0034	reference	GRROND	GGC	GAC	GG	GA	AC	AC	CA	CA	TA	TA	GGAA	GGAA	GC	GC	CG	CG	CA	AA	TCAAC	TCAAC	GT	GG	CG	CG	CG	CG	AA	CA	CT	CT	AA	AA	CC	CC	GA	GA	GT	TT	AT	CA	CA	CA	CC	CC	GC	GC
Catherine_Cr	OmyCTHW13S_0040	reference	GRROND	GGC	GAC	GG	GA	AG	AC	CG	CG	TA	TA	GTAA	GGAA	GC	GT	CG	CG	CA	CC	TCAAC	TCAAC	GT	TG	CG	CG	CA	CA	AA	AA	CT	CT	AA	GA	CC	CA	AA	AA	GT	TT	AA	AT	CA	CA	CC	CC	GC	GC
Catherine_Cr	OmyCTHW13S_0041	reference	GRROND	GGC	GGC	GA	GA	AC	AC	CG	CG	TA	TA	GTAA	GTAA	GC	GC	CG	CG	CA	CC	TCAAC	TCAAC	GG	GG	CG	CG	CG	CG	CA	CA	CT	CT	AA	GA	CC	CC	AA	GA	GT	GT	AA	AT	CA	CA	CC	CA	GC	GC
Catherine_Cr	OmyCTHW13S_0052	reference	GRROND	GGC	GGC	GG	TG	AG	AC	CA	CA	TA	TA	GTAA	GGAA	GC	GC	CG	CG	GC	GC	TCAAC	TTAAC	GT	GG	CG	CA	CA	CA	AA	CA	CT	CT	AA	GA	CC	CC	GA	GA	GT	TT	AA	AA	CA	CA	CC	CC	GC	GC
Catherine_Cr	OmyCTHW13S_0053	reference	GRROND	GGC	GGC	GA	TG	AC	AC	CG	CG	TA	TA	GGAA	GGAA	GC	AT	CG	CG	CA	AA	TCAAC	TCAAC	GT	GT	CG	CA	CG	CG	CA	CA	CT	CT	AA	GA	CC	CC	GA	GA	GT	TT	AA	AA	TA	TA	CC	CC	GC	GC
Catherine_Cr	OmyCTHW13S_0068	reference	GRROND	GGC	GAC	GG	GA	AG	AC	CG	CG	TA	TA	GGAA	GGAA	GC	AT	CG	CG	CC	CC	TCAAC	TTAAC	GT	GG	CG	CG	CG	CA	CA	CA	CT	CT	AA	AA	CC	CC	AA	GA	GT	TT	AA	CA	CA	CA	CC	CC	GC	GC
Catherine_Cr	OmyCTHW13S_0070	reference	GRROND	GGC	GAC	GG	GG	AC	AC	CA	CG	TA	TT	GGAA	GGAA	GC	GT	CG	CG	CC	CC	TCAAC	TCAAC	GG	GG	CG	CG	CG	CA	CA	CA	CT	CT	AA	GA	CC	CC	AA	GA	GT	GT	AA	AA	TA	CA	CC	CC	GC	GC
Catherine_Cr	OmyCTHW13S_0077	reference	GRROND	GGC	GAC	GG	GA	AG	AG	CG	CG	TA	TA	GTAA	GGAA	GC	GC	CG	CG	CA	GC	TCAAC	TCAAC	GT	GG	CG	CA	CG	CA	CA	CA	CT	CT	GA	GA	CC	CC	AA	AA	GT	GT	AA	AA	TA	CA	CC	CC	GC	GC
Catherine_Cr	OmyCTHW13S_0082	reference	GRROND	GGC	GAC	GA	GA	AG	AC	CG	CG	TA	TA	GTAA	GGAA	GC	GC	CG	CG	CC	GC	TCAAC	TTAAC	GT	GT	CG	CA	CG	CG	CA	CA	CT	CT	AA	GA	CC	CC	AA	AA	GT	TT	AA	AA	CA	CG	CC	CC	GC	GC
Catherine_Cr	OmyCTHW13S_0083	reference	GRROND	GAC	GAC	GG	GA	AC	AC	CG	CG	TA	TA	GTAA	GGAA	GC	GC	CG	CG	CA	AA	TCAAC	TCAAC	GT	GG	CG	CG	CG	CA	AA	AA	CT	CT	AA	GA	CC	CC	AA	GA	GT	TT	AA	AT	TA	CA	CC	CC	GC	GC
Catherine_Cr	OmyCTHW13S_0107	reference	GRROND	GAC	GAC	GG	GG	AC	AC	CA	CG	TA	TT	GTAA	GGAA	GC	GC	CG	CG	CA	AA	TCAAC	TCAAC	GT	GG	CG	CG	CG	CA	AA	CA	CT	CT	GA	GA	CC	GC	GA	GA	GT	GT	AA	AA	TA	TA	CC	CC	GC	GC
Catherine_Cr	OmyCTHW13S_0113	reference	GRROND	GGC	GAC	GG	GA	AG	AG	CG	CG	TA	TT	GGAA	GGAA	GC	GC	CG	CG	CA	GC	TCAAC	TCAAC	GG	GG	CG	CG	CG	CG	AA	CA	CT	CT	AA	GA	CC	CC	AA	GA	GT	TT	AA	AT	TA	TA	CC	CC	GC	GC
Catherine_Cr	OmyCTHW13S_0123	reference	GRROND	GGC	GGC	GG	GA	AC	AC	CA	CG	TA	TA	GGAA	GGAA	GC	AT	CG	CG	CA	CA	TCAAC	TCAAC	GT	GG	CG	CG	CG	CG	AA	CA	CT	CT	AA	GA	CC	CC	AA	GA	GT	GT	AA	AT	TA	CA	CC	CC	GC	GC
Catherine_Cr	OmyCTHW13S_0126	reference	GRROND	GGC	GAC	GA	TG	AG	AC	CA	CG	TA	TA	GTAA	GGAA	GC	GC	CG	CG	GC	GC	TCAAC	TCAAC	GT	GG	CG	CG	CA	CA	AA	CA	CT	CT	AA	GA	CC	CC	AA	AA	GT	GT	AA	AT	TA	CG	CC	CC	GC	GC
Catherine_Cr	OmyCTHW13S_0130	reference	GRROND	GGC	GAC	GA	GA	AG	AC	CA	CG	TA	TA	GTAA	GTAA	GT	AT	CG	CG	CA	GC	TCAAC	TCAAC	GT	GG	CG	CA	CG	CG	CA	CA	CT	CT	AA	AA	CC	GC	GA	GA	GT	GT	AA	AA	CA	CA	CC	CC	GC	GC
Catherine_Cr	OmyCTHW13S_0131	reference	GRROND	GGC	GGC	GA	GA	AG	AC	CG	CG	TA	TA	GGAA	GGGA	GC	AT	CG	CG	CA	GC	TCAAC	TCAAC	GT	GT	CG	CG	CG	CG	AA	AA	CT	CT	AA	GA	CC	GC	AA	GA	GT	GT	AA	AT	TA	CA	CC	CC	GC	GC
Catherine_Cr	OmyCTHW13S_0132	reference	GRROND	GGC	GGC	GG	GA	AC	AC	CG	CG	TA	TA	GTAA	GTAA	GC	GC	CG	CG	CC	AA	TCAAC	TCAAC	GG	GG	CG	CG	CG	CG	CA	CA	CT	CT	AA	GA	CC	CC	AA	GA	GT	GT	AA	AT	TA	CA	CC	CC	GC	GC
Catherine_Cr	OmyCTHW13S_0143	reference	GRROND	GAC	GAC	GA	GA	AG	AC	CA	CG	TA	TA	GGAA	GGAA	GC	GC	CG	CG	CA	AA	TCAAC	TCAAC	GT	GT	CG	CG	CG	CA	AA	CA	CT	CT	AA	GA	CC	CC	AA	GA	GT	TT	AA	AA	TA	TA	CC	CC	GC	GC
Catherine_Cr	OmyCTHW13S_0146	reference	GRROND	GGC	GAC	GA	GA	AG	AC	CG	CG	TA	TA	GGAA	GGAA	GC	GC	CG	CG	CA	GC	TCAAC	TCAAC	GG	GG	CG	CA	CG	CA	AA	CA	CT	CT	GA	GA	CC	GC	AA	GA	GT	TT	AA	AA	TA	CA	CC	CC	GC	GC
Catherine_Cr	OmyCTHW13S_0147	reference	GRROND	GGC	GGC	GA	GA	AC	AC	CA	CG	TA	TA	GGAA	GGGA	GC	GT	CG	CG	CA	GC	TCAAC	TCAAC	GT	GT	CG	CA	CG	CG	AA	CA	CT	CT	GA	GA	CC	CC	AA	AA	GT	TT	AA	AT	TA	CA	CC	CC	GC	GC
Catherine_Cr	OmyCTHW13S_0152	reference	GRROND	GGC	GAC	GG	GA	AG	AC	CG	CG	TA	TA	GTAA	GGAA	GC	GC	CG	CG	CA	CA	TCAAC	TCAAC	GG	GG	CG	CA	CG	CG	AA	CA	CT	CT	AA	AA	CC	GC	AA	GA	GT	GT	AA	CA	TA	TA	CC	CC	GC	GC
Catherine_Cr	OmyCTHW13S_0159	reference	GRROND	GGC	GGC	GG	GG	AG	AC	CA	CG	TA	TA	GGAA	GGAA	GC	GC	CG	CG	CC	AA	TCAAC	TCAAC	GT	GG	CG	CG	CG	CA	AA	AA	CT	CT	AA	GA	CC	CA	AA	AA	GT	GT	AA	AA	CA	CA	CC	CC	GC	GC
Catherine_Cr	OmyCTHW13S_0166	reference	GRROND	GAC	GAC	GA	TG	AG	AC	CA	CG	TA	TA	GTAA	GGAA	GC	GC	CG	CG	CA	CC	TCAAC	TCAAC	GT	GG	CG	CG	CG	CG	AA	CA	CT	CT	GA	GA	CC	CC	AA	AA	GT	GT	AT	CA	TA	CA	CC	CC	GC	GC
Catherine_Cr	OmyCTHW14S_0001	reference	GRROND	GGC	GAC	GA	TG	AC	AC	CG	CG	TA	TA	GTAA	GGAA	GC	GC	CG	CG	GC	AA	TCAAC	TCAAC	GT	GT	CG	CG	CG	CG	AA	CA	CT	CT	AA	AA	CC	CC	GA	GA	GT	TT	AA	AA	TA	CA	CC	CC	GC	GC
Catherine_Cr	OmyCTHW14S_0002	reference	GRROND	GGC	GAC	GG	GA	AC	AC	CA	CA	TA	TA	GGAA	GGAA	GC	GC	CG	CG	CA	CA	TCAAC	TCAAC	GT	GT	CG	CG	CG	CG	AA	CA	CT	CT	AA	GA	CC	CC	AA	GA	GT	TT	AT	AT	CA	CA	CC	CC	GC	AC
Catherine_Cr	OmyCTHW14S_0004	reference	GRROND	GGC	GAC	GA	TG	AC	AC	CA	CG	TA	TA	GGAA	GGAA	GC	GC	CG	CG	CA	GC	TCAAC	TTAAC	GT	GG	CG	CG	CG	CG	AA	CA	CT	CT	GA	GA	CC	CC	AA	GA	GT	GT	AA	AT	TA	CA	CC	CC	GC	GC
Catherine_Cr	OmyCTHW14S_0005	reference	GRROND	GGC	GGC	GG	GG	AG	AC	CA	CG	TA	TA	GGAA	GGAA	GC	GC	CG	CG	CA	GC	TCAAC	TCAAC	GT	GG	CG	CG	CG	CG	CA	CA	CT	CT	AA	GA	CC	CC	AA	GA	GT	GA	AA	CA	TA	CG	CC	CC	GC	GC
Catherine_Cr	OmyCTHW14S_0006	reference	GRROND	GGC	GGC	GG	GG	AC	AC	CA	CG	TA	TA	GGAA	GGAA	GC	GC	CG	CG	CA	GC	TCAAC	TCAAC	GT	GT	CG	CA	CG	CG	CA	CA	CT	CT	AA	GA	CC	CC	AA	GA	GT	TT	AA	AA	TA	CA	CC	CC	GC	GC
Catherine_Cr	OmyCTHW14S_0008	reference	GRROND	GGC	GAC	GG	TG	AC	AC	CG	CG	TA	TA	GGAA	GGAA	GC	GC	CG	CG	GC	AA	TCAAC	TCAAC	GT	TG	CG	CA	CG	CG	AA	CA	CT	CT	AA	GA	CC	CC	AA	GA	GT	GT	AA	AA	TA	CA	CC	CC	GC	GC
Catherine_Cr	OmyCTHW14S_0009	reference	GRROND	GAC	GAC	GG	GA	AC	AC	CA	CG	TA	TA	GTAA	GGAA	GC	GC	CG	CG	CA	CC	TCAAC	TCAAC	GG	GG	CG	CA	CG	CG	AA	CA	CT	CT	AA	AA	CC	CC	AA	GA	GT	TT	AA	AA	TA	CA	CC	CC	GC	GT
Catherine_Cr	OmyCTHW14S_0011	reference	GRROND	GAC	GAC	GG	GA	AG	AG	CA	CG	TA	TA	GTAA	GGAA	GT	AT	CG	CG	CA	CC	TCAAC	TCAAC	GT	GG	CG	CG	CA	CA	AA	CA	CT	CT	AA	GA	CC	GC	AA	AA	GT	GT	AA	AA	CA	CA	CC	CA	GC	GC
Catherine_Cr	OmyCTHW14S_0013	reference	GRROND	GGC	GGC	GG	GA	AG	AC	CG	CG	TA	TA	GTAA	GGAA	GC	GT	CG	CG	CA	GC	TCAAC	TCAAC	GG	GG	CA	GG	CG	CA	AA	CA	CT	CT	AA	GA	CC	CC	AA	GA	GT	GA	AT	AT	TA	TA	CC	CC	GC	GC
Catherine_Cr	OmyCTHW14S_0014	reference	GRROND	GGC	GAC	GG	TG	AG	AC	CG	CG	TA	TA	GGAA	GGAA	GC	GT	CG	TG	CA	GC	TCAAC	TTAAC	GT	GG	CG	CG	CG	CG	CA	CA	CT	CT	AA	AA	CC	CC	GA	GA	GT	TT	AA	AA	CA	CA	CC	CC	GC	GC
Catherine_Cr	OmyCTHW14S_0015	reference	GRROND	GGC	GAC	GA	GA	AC	AC	CG	CG	TA	TA	GGAA	GGAA	GC	GT	CG	CG	CC	AA	TCAAC	TCAAC	GT	GT	CG	CG	CG	CA	AA	CA	CT	CT	AA	GA	CC	CC	AA	AA	GT	TT	AA	AA	TA	CA	CC	CC	GC	GC
Catherine_Cr	OmyCTHW14S_0017	reference	GRROND	GGC	GAC	GA	GA	AC	AC	CG	CG	TA	TA	GTAA	GTAA	GC	GC	CG	CG	CA	CA	TCAAC	TCAAC	GT	TG	CG	CG	CG	CG	AA	CA	CT	CT	AA	GA	CC	CC	AA	AA	GT	TT	AA	AA	TA	CA	CC	CC	GC	AC
Catherine_Cr	OmyCTHW14S_0018	reference	GRROND	GGC	GAC	GG	TG	AC	AC	CG	CG	TA	TA	GGAA	GGAA	GC	GT	CG	TG	CA	GC	TCAAC	TCAAC	GG	GG	CG	CG	CG	CG	CA	CA	CT	CT	AA	GA	CC	GC	GA	GA	GT	TT	AA	AT	CA	CA	CC	CC	GC	GC
Catherine_Cr	OmyCTHW14S_0019	reference	GRROND	GGC	GAC	GG	GA	AG	AC	CG	CG	TA	TA	GTAA	GTAA	GC	GT	CG	CG	CA	CC	TCAAC	TCAAC	GT	GG	CG	CG	CG	CA	AA	CA	CT	CT	GA	GA	CC	GC	AA	AA	GT	GT	AA	AA	TA	CA	CC	CC	GC	GC
Catherine_Cr	OmyCTHW14S_0020	reference	GRROND	GGC	GAC	GA	GA	AC	AC	CG	CG	TA	TA	GGAA	GGAA	GC	GT	CG	CG	CA	GC	TCAAC	TCAAC	GG	GG	CG	CG	CA	CA	CA	CA	CT	CT	AA	GA	CC	CC	AA	AA	GT	GT	AA	AA	TA	CA	CC	CC	GC	GC
Catherine_Cr	OmyCTHW14S_0022	reference	GRROND	GGC	GGC	GA	TG	AG	AC	CG	CG	TA	TT	GGAA	GGAA	GC	GC	CG	CG	CA	CA	TCAAC	TCAAC	GG	TG	CG	CG	CG	CG	CA	CA	CT	CT	AA	AA	CC	GC	AA	GA	GT	GT	AA	AA	TA	CA	CC	CC	GC	GC
Catherine_Cr	OmyCTHW14S_0023	reference	GRROND	GGC	GGC	GG	GA	AC	AC	CA	CA	TA	TA	GTAA	GGAA	GC	GC	CG	CG	CA	AA	TCAAC	TCAAC	GT	GG	CG	CG	CG	CG	CA	CA	CT	CT	GA	GA	CC	CC	AA	AA	GT	GT	AT	AT	TA	CA	CC	CC	GC	GC
Catherine_Cr	OmyCTHW14S_0024	reference	GRROND	GGC	GGC	GA	TG	AG	AC	CG	CG	TA	TA	GGAA	GGGA	GC	GC	CG	CG	CA	CA	TCAAC	TTAAC	GT	GG	CG	CG	CG	CG	CA	CA	CT	CT	AA	AA	CC	GC	AA	GA	GT	GT	AA	AT	TA	CA	CC	CC	GC	GC
Catherine_Cr	OmyCTHW14S_0025	reference	GRROND	GGC	GAC	GA	GA	AG	AC	CG	CG	TA	TA	GGAA	GGAA	GC	GC	CG	CG	CA	CA	TCAAC	TCAAC	GT	TG	CG	CG	CG	CA	AA	CA	CT	CT	AA	AA	CC	CC	AA	AA	GT	GT	AT	CA	TA	TA	CC	CC	GC	GC
Catherine_Cr	OmyCTHW14S_0026	reference	GRROND	GGC	GAC	GA	TG	AC	AC	CG	CG	TA	TA	GTAA	GGAA	GT	GT	CG	CG	CC	AA	TCAAC	TTAAC	GT	GT	CG	CG	CG	CG	AA	CA	CT	CT	AA	GA	CC	CC	AA	AA	GT	GT	AA	AA	TA	CA	CC	CC	GC	GC
Catherine_Cr	OmyCTHW14S_0027	reference	GRROND	GGC	GAC	GG	GA	AG	AG	CG	CG	TA	TT	GGAA	GGAA	GT	GT	CG	CG	000	000	TCAAC	TTAAC	GT	GG	CG	CG	CG	CG	CA	CA	CT	CT	GA	GA	CC	GC	AA	GA	GT	GT	AT	AT	TA	TA	CC	CA	GC	GC
Catherine_Cr	OmyCTHW14S_0029	reference	GRROND	GGC	GAC	GG	TG	AC	AC	CG	CG	TA	TA	GGAA	GGAA	GC	GC	CG	CG	CA	GC	TCAAC	TTAAC	GT	GG	CG	CG	CG	CG	CA	CA	CT	CT	AA	AA	CC	GC	GA	GA	GT	GT	AT	AT	CA	CA	CC	CC	GC	GC
Catherine_Cr	OmyCTHW14S_0030	reference	GRROND	GGC	GAC	GG	TG	AG	AC	CA	CG	TA	TA	GTAA	GGAA	GC	GC	CG	CG	CA	CA	TCAAC	TCAAC	GT	GT	CG	CA	CG	CG	CA	CA	CT	CT	AA	AA	CC	CC	AA	GA	GT	TT	AA	AT	TA	CA	CC	CC	GC	GC
Catherine_Cr	OmyCTHW14S_0031	reference	GRROND	GAC	GAC	GG	GA	AG	AC	CG	CG	TA	TA	GTAA	GGAA	GC	GC	CG	CG	CA	CC	TCAAC	TCAAC	GT	GT	CG	CG	CG	CG	AA	CA	CT	CT	AA	GA	CC	CC	AA	GA	GT	GT	AA	AT	TA	CA	CC	CC	GC	GC
Catherine_Cr	OmyCTHW14S_0032	reference	GRROND	GGC	GAC	GA	TG	AG	AG	CA	CG	TA	TA	GGAA	GGAA	GC	GC	CG	CG	CA	GC	TCAAC	TCAAC	GT	GT	CG	CG	CG	CA	AA	CA	CT	CT	AA	GA	CC	GC	AA	AA	GT	GT	AT	CA	TA	CA	CC	CC	GC	GC
Catherine_Cr	OmyCTHW14S_0035	reference	GRROND	GAC	GAC	GG	GA	AC	AC	CA	CG	TA	TA	GTAA	GGAA	GC	GC	CG	CG	CA	AA	TCAAC	TCAAC	GG	GG	CG	CG	CG	CG	CA	CA	CT	CT	AA	AA	CC	CC	AA	GA	GT	TT	AA	AA	TA	CA	CC	CC	GC	GC
Catherine_Cr	OmyCTHW14S_0037	reference	GRROND	GAC	GAC	GG	GA	AC	AC	CA	CG	TA	TA	GTAA	GGAA	GC	GT	CG	CG	CA	CA	TCAAC	TCAAC	GT	GG	CG	GG	CG	CA	CA	CA	CT	CT	AA	GA	CC	CA	AA	GA	GT	TT	AA	AA	TA	TA	CC	CC	GC	GC
Catherine_Cr	OmyCTHW14S_0042	reference	GRROND	GGC	GGC	GG	TG	AC	AC	CG	CG	TA	TA	GGAA	GGAA	GC	GC	CG	CG	CA	CA	TCAAC	TCAAC	GT	GG	CG	CG	CG	CG	AA	CA	CT	CT	AA	GA	CC	CC	AA	GA	GT	TT	AA	AT	TA	CA	CC	CC	GC	GC
Catherine_Cr	OmyCTHW14S_0043	reference	GRROND	GGC	GAC	GA	GA	AG	AC	CG	CG	TA	TA	GGAA	GGAA	GC	GC	CG	CG	CA	CA	TCAAC	TCAAC	GT	GT	CA	CA	CG	CG	AA	CA	CT	CT	AA	AA	CC	CC	AA	AA	GT	GT	AT	AT	TA	TA	CC	CC	GC	GC
Catherine_Cr	OmyCTHW14S_0045	reference	GRROND	GGC	GAC	GG	GG	AG	AC	CA	CG	TA	TA	GGAA	GGAA	GC	AT	CG	CG	CA	CA	TCAAC	TCAAC	GT	GG	CG	CG	CG	CA	AA	CA	CT	CT	AA	GA	CC	CC	GA	GA	GT	GT	AA	AA	TA	CA	CC	CC	GC	GC
Catherine_Cr	OmyCTHW14S_0046	reference	GRROND	GGC	GAC	GG	TG	AC	AC	CG	CG	TA	TA	GTAA	GGAA	GC	GC	CG	CG	000	000	TCAAC	TTAAC	GT	GG	CG	CG	CA	CA	AA	CA	CT	CT	GA	GA	CC	CC	AA	AA	GT	TT	AA	AA	TA	TA	CC	CC	GC	GC
Catherine_Cr	OmyCTHW14S_0047	reference	GRROND	GAC	GAC	GG	GA	AC	AC	CG	CG	TA	TA	GTAA	GGAA	GC	GC	CG	CG	CA	CC	TCAAC	TCAAC	GT	TG	CG	CA	CG	CA	CA	CA	CT	CT	AA	GA	CC	GC	AA	GA	GT	GT	AA	AA	TA	CA	CC	CC	GC	GC
Catherine_Cr	OmyCTHW14S_0048	reference	GRROND	GGC	GAC	GG	GA	AG	AG	CA	CG	TA	TA	GGAA	GGAA	GC	AT	CG	TG	CA	CC	TCAAC	TCAAC	GT	GG	CG	CG	CG	CA	AA	CA	CT	CT	AA	AA	CC	CC	AA	GA	GT	TT	AA	AT	TA	CA	CC	CC	GC	GC
Catherine_Cr	OmyCTHW14S_0049	reference	GRROND	GGC	GAC	GG	TG	AG	AC	CA	CA	TA	TA	GTAA	GGAA	GC	GC	CG	CG	CC	AA	TCAAC	TCAAC	GT	GG	CG	CA	CG	CA	CA	CA	CT	CT	AA	GA	CC	CC	AA	AA	GT	GT	AA	AT	TA	CA	CC	CC	GC	GC
Catherine_Cr	OmyCTHW14S_0050	reference	GRROND	GGC	GAC	GA	TG	AG	AC	CA	CG	TA	TA	GTAA	GGAA	GC	GC	CG	CG	GC	AA	TCAAC	TCAAC	GT	GG	CG	CG	CG	CG	AA	CA	CT	CT	AA	AA	CC	GC	GA	GA	GT	TT	AA	AT	TA	CA	CC	CA	GC	GC
Catherine_Cr	OmyCTHW14S_0051	reference	GRROND	GGC	GAC	GG	GA	AC	AC	CA	CA	TA	TA	GTAA	GGAA	GC	GC	CG	CG	000	000	TCAAC	TCAAC	GT	TG	CG	CG	CG	CA	AA	CA	CT	CT	AA	GA	CC	CC	AA	GA	GT	GT	AA	AA	TA	TA	CC	CC	GC	GC
Catherine_Cr	OmyCTHW14S_0052	reference	GRROND	GAC	GAC	GG	GA	AC	AC	CA	CG	TA	TA	GTAA	GGAA	GC	GT	CG	CG	CA	GC	TCAAC	TCAAC	GT	GG	CG	CG	CG	CG	AA	CA	CT	CT	AA	AA	CC	GC	GA	GA	GT	GT	AA	AT	TA	CA	CC	CC	GC	GC
Catherine_Cr	OmyCTHW14S_0054	reference	GRROND	GGC	GGC	GA	GA	AG	AC	CA	CG	TA	TA	GTAA	GGAA	GC	GC	CG	CG	CA	CA	TCAAC	TCAAC	GG	GG	CG	CA	CA	CA	AA	CA	CT	CT	AA	AA	CC	CC	AA	AA	GT	GT	AA	AA	TA	CA	CC	CC	GC	GC
Catherine_Cr	OmyCTHW14S_0055	reference	GRROND	GAC	GAC	GG	GG	AC	AC	CG	CG	TA	TA	GTAA	GGAA	GC	GC	CG	CG	CA	AA	TCAAC	TCAAC	GG	GG	CG	CG	CG	CA	AA	CA	CT	CT	AA	AA	CC	CC	AA	GA	TT	TT	AA	AT	TA	CA	CC	CC	GC	GC
Catherine_Cr	OmyCTHW14S_0056	reference	GRROND	GAC	GAC	GG	GG	AG	AC	CA	CG	TA	TA	GGAA	GGAA	GC	AT	CG	CG	CA	CC	TCAAC	TCAAC	GT	GG	CG	CG	CG	CA	AA	CA	CT	CT	AA	GA	CC	CC	GA	GA	GT	GT	AA	AA	TA	CA	CC	CC	GC	GC
Catherine_Cr	OmyCTHW14S_0057	reference	GRROND	GGC	GAC	GG	GA	AG	AG	CG	CG	TA	TA	GTAA	GGAA	GC	GC	CG	CG	CA	AA	TCAAC	TCAAC	GG	GG	CG	CA	CG	CA	CA	CA	CT	CT	AA	AA	CC	CC	AA	GA	GT	TT	AA	AA	TA	CA	CC	CC	GC	GC
Catherine_Cr	OmyCTHW14S_0058	reference	GRROND	GGT	GAC	GA	TG	AC	AC	CG	CG	TA	TA	GGAA	GGAA	GC	GC	CG	CG	GC	GC	TCAAC	TCAAC	GT	GG	CG	CG	CA	CA	AA	CA	CT	CT	AA	GA	CC	CC	AA	AA	GT	GT	AA	AA	TA	TA	CC	CC	GC	GC
Catherine_Cr	OmyCTHW14S_0059	reference	GRROND	GAC	GAC	GA	GA	AG	AC	CA	CG	TA	TA	GTAA	GGAA	GC	GC	CG	CG	GC	AA	TCAAC	TCAAC	GT	TG	CG	CG	CG	CG	AA	AA	CT	CT	AA	AA	CC	CC	AA	GA	GT	TT	AA	AA	TA	CA	CC	CC	GC	GC
Catherine_Cr	OmyCTHW14S_0060	reference	GRROND	GGC	GGC	GG	TG	AC	AC	CA	CG	TA	TA	GGAA	GGAA	GC	GT	CG	CG	CA	CA	TCAAC	TTAAC	GT	GT	CG	CG	CG	CG	CA	CA	CT	CT	AA	GA	CC	CC	AA	AA	GT	TT	AT	CA	CA	CA	CC	CC	GC	GC
Catherine_Cr	OmyCTHW14S_0062	reference	GRROND	GAC	GAC	GG	GA	AC	AC	CG	CG	TA	TA	GGAA	GGAA	GC	GC	CG	CG	CA	CA	TCAAC	TCAAC	GG	GG	CG	CG	CG	CG	AA	CA	CT	CT	AA	GA	CC	CC	AA	GA	GT	GT	AA	AT	TA	CA	CC	CC	GC	GC
Catherine_Cr	OmyCTHW14S_0063	reference	GRROND	GGC	GAC	GG	GA	AC	AC	CA	CG	TA	TA	GTAA	GTAA	GC	GC	CG	CG	AA	AA	TCAAC	TCAAC	GG	TG	CG	CG	CG	CA	AA	CA	CT	CT	AA	AA	CC	GC	AA	AA	GT	TT	AT	AT	TA	CA	CC	CC	GC	GC
Catherine_Cr	OmyCTHW14S_0064	reference	GRROND	GGC	GGC	GA	TG	AG	AC	CA	CA	TA	TA	GTAA	GGAA	GC	GC	CG	CG	CA	CC	TCAAC	TCAAC	GT	GG	CG	CG	CG	CG	AA	AA	CT	CT	AA	AA	CC	GC	GA	GA	GT	TT	AA	AA	TA	TA	CC	CC	GC	GC
Catherine_Cr	OmyCTHW14S_0067	reference	GRROND	GGC	GAC	GA	GA	AC	AC	CA	CG	TA	TA	GTAA	GGAA	GC	GC	CG	CG	CA	GC	TCAAC	TCAAC	GG	GG	CG	CG	CG	CA	AA	AA	CT	CT	AA	AA	CC	GC	AA	GA	GT	TT	AA	AA	TA	CA	CC	CA	GC	GC
Catherine_Cr	OmyCTHW14S_0068	reference	GRROND	GGC	GGC	GA	GA	AG	AC	CG	CG	TA	TA	GTAA	GGAA	GC	AT	CG	CG	000	000	TCAAC	TCAAC	GG	GG	CG	CG	CG	CG	AA	CA	CT	CT	AA	GA	CC	CC	AA	GA	TT	TT	AA	AT	TA	CA	CC	CC	GC	GC
Catherine_Cr	OmyCTHW14S_0069	reference	GRROND	GGC	GAC	GG	GG	AG	AG	CA	CG	TA	TA	GTAA	GTAA	GC	GT	CG	CG	CA	CC	TCAAC	TCAAC	GT	GG	CG	CG	CA	CA	AA	CA	CT	CT	AA	GA	CC	CC	AA	AA	GT	GT	AA	AA	TA	CA	CC	CC	GC	GC
Catherine_Cr	OmyCTHW14S_0070	reference	GRROND	GGC	GGC	GG	GA	AG	AC	CA	CA	TA	TA	GGAA	GGAA	GC	GC	CG	CG	CA	GC	TCAAC	TCAAC	GT	TG	CG	CA	CG	CA	AA	CA	CT	CT	AA	AA	CC	GC	GA	GA	GT	GT	AT	AT	TA	TA	CC	CC	GC	GC
Catherine_Cr	OmyCTHW14S_0071	reference	GRROND	GGC	GAC	GG	GG	AG	AG	CA	CG	TA	TA	GGAA	GGGA	GC	GT	CG	CG	CA	AA	TCAAC	TCAAC	GG	GG	CG	CG	CG	CG	CA	CA	CT	CT	AA	GA	CC	CC	AA	GA	GT	TT	AA	AT	TA	CA	CC	CC	GC	GC
Catherine_Cr	OmyCTHW14S_0073	reference	GRROND	GGC	GGC	GA	TG	AC	AC	CG	CG	TA	TA	GTAA	GGAA	GC	GT	CG	CG	CC	GC	TCAAC	TCAAC	GT	GT	CG	CG	CG	CG	CA	CA	CT	CT	AA	GA	CC	CC	AA	AA	GT	GT	AT	AT	TA	TA	CC	CC	GC	GC
Catherine_Cr	OmyCTHW14S_0074	reference	GRROND	GGC	GAC	GG	GA	AG	AC	CG	CG	TA	TA	GTAA	GTAA	GC	GC	CG	CG	000	000	TCAAC	TCAAC	GT	GG	CG	CG	CA	CA	AA	CA	CT	CT	AA	GA	CC	CC	AA	AA	GT	GT	AA	AA	CA	CA	CC	CC	GC	GC
Catherine_Cr	OmyCTHW14S_0077	reference	GRROND	GGC	GGC	GA	GA	AG	AG	CG	CG	TA	TA	GTAA	GGAA	GC	GT	CG	CG	CA	GC	TCAAC	TCAAC	GT	GG	CG	CG	CG	CG	CA	CA	CT	CT	AA	GA	CC	CC	AA	AA	GT	GT	AA	AA	TA	CA	CC	CC	GC	GC
Catherine_Cr	OmyCTHW14S_0081	reference	GRROND	GGC	GGC	GG	GG	AC	AC	CA	CA	TA	TA	GGAA	GGAA	GC	GC	CG	CT	000	000	TCAAC	TCAAC	GG	GG	CG	CG	CG	CA	CA	CA	CT	CT	AA	AA	CC	CA	AA	GA	GT	GT	AA	AA	TA	CA	CC	CC	GC	GC
Catherine_Cr	OmyCTHW14S_0082	reference	GRROND	GGC	GGC	GG	TG	AC	AC	CA	CG	TA	TA	GGAA	GGAA	GC	GC	CG	CG	CC	GC	TCAAC	TTAAC	GT	GG	CA	CA	CG	CG	AA	CA	CT	CT	GA	GA	CC	CC	AA	GA	GT	GT	AA	AA	TA	CA	CC	CC	GC	GC
Catherine_Cr	OmyCTHW14S_0084	reference	GRROND	GGC	GAC	GG	GG	AC	AC	CG	CG	TA	TA	GTAA	GGAA	GC	GC	CG	CG	000	000	TCAAC	TTAAC	GG	GG	CA	CA	CG	CA	AA	CA	CT	CT	AA	GA	CC	GC	AA	GA	GT	GT	AA	AA	TA	CG	CC	CA	GC	GC
Catherine_Cr	OmyCTHW14S_0085	reference	GRROND	GGC	GGC	GG	GA	AG	AC	CA	CG	TA	TA	GTAA	GGAA	GC	GC	CG	CG	CA	GC	TTAAC	TTAAC	GG	TG	CG	CG	CG	CA	AA	CA	CT	CT	AA	AA	CC	CC	GA	GA	GT	GT	AA	AA	CA	CG	CC	CC	GC	GC
Catherine_Cr	OmyCTHW14S_0086	reference	GRROND	GGC	GAC	GA	GA	AC	AC	CG	CG	TA	TT	GTAA	GGAA	GC	GC	CG	CG	CA	CA	TCAAC	TTAAC	GT	TG	CG	CG	CG	CG	CA	CA	CT	CT	GA	GA	CC	GC	AA	AA	GT	GT	AA	AA	TA	CA	CC	CC	GC	GC
Catherine_Cr	OmyCTHW14S_0087	reference	GRROND	GGC	GAC	GA	TG	AC	AC	CA	CG	TA	TA	GTAA	GTAA	GT	GT	CG	CG	CA	AA	TCAAC	TCAAC	GT	GG	CG	CG	CG	CA	CA	CA	CT	CT	AA	GA	CC	CC	AA	AA	GT	TT	AA	AT	TA	TA	CC	CC	GC	GC
Catherine_Cr	OmyCTHW14S_0088	reference	GRROND	GGC	GAC	GG	GA	AG	AC	CA	CG	TA	TA	GGAA	GGAA	GC	GC	CG	CG	CA	GC	TCAAC	TCAAC	GG	GG	CG	CG	CG	CG	CA	CA	CT	CT	AA	AA	CC	CC	GA	GA	GT	TT	AA	AA	TA	CG	CC	CA	GC	GC
Catherine_Cr	OmyCTHW14S_0089	reference	GRROND	GGC	GAC	GA	GA	AC	AC	CA	CA	TA	TA	GGAA	GGAA	GC	AT	CG	CG	CA	CC	TCAAC	TCAAC	GG	GG	CG	CG	CG	CG	AA	CA	CT	AT	AA	GA	CC	GC	AA	GA	GT	GT	AA	AT	TA	CA	CC	CC	GC	GC
Catherine_Cr	OmyCTHW14S_0090	reference	GRROND	GGC	GAC	GA	TG	AG	AC	CA	CA	TA	TA	GGAA	GGGA	GC	GC	CG	CG	CA	CA	TCAAC	TCAAC	GT	GG	CG	CG	CG	CG	AA	CA	CT	CT	AA	GA	CC	GC	AA	GA	GT	TT	AA	AA	TA	CA	CC	CA	GC	GC
Catherine_Cr	OmyCTHW14S_0091	reference	GRROND	GGT	GAC	GA	GA	AG	AC	CG	CG	TA	TA	GGAA	GGAA	GC	GT	CG	CT	CC	AA	TCAAC	TCAAC	GT	GT	CG	CG	CA	CA	AA	CA	CT	CT	AA	AA	CC	CC	AA	GA	GT	TT	AA	AT	TA	TA	CC	CC	GC	GC
Catherine_Cr	OmyCTHW14S_0092	reference	GRROND	GAC	GAC	GG	GA	AC	AC	CA	CG	TA	TA	GTAA	GGGA	GC	GC	CG	CG	AA	AA	TCAAC	TCAAC	GG	GG	CG	CG	CG	TA	AA	CA	CT	CT	AA	AA	CC	CC	AA	AA	GT	TT	AA	AT	TA	CA	CC	CC	GC	GC
Catherine_Cr	OmyCTHW14S_0093	reference	GRROND	GGC	GAC	GG	GA	AG	AC	CG	CG	TA	TA	GGAA	GGAA	GC	GT	CG	CG	CA	CC	TCAAC	TCAAC	GT	GG	CG	CA	CA	CA	CA	CA	CT	CT	AA	AA	CC	CC	AA	GA	GT	TT	AT	CA	TA	CA	CC	CC	GC	GC
Catherine_Cr	OmyCTHW14S_0094	reference	GRROND	GGC	GAC	GA	TG	AC	AC	CA	CG	TA	TA	GGAA	GGAA	GC	GC	CG	CG	CA	GC	TCAAC	TCAAC	GT	GG	CG	CG	CG	CG	CA	CA	CT	CT	GA	GA	CC	GC	AA	AA	GT	GT	AA	AA	TA	CA	CC	CC	GC	GC
Catherine_Cr	OmyCTHW14S_0096	reference	GRROND	GGC	GAC	GG	GG	AG	AG	CG	CG	TA	TA	GGAA	GGAA	GC	GC	CG	CG	CA	CC	TCAAC	TTAAC	GT	GG	CG	CG	CG	CA	CA	CA	CT	CT	AA	AA	CC	CC	AA	AA	GT	TT	AA	AA	TA	CA	CC	CC	GC	GC
Catherine_Cr	OmyCTHW14S_0097	reference	GRROND	GGC	GAC	GA	GA	AG	AC	CG	CG	TA	TA	GTAA	GGGA	GC	GC	CG	CG	CA	CA	TCAAC	TCAAC	GT	GG	CG	CA	CG	CA	AA	AA	CT	CT	AA	GA	CC	CC	AA	AA	GT	GT	AA	AA	TA	CA	CC	CC	GC	GC
Catherine_Cr	OmyCTHW14S_0098	reference	GRROND	GAC	GAC	GG	GA	AG	AC	CG	CG	TA	TA	GTAA	GGAA	GC	GT	CG	CG	000	000	TCAAC	TCAAC	GT	TG	CG	CG	CG	CA	AA	CA	CT	CT	AA	GA	CC	CC	AA	AA	GT	GT	AA	AT	TA	CA	CC	CC	GC	GC
Catherine_Cr	OmyCTHW14S_0099	reference	GRROND	GGC	GGC	GG	TG	AC	AC	CA	CG	TA	TA	GGAA	GGAA	GC	GC	CG	CG	CA	AA	TCAAC	TTAAC	GT	GG	CA	CA	CG	CG	AA	CA	CT	CT	AA	GA	CC	CC	AA	GA	GT	GT	AA	AA	CA	CA	CC	CC	GC	GC
Catherine_Cr	OmyCTHW14S_0100	reference	GRROND	GAC	GAC	GG	GA	AC	AC	CA	CG	TA	TA	GTAA	GTAA	GC	GT	CG	CT	CA	CA	TCAAC	TCAAC	GT	GG	CG	CG	CA	CA	AA	CA	CT	CT	AA	GA	CC	CC	AA	GA	GT	GT	AA	CA	TA	CA	CC	CC	GC	GC
Catherine_Cr	OmyCTHW14S_0101	reference	GRROND	GGC	GGC	GG	GA	AG	AC	CA	CG	TA	TA	GTAA	GTAA	GC	GC	CG	CG	CA	CA	TCAAC	TCAAC	GT	GG	CG	CG	CA	CA	CA	CA	CT	CT	AA	AA	CC	CC	AA	GA	TT	TT	AA	AA	TA	CA	CC	CC	GC	GC
Catherine_Cr	OmyCTHW14S_0102	reference	GRROND	GGC	GAC	GG	GA	AG	AC	CG	CG	TA	TA	GGAA	GGAA	GC	GT	CG	CG	CA	CA	TCAAC	TCAAC	GT	GT	CG	CG	CG	CA	AA	CA	CT	CT	AA	GA	CC	CC	GA	GA	GT	GT	AA	AA	TA	CA	CC	CC	GC	GC
Catherine_Cr	OmyCTHW14S_0103	reference	GRROND	GGC	GAC	GA	TG	AC	AC	CG	CG	TA	TA	GTAA	GGAA	GC	GC	CG	CG	CA	AA	TCAAC	TCAAC	GT	GG	CG	CA	CG	CA	AA	AA	CT	CT	AA	AA	CC	GC	AA	GA	GT	TT	AA	AT	TA	TA	CC	CC	GC	GC
Catherine_Cr	OmyCTHW14S_0104	reference	GRROND	GGC	GAC	GG	GA	AG	AG	CG	CG	TA	TT	GTAA	GGAA	GT	GT	CG	CG	CA	GC	TCAAC	TCAAC	GT	GG	CG	CG	CG	CG	AA	CA	CT	CT	AA	GA	CC	GC	GA	GA	GT	GT	AT	AT	TA	TA	CC	CA	GC	GC
Catherine_Cr	OmyCTHW14S_0105	reference	GRROND	GGC	GAC	GG	GA	AG	AC	CG	CG	TA	TA	GTAA	GGAA	GC	GC	CG	CG	CA	CA	TCAAC	TCAAC	GT	TG	CG	CG	CG	CA	AA	CA	CT	CT	AA	AA	CC	CC	GA	GA	GT	GT	AA	AT	TA	TA	CC	CC	GC	GC
Catherine_Cr	OmyCTHW14S_0106	reference	GRROND	GGC	GAC	GA	GA	AG	AC	CG	CG	TA	TA	GTAA	GGAA	GC	GC	CG	CT	000	000	TCAAC	TCAAC	GT	GG	CG	CA	CG	CG	AA	CA	CT	CT	AA	GA	CC	GC	GA	GA	GT	TA	AA	AT	TA	CA	CC	GC	GC	GC
Catherine_Cr	OmyCTHW14S_0107	reference	GRROND	GGC	GAC	GA	GA	AC	AC	CA	CG	TA	TA	GGAA	GGAA	GC	GC	CG	CG	CA	CC	TCAAC	TCAAC	GT	TG	CG	CG	CG	CG	AA	AA	CT	CT	AA	GA	CC	CC	AA	AA	GT	GT	AA	AA	TA	CA	CC	CC	GC	AC
Catherine_Cr	OmyCTHW14S_0108	reference	GRROND	GGC	GAC	GG	GG	AG	AC	CG	CG	TA	TA	GGAA	GGAA	GC	GT	CG	CG	CA	CA	TCAAC	TCAAC	GT	GG	CA	CA	CG	CA	CA	CA	CT	CT	AA	GA	CC	CC	AA	GA	GT	GT	AA	AT	TA	CA	CC	CC	GC	GC
Catherine_Cr	OmyCTHW14S_0109	reference	GRROND	GGC	GAC	GA	GA	AG	AC	CG	CG	TA	TA	GTAA	GGAA	GC	GT	CG	CG	CA	CA	TCAAC	TCAAC	GG	GG	CG	CA	CG	CA	AA	CA	CT	CT	AA	GA	CC	CC	AA	GA	GT	GT	AA	AT	CA	CA	CC	CC	GC	GC
Catherine_Cr	OmyCTHW14S_0110	reference	GRROND	GGC	GGC	GG	GA	AC	AC	CA	CG	TA	TA	GTAA	GGAA	GC	GC	CG	CG	CC	GC	TCAAC	TCAAC	GG	GG	CG	CG	CG	CA	AA	CA	CT	CT	AA	AA	CC	GC	GA	GA	GT	GT	AA	AA	CA	CA	CC	CC	GC	GC
Catherine_Cr	OmyCTHW14S_0111	reference	GRROND	GGC	GAC	GG	GG	AC	AC	CA	CG	TA	TA	GGAA	GGAA	GC	GC	CG	CG	CA	GC	TCAAC	TCAAC	GT	GT	CG	CA	CG	CG	CA	CA	CT	CT	AA	GA	CC	CC	AA	GA	GT	TT	AA	AA	TA	CA	CC	CC	GC	GC
Catherine_Cr	OmyCTHW14S_0112	reference	GRROND	GAC	GAC	GG	GA	AG	AG	CG	CG	TA	TA	GTAA	GGAA	GT	AT	CG	CG	CA	CC	TCAAC	TTAAC	GT	GG	CG	CG	CG	CG	CA	CA	CT	CT	AA	AA	CC	GC	AA	GA	GT	GT	AA	AA	TA	TA	CC	CA	GC	AC
Catherine_Cr	OmyCTHW14S_0113	reference	GRROND	GGC	GAC	GG	GA	AG	AC	CA	CG	TA	TA	GTAA	GGGA	GC	GC	CG	CG	CA	GC	TCAAC	TTAAC	GG	TG	CG	CA	CG	CG	AA	CA	CT	CT	AA	GA	CC	CC	AA	GA	GT	GT	AA	AT	TA	CA	CC	CC	GC	GC
Catherine_Cr	OmyCTHW14S_0114	reference	GRROND	GGC	GAC	GA	TG	AG	AC	CA	CA	TA	TA	GTAA	GGAA	GC	GC	CG	CG	CC	GC	TCAAC	TTAAC	GT	GG	CG	CA	CG	CG	CA	CA	CT	CT	GA	GA	CC	CC	AA	AA	GT	GT	AA	AA	TA	CA	CC	CA	GC	GC
Catherine_Cr	OmyCTHW14S_0115	reference	GRROND	GAC	GAC	GG	GA	AC	AC	CA	CG	TA	TA	GGAA	GGAA	GC	GT	CG	CG	AA	AA	TCAAC	TCATC	GG	GG	CG	CA	CG	CG	AA	CA	CT	CT	AA	AA	CC	CC	AA	GA	GT	GA	AA	AA	TA	CA	CC	CC	GC	GC
Catherine_Cr	OmyCTHW14S_0116	reference	GRROND	GGC	GGC	TG	TG	AG	AG	CG	CG	TA	TA	GTAA	GGAA	GC	GC	CG	CG	CA	GC	TCAAC	TCATC	GT	GG	CG	CG	CG	CA	CA	CA	CT	CT	GA	GA	CC	GC	AA	AA	TT	TT	AA	CA	TA	CA	CC	CC	GC	GC
Catherine_Cr	OmyCTHW14S_0117	reference	GRROND	GGC	GAC	GG	GA	AC	AC	CA	CG	TA	TA	GGAA	GGAA	GC	GC	CG	CG	CA	AA	TCAAC	TCAAC	GT	GG	CG	CG	CG	CG	CA	CA	CT	CT	AA	GA	CA	GC	AA	AA	GT	TT	AA	AA	TA	TA	CC	CC	GC	GC
Catherine_Cr	OmyCTHW14S_0118	reference	GRROND	GGC	GGC	GA	TG	AC	AC	CG	CG	TA	TA	GTAA	GTAA	GC	GC	CG	CG	CA	CC	TCAAC	TCAAC	GT	TG	CG	CA	CG	CA	AA	CA	CT	CT	AA	GA	CC	CC	AA	AA	GT	GT	AA	AT	TA	TA	CC	CC	GC	GC
Catherine_Cr	OmyCTHW14S_0119	reference	GRROND	GGC	GAC	GG	GA	AG	AC	CG	CG	TA	TA	GGAA	GGAA	GC	GC	CG	CG	CA	CA	TCAAC	TCAAC	GG	GG	CG	CA	CG	CG	CA	CA	CT	CT	AA	AA	CC	CC	GA	GA	GT	GT	AA	AT	CA	CA	CC	CC	GC	GC
Catherine_Cr	OmyCTHW14S_0120	reference	GRROND	GAC	GAC	GA	GA	AG	AG	CA	CG	TA	TA	GTAA	GGAA	GC	GC	CG	CG	CA	GC	TCAAC	TCAAC	GG	GG	CG	CG	CG	CG	AA	CA	CT	CT	AA	GA	CC	CC	AA	AA	GT	TT	AT	CA	TA	CA	CC	CC	GC	GC
Catherine_Cr	OmyCTHW14S_0121	reference	GRROND	GGC	GAC	GG	GA	AG	AC	CA	CG	TA	TA	GTAA	GGAA	GC	GC	CG	CG	CA	GC	TCAAC	TCAAC	GT	GG	CG	CG	CA	CA	CA	CA	CT	CT	AA	AA	CC	CC	AA	AA	GT	GT	AA	AT	TA	TA	CC	CC	GC	GC
Catherine_Cr	OmyCTHW14S_0122	reference	GRROND	GGC	GGC	GG	TG	AG	AC	CA	CG	TA	TA	GTAA	GGAA	GC	GC	CG	CG	GC	GC	TCAAC	TCAAC	GG	GG	CG	CG	CG	CA	AA	CA	CT	CT	AA	GA	CC	CC	AA	AA	GT	TT	AA	CA	TA	TA	CC	CC	GC	GC
Catherine_Cr	OmyCTHW14S_0123	reference	GRROND	GGC	GAC	GA	GA	AC	AC	CA	CG	TA	TA	GGGA	GGGA	GC	AT	CG	CG	CA	CA	TCAAC	TCAAC	GT	GG	CG	CG	CG	CA	AA	CA	CT	CT	AA	GA	CC	GC	AA	GA	GT	TT	AA	AA	TA	CA	CC	CC	GC	GC
Catherine_Cr	OmyCTHW14S_0124	reference	GRROND	GGC	GAC	GG	GA	AG	AC	CA	CG	TA	TA	GGAA	GGAA	GC	AT	CG	CG	CA	GC	TCAAC	TCAAC	GT	GG	CG	CG	CG	CG	CA	CA	CT	CT	AA	GA	CC	CC	AA	GA	GT	TT	AA	CA	TA	TA	CC	CC	GC	GC
Catherine_Cr	OmyCTHW14S_0125	reference	GRROND	GAC	GAC	GA	TG	AG	AC	CG	CG	TA	TA	GTAA	GGAA	GC	GC	CG	CG	CA	CC	TCAAC	TCAAC	GT	GG	CG	CA	CA	CA	AA	AA	CT	CT	AA	GA	CC	CC	AA	AA	GT	GT	AA	AA	TA	CA	CC	CC	GC	GC
Catherine_Cr	OmyCTHW14S_0127	reference	GRROND	GGC	GGC	GG	GA	AC	AC	CG	CG	TA	TA	GGAA	GGAA	GC	GT	CG	CG	CA	AA	TCAAC	TCAAC	GG	GG	CG	CA	CG	CG	AA	CA	CT	CT	AA	GA	CC	CC	AA	GA	GT	GA	AA	AT	TA	TA	CC	CA	GC	AC
Catherine_Cr	OmyCTHW14S_0128	reference	GRROND	GGC	GAC	GA	TG	AC	AC	CA	CG	TA	TA	GTAA	GGAA	GC	GC	CG	CG	CA	GC	TCAAC	TCAAC	GG	GG	CG	CA	CG	CA	CA	CA	CT	CT	GA	GA	CC	GC	AA	AA	GT	TT	AA	AT	TA	CA	CC	CC	GC	GC
Catherine_Cr	OmyCTHW14S_0129	reference	GRROND	GGC	GGC	GG	TG	AG	AC	CG	CG	TA	TT	GTAA	GGAA	GC	GC	CG	CG	CA	GC	TCAAC	TTAAC	GG	TG	CG	CG	CG	CG	AA	CA	CT	CT	AA	GA	CC	CC	AA	GA	GT	GT	AA	CA	TA	CA	CC	CC	GC	GC
Catherine_Cr	OmyCTHW14S_0132	reference	GRROND	GGC	GAC	GA	TG	AC	AC	CG	CG	TA	TA	GTAA	GGAA	GC	GT	CG	CG	CA	GC	TCAAC	TCAAC	GT	GT	CG	CG	CG	CG	AA	AA	CT	CT	AA	AA	CC	CC	AA	GA	GT	TT	AA	AA	TA	CA	CC	CC	GC	GC
Catherine_Cr	OmyCTHW14S_0133	reference	GRROND	GGC	GAC	GG	GA	AG	AC	CG	CG	TA	TT	GTAA	GGAA	GT	GT	CG	CG	CA	GC	TCAAC	TCAAC	GT	GG	CG	CG	CG	CG	AA	CA	CT	CT	GA	GA	CC	GC	AA	GA	GT	GT	CA	CA	TA	TA	CC	CA	GC	GC
Catherine_Cr	OmyCTHW14S_0134	reference	GRROND	GGC	GGC	GG	TG	AG	AC	CA	CG	TA	TA	GTAA	GTAA	GC	GC	CG	CG	CA	CA	TCAAC	TCAAC	GT	GG	CG	CG	CA	CA	AA	CA	CT	CT	AA	GA	CC	CC	AA	AA	GT	GT	AT	CA	TA	CA	CC	CC	GC	GC
Catherine_Cr	OmyCTHW14S_0135	reference	GRROND	GGC	GGC	GG	TG	AC	AC	CG	CG	TA	TA	GTAA	GGAA	GC	GT	CG	CG	CA	CC	TCAAC	TCAAC	GG	GG	CG	CG	CG	CG	AA	AA	CT	CT	AA	AA	CC	CC	GA	GA	GT	TT	AA	AT	CA	CA	CC	CC	GC	GC
Catherine_Cr	OmyCTHW14S_0136	reference	GRROND	GGC	GAC	GA	TG	AC	AC	CA	CG	TA	TA	GTAA	GGAA	GC	GC	CG	CG	CC	AA	TCAAC	TCAAC	GT	GG	CG	CG	CG	CG	AA	CA	CT	CT	AA	AA	CC	CC	AA	GA	GT	TT	AA	AA	CA	CA	CC	CC	GC	GC
Catherine_Cr	OmyCTHW14S_0137	reference	GRROND	GAC	GAC	GG	TG	AC	AC	CG	CG	TA	TA	GGAA	GGAA	GC	GC	CG	CG	CA	AA	TCAAC	TCAAC	GG	GG	CG	CG	CG	CG	AA	CA	CT	CT	GA	GA	CC	CC	AA	GA	GT	GT	AA	AA	CA	CA	CC	CC	GC	GC
Catherine_Cr	OmyCTHW14S_0138	reference	GRROND	GAC	GAC	GG	GA	AC	AC	CA	CG	TA	TA	GTAA	GTAA	GC	GT	CG	CT	GC	AA	TCAAC	TCAAC	GT	GG	CG	CG	CG	CG	AA	CA	CT	CT	AA	AA	CC	CC	AA	AA	GT	TA	AA	AT	TA	CA	CC	GC	GC	GC
Catherine_Cr	OmyCTHW14S_0139	reference	GRROND	GGC	GGC	GG	GA	AC	AC	CA	CG	TA	TA	GGAA	GGAA	GC	GT	CG	CG	CA	CA	TCAAC	TCAAC	GG	GG	CG	GG	CG	CG	CA	CA	CT	CT	GA	GA	CC	CC	AA	AA	GT	GT	AA	AT	TA	TA	CC	CC	GC	GC
Catherine_Cr	OmyCTHW14S_0141	reference	GRROND	GAC	GAC	GA	TG	AG	AG	CG	CG	TA	TA	GTAA	GGAA	GC	GC	CG	CG	CA	CC	TCAAC	TCAAC	GT	GG	CG	CA	CA	CA	AA	AA	CT	CT	AA	GA	CC	CC	AA	AA	GT	GT	AA	CA	CA	CA	CC	CC	GC	GC
Catherine_Cr	OmyCTHW14S_0142	reference	GRROND	GGC	GAC	GA	TG	AG	AG	CG	CG	TA	TA	GTAA	GGAA	GC	GT	CG	CG	CA	CC	TCAAC	TTAAC	GT	GG	CG	CG	CG	CG	CA	CA	CT	CT	AA	GA	CC	CC	GA	GA	GT	GT	AT	CA	TA	TA	CC	CA	GC	GC
Catherine_Cr	OmyCTHW14S_0143	reference	GRROND	GGC	GGC	GG	GA	AC	AC	CG	CG	TA	TA	GTAA	GTAA	GC	GC	CG	CG	CA	CA	TCAAC	TCAAC	GG	GG	CG	CG	CG	CA	CA	CA	CT	CT	AA	GA	CC	CC	AA	AA	GT	GT	AA	AA	TA	CA	CC	CC	GC	GC
Catherine_Cr	OmyCTHW14S_0144	reference	GRROND	GGC	GAC	GG	TG	AG	AC	CG	CG	TA	TA	GTAA	GTAA	GC	GC	CG	CG	CA	CC	TCAAC	TCAAC	GG	GG	CG	CG	CG	CA	CA	CA	CT	CT	AA	GA	CC	CC	AA	GA	GT	TT	AT	CA	TA	CA	CC	CC	GC	GC
Catherine_Cr	OmyCTHW14S_0145	reference	GRROND	GGC	GGC	GA	GA	AC	AC	CG	CG	TA	TA	GTAA	GGAA	GC	GT	CG	CG	CA	GC	TCAAC	TTAAC	GT	GG	CG	CG	CA	CA	AA	CA	CT	AT	AA	GA	CC	CC	AA	AA	GT	TT	AA	AA	TA	TA	CC	CC	GC	GC
Catherine_Cr	OmyCTHW14S_0146	reference	GRROND	GAC	GAC	GG	GG	AC	AC	CA	CA	TA	TA	GGAA	GGAA	GC	GC	CG	CG	CA	CA	TCAAC	TCAAC	GG	GG	CG	CG	CG	CG	CA	CA	CT	CT	AA	AA	CC	CC	GA	GA	GT	TT	AA	AT	CA	CA	CC	CC	GC	GC
Catherine_Cr	OmyCTHW14S_0147	reference	GRROND	GAC	GAC	GA	TG	AG	AC	CG	CG	TA	TA	GTAA	GGAA	GC	AT	CG	CG	GC	AA	TCAAC	TCAAC	GT	GG	CG	CG	CG	CA	AA	CA	CT	AT	GA	GA	CC	GC	AA	GA	GT	TT	AA	AT	TA	CA	CC	CC	GC	GC
Catherine_Cr	OmyCTHW14S_0148	reference	GRROND	GGC	GAC	GG	GG	AG	AG	CA	CG	TA	TA	GTAA	GGAA	GC	GT	CG	CT	CA	CA	TCAAC	TCAAC	GG	TG	CG	CG	CG	CG	AA	CA	CT	CT	AA	AA	CC	CC	AA	AA	GT	GT	AA	CA	CA	CA	CC	CC	GC	GC
Catherine_Cr	OmyCTHW14S_0149	reference	GRROND	GGC	GGC	GG	TG	AC	AC	CG	CG	TA	TA	GTAA	GGAA	GC	AT	CG	CG	CA	CC	TCAAC	TCAAC	GT	GG	CG	CG	CG	CG	AA	AA	CT	CT	AA	GA	CC	CC	AA	GA	GT	GT	AA	AA	TA	CA	CC	CA	GC	GC
Catherine_Cr	OmyCTHW14S_0150	reference	GRROND	GGC	GAC	GG	GA	AG	AC	CA	CG	TA	TA	GGAA	GGAA	GC	GC	CG	CG	CA	GC	TCAAC	TCAAC	GG	GG	CG	CG	CG	CG	AA	CA	CT	CT	AA	GA	CC	CC	AA	GA	GT	GT	AA	AT	CA	CA	CC	CC	GC	GC
Catherine_Cr	OmyCTHW14S_0151	reference	GRROND	GGC	GAC	GG	GA	AG	AC	CG	CG	TA	TA	GTAA	GGAA	GC	AT	CG	CG	CA	CA	TCAAC	TCAAC	GG	GG	CG	CA	CA	CA	AA	CA	CT	CT	AA	AA	CC	CC	AA	GA	GT	TT	AA	AA	TA	CA	CC	CA	GC	GC
Catherine_Cr	OmyCTHW14S_0152	reference	GRROND	GAC	GAC	GG	GA	AG	AC	CA	CG	TA	TA	GTAA	GGAA	GC	GT	CG	CG	000	000	TCAAC	TCAAC	GG	TG	CG	CG	CG	CG	CA	CA	CT	CT	AA	AA	CC	CC	AA	GA	TT	TT	AT	AT	TA	TA	CC	CC	GC	GC
Catherine_Cr	OmyCTHW14S_0153	reference	GRROND	GGC	GAC	GG	GA	AG	AC	CG	CG	TA	TA	GTAA	GTAA	GC	GC	CG	CG	CA	GC	TCAAC	TCAAC	GT	GT	CG	CG	CG	CA	AA	CA	CT	CT	AA	GA	CC	CC	AA	AA	GT	GT	AA	AA	CA	CA	CC	CC	GC	GC
Catherine_Cr	OmyCTHW14S_0154	reference	GRROND	GGC	GGC	GA	GA	AG	AC	CA	CG	TA	TA	GTAA	GGAA	GC	GT	CG	CG	CA	CA	TCAAC	TCAAC	GT	GT	CG	CG	CG	CA	AA	CA	CT	CT	AA	AA	CA	GC	AA	GA	GT	TT	AA	AT	TA	CA	CC	CC	GC	GC
Catherine_Cr	OmyCTHW14S_0156	reference	GRROND	GGC	GAC	GA	TG	AC	AC	CG	CG	TA	TA	GTAA	GGAA	GC	GC	CG	CG	CA	GC	TCAAC	TTAAC	GT	GG	CG	CA	CG	CA	CA	CA	CT	CT	GA	GA	CC	GC	AA	AA	GT	TT	AA	AT	CA	CA	CC	CC	GC	GC
Catherine_Cr	OmyCTHW14S_0157	reference	GRROND	GGC	GAC	GG	GA	AG	AG	CA	CG	TT	TT	GGAA	GGAA	GC	GC	CG	CG	000	000	TCAAC	TCAAC	GG	GG	CG	CG	CG	CG	CA	CA	CT	CT	AA	GA	CC	CC	AA	GA	GT	GT	AT	AT	CA	CA	CA	CA	GC	GC
Catherine_Cr	OmyCTHW14S_0160	reference	GRROND	GGC	GGC	GG	GA	AG	AC	CA	CG	TA	TA	GTAA	GGAA	GT	AT	CG	CG	CC	GC	TCAAC	TCAAC	GT	GG	CG	CG	CG	CA	CA	CA	CT	CT	AA	AA	CC	CC	AA	GA	GT	TT	AA	AA	TA	CA	CC	CC	GC	GC
Catherine_Cr	OmyCTHW14S_0161	reference	GRROND	GGC	GAC	GG	TG	AC	AC	CG	CG	TA	TA	GTAA	GGAA	GC	GC	CG	CG	000	000	TCAAC	TCAAC	GG	TG	CG	CG	CG	CG	AA	AA	CT	CT	AA	GA	CC	CC	AA	GA	GT	GT	AA	AA	TA	TA	CC	CA	GC	GC
Catherine_Cr	OmyCTHW14S_0162	reference	GRROND	GGC	GGC	GG	TG	AG	AG	CA	CA	TA	TA	GTAA	GGAA	GC	GT	CG	CG	CA	GC	TCAAC	TTAAC	GT	GG	CG	CG	CG	CA	CA	CA	CT	CT	AA	GA	CC	CC	GA	GA	GT	TT	AA	CA	TA	CA	CC	CC	GC	GT
Catherine_Cr	OmyCTHW14S_0163	reference	GRROND	GGC	GGC	GG	GG	AG	AC	CG	CG	TA	TA	GGAA	GGAA	GC	GC	CG	CT	CA	AA	TCAAC	TCAAC	GT	GT	CG	CG	CG	CA	CA	CA	CT	CT	GA	GA	CC	CC	AA	AA	GT	GT	AA	CA	TA	CA	CC	CC	GC	GC
Catherine_Cr	OmyCTHW14S_0165	reference	GRROND	GGC	GAC	GG	TG	AC	AC	CA	CG	TA	TA	GTAA	GGAA	GC	GC	CG	CG	CC	AA	TCAAC	TCAAC	GG	TG	CG	CA	CA	CA	AA	CA	CT	CT	GA	GA	CC	CC	AA	AA	GT	GT	AA	AT	TA	CA	CC	CC	GC	GC
Catherine_Cr	OmyCTHW14S_0166	reference	GRROND	GGC	GAC	GA	GA	AC	AC	CG	CG	TA	TA	GGAA	GGAA	GC	GT	CG	CG	CA	CA	TCAAC	TTAAC	GT	GG	CG	CG	CG	CA	AA	CA	CT	CT	AA	GA	CC	CC	AA	GA	GT	GT	AT	CA	TA	CA	CC	CC	GC	GC
Catherine_Cr	OmyCTHW14S_0167	reference	GRROND	GGC	GAC	GA	TG	AG	AC	CA	CG	TA	TA	GGAA	GGAA	GC	GC	CG	CG	000	000	TCAAC	TCAAC	GT	GG	CG	CA	CG	CG	AA	CA	CT	CT	AA	AA	CC	CC	GA	GA	GT	GT	AA	AA	CA	CA	CC	CC	GC	GC
Catherine_Cr	OmyCTHW14S_0168	reference	GRROND	GGC	GGC	GG	TG	AG	AC	CA	CG	TA	TA	GGAA	GGAA	GC	GC	CG	CG	CA	CA	TCAAC	TTAAC	GT	TG	CG	CG	CG	CA	CA	CA	CT	CT	GA	GA	CC	CC	AA	AA	GT	GT	AT	CA	TA	CA	CC	CC	GC	GC
Catherine_Cr	OmyCTHW14S_0169	reference	GRROND	GAC	GAC	GA	GA	AC	AC	CA	CG	TA	TA	GGAA	GGAA	GC	GT	CG	CG	CA	AA	TCAAC	TCATC	GG	GG	CA	CA	CG	CA	AA	CA	CT	CT	AA	GA	CC	CC	AA	GA	GT	GT	AA	AA	TA	TA	CC	CC	GC	GC
Catherine_Cr	OmyCTHW14S_0170	reference	GRROND	GGC	GAC	GG	TG	AC	AC	CG	CG	TA	TA	GTAA	GGAA	GC	GC	CG	CG	CA	GC	TCAAC	TCAAC	GT	TG	CG	CG	CG	CG	AA	CA	CT	CT	AA	GA	CC	CC	AA	GA	GT	GT	AA	AT	TA	TA	CC	CC	GC	GC
Catherine_Cr	OmyCTHW14S_0171	reference	GRROND	GGC	GGC	GG	GG	AG	AC	CA	CG	TA	TA	GTAA	GGAA	GC	GC	CG	CT	CA	GC	TCAAC	TCAAC	GT	TG	CG	CG	CG	CA	CA	CA	CT	CT	AA	GA	CC	CA	AA	GA	GT	TT	AA	CA	TA	CA	CC	CC	GC	GC
Catherine_Cr	OmyCTHW14S_0172	reference	GRROND	GAC	GAC	GG	GA	AC	AC	CG	CG	TA	TA	GGAA	GGAA	GC	GC	CG	CG	CA	AA	TCAAC	TCAAC	GT	GT	CG	CG	CG	CA	CA	CA	CT	CT	GA	GA	CC	GC	AA	GA	GT	TT	AA	AT	TA	TA	CC	CC	GC	GC
Catherine_Cr	OmyCTHW14S_0173	reference	GRROND	GGC	GGC	GG	GG	AC	AC	CG	CG	TA	TA	GGAA	GGAA	GC	GT	CG	CG	CA	CA	TCAAC	TCAAC	GG	GG	CG	CG	CG	CA	AA	AA	CT	CT	AA	GA	CC	CC	AA	GA	GT	TT	AA	AT	CA	CA	CC	CC	GC	GC
Catherine_Cr	OmyCTHW14S_0174	reference	GRROND	GGC	GGC	GA	TG	AG	AC	CA	CG	TA	TA	GGAA	GGAA	GC	GC	CG	CG	CA	AA	TCAAC	TCAAC	GT	GT	CG	CG	CA	CA	AA	AA	CT	CT	AA	AA	CC	CC	GA	GA	GT	GT	AT	AT	TA	TA	CC	CC	GC	GC
Catherine_Cr	OmyCTHW14S_0175	reference	GRROND	GGC	GAC	GG	GG	AC	AC	CA	CG	TA	TA	GGAA	GGAA	GC	GT	CG	CG	CA	AA	TCAAC	TCAAC	GG	GG	CG	CG	CG	CA	CA	CA	CT	CT	GA	GA	CC	GC	AA	AA	GT	GT	AA	AT	TA	CA	CC	CC	GC	GC
Catherine_Cr	OmyCTHW14S_0176	reference	GRROND	GGC	GGC	GG	GA	AC	AC	CG	CG	TA	TT	GTAA	GGAA	GC	GT	CG	CG	CA	CA	TCAAC	TTAAC	GG	GG	CG	CG	CA	CA	CA	CA	CT	CT	GA	GA	CC	CC	AA	AA	GT	TT	AA	AA	CA	CA	CC	CC	GC	GC
Catherine_Cr	OmyCTHW14S_0178	reference	GRROND	GGC	GAC	GG	GA	AG	AC	CA	CG	TA	TA	GTAA	GTAA	GC	GT	CG	CG	000	000	TCAAC	TCAAC	GT	GG	CG	CG	CA	CA	AA	AA	CT	CT	AA	GA	CC	GC	AA	AA	GT	TT	AT	AT	TA	TA	CC	CC	GC	GC
Catherine_Cr	OmyCTHW14S_0179	reference	GRROND	GGC	GAC	GG	TG	AC	AC	CA	CA	TA	TA	GTAA	GGAA	GC	GC	CG	CG	CA	AA	TCAAC	TCAAC	GT	GG	CG	CG	CG	CA	AA	CA	CT	CT	GA	GA	GC	GC	AA	AA	GT	TT	AA	AA	TA	CA	CC	CC	GC	GC
Catherine_Cr	OmyCTHW14S_0180	reference	GRROND	GGC	GAC	GA	GA	AC	AC	CG	CG	TA	TA	GGAA	GGAA	GC	GC	CG	CG	CA	CC	TCAAC	TCAAC	GT	GG	CG	CG	CG	CG	CA	CA	CT	CT	AA	GA	CC	CC	AA	AA	GT	GT	AT	CA	TA	TA	CC	CC	GC	GC
Catherine_Cr	OmyCTHW14S_0181	reference	GRROND	GGC	GGC	GG	GA	AC	AC	CA	CA	TA	TA	GGAA	GGGA	GC	GC	CG	CG	CA	AA	TCAAC	TCAAC	GT	GG	CG	CG	CG	CG	AA	AA	CT	CT	AA	AA	CC	CC	AA	GA	GT	TT	AA	AT	TA	TA	CC	CC	GC	GC
Catherine_Cr	OmyCTHW14S_0182	reference	GRROND	GGC	GAC	GA	GA	AG	AC	CA	CG	TA	TT	GTAA	GGAA	GC	GC	CG	CG	CA	CA	TCAAC	CCAAC	GT	GG	CG	CG	CG	CA	AA	CA	CT	CT	AA	GA	CC	CC	AA	AA	GT	GA	AT	CA	CA	CA	CC	CA	GC	GC
Catherine_Cr	OmyCTHW14S_0183	reference	GRROND	GGC	GGC	GG	GA	AC	AC	CG	CG	TA	TA	GTAA	GTAA	GC	GC	CG	CG	CA	CC	TCAAC	TCAAC	GT	GT	CG	CG	CG	CA	AA	CA	CT	CT	AA	GA	CC	CC	AA	GA	GT	GT	AA	AA	TA	TA	CC	CC	GC	GC
Catherine_Cr	OmyCTHW14S_0184	reference	GRROND	GGC	GAC	GA	GA	AC	AC	CG	CG	TA	TA	GTAA	GTAA	GC	GC	CG	CG	CA	GC	TCAAC	TCAAC	GT	GG	CG	CG	CG	CG	AA	CA	CT	CT	AA	AA	GC	GC	AA	GA	GT	GT	AT	CA	TA	TA	CC	CC	GC	GC
Catherine_Cr	OmyCTHW14S_0185	reference	GRROND	GGC	GAC	GA	TG	AC	AC	CG	CG	TA	TA	GGAA	GGAA	GC	GC	CG	CG	CA	CC	TCAAC	TCAAC	GG	GG	CG	CG	CG	CA	CA	CA	CT	AT	AA	GA	CC	GC	AA	AA	GT	GT	AA	AA	CA	CA	CC	CC	GC	GC
Catherine_Cr	OmyCTHW14S_0186	reference	GRROND	GGC	GAC	GG	TG	AC	AC	CA	CA	TA	TA	GGAA	GGAA	GC	GC	CG	CG	CA	CA	TCAAC	TCAAC	GT	GG	CG	CA	CG	CG	CA	CA	CT	CT	GA	GA	CC	CC	AA	AA	GT	GT	AA	AA	TA	CA	CC	CC	GC	GC
Catherine_Cr	OmyCTHW14S_0187	reference	GRROND	GGC	GAC	GG	GA	AG	AC	CG	CG	TA	TA	GTAA	GGAA	GC	GT	CG	TG	CA	GC	TCAAC	TCAAC	GG	GG	CG	CG	CG	CA	AA	CA	CT	CT	AA	AA	CC	CC	AA	GA	GT	TT	AA	AT	TA	CA	CC	CC	GC	GC
Catherine_Cr	OmyCTHW14S_0188	reference	GRROND	GGC	GGC	GG	GG	AG	AC	CA	CG	TA	TA	GGAA	GGAA	GC	GC	CG	CG	CA	AA	TCAAC	TCAAC	GG	GG	CG	CG	CG	CG	AA	CA	CT	CT	AA	AA	CC	CC	AA	GA	GT	GT	AA	AT	CA	CA	CC	CC	GC	GC
Catherine_Cr	OmyCTHW14S_0189	reference	GRROND	GGC	GAC	GG	GA	AG	AC	CG	CG	TA	TT	GTAA	GGAA	GC	GT	CG	CG	CA	CC	TCAAC	TCAAC	GT	GG	CG	CG	CG	CG	AA	CA	CT	CT	AA	GA	CC	CC	GA	GA	GT	GT	AT	CA	CA	CA	CC	CC	GC	GC
Catherine_Cr	OmyCTHW14S_0190	reference	GRROND	GGC	GAC	GA	GA	AC	GC	CG	CG	TA	TA	GTAA	GGAA	GC	GC	CG	CG	CA	CA	TCAAC	TCATC	GG	GG	CG	CA	CA	CA	CA	CA	CT	CT	AA	GA	CC	CC	AA	GA	GT	GT	AA	CA	CA	CA	CC	CC	GC	GC
Catherine_Cr	OmyCTHW14S_0191	reference	GRROND	GGC	GGC	GA	GA	AG	AC	CG	CG	TA	TA	GTAA	GGAA	GC	GT	CG	CG	000	000	TCAAC	TCAAC	GT	GG	CG	CG	CG	CG	AA	CA	CT	CT	AA	GA	CC	CC	GA	GA	GT	GT	AA	AT	TA	TA	CC	CC	GC	GC
Catherine_Cr	OmyCTHW14S_0192	reference	GRROND	GGC	GGC	GA	TG	AC	AC	CA	CG	TA	TA	GTAA	GGAA	GC	GT	CG	CG	CC	AA	TCAAC	TCAAC	GT	GG	CG	CG	CG	CA	AA	CA	CT	CT	AA	AA	CC	CC	GA	GA	GT	TT	AT	CA	CA	CA	CC	CC	GC	GC
Catherine_Cr	OmyCTHW14S_0194	reference	GRROND	GAC	GAC	GA	TG	AG	AC	CG	CG	TA	TA	GGAA	GGAA	GC	GT	CG	CG	CA	AA	TCAAC	TCAAC	GT	GG	CG	CG	CG	CG	AA	CA	CT	CT	AA	GA	CC	CC	AA	GA	GT	TT	AA	AT	TA	CA	CC	CA	GC	GC
Catherine_Cr	OmyCTHW14S_0195	reference	GRROND	GGC	GAC	GG	TG	AG	AG	CA	CG	TA	TA	GGAA	GGAA	GC	GC	CG	CG	CA	CA	TCAAC	TCAAC	GT	GT	CG	CG	CG	CG	AA	AA	CT	CT	AA	AA	CC	GC	AA	AA	GT	TT	AT	AT	TA	TA	CC	CC	GC	GC
Catherine_Cr	OmyCTHW14S_0196	reference	GRROND	GGC	GAC	TG	TG	AC	AC	CA	CG	TA	TA	GTAA	GGAA	GC	GT	CG	CG	CA	CA	TCAAC	TCAAC	GT	GG	CG	CA	CG	CG	AA	AA	CT	CT	AA	GA	CC	CC	AA	GA	GT	GT	AA	AA	TA	TA	CC	CC	GC	GC
Catherine_Cr	OmyCTHW14S_0197	reference	GRROND	GGC	GGC	GG	GG	AG	AG	CG	CG	TA	TA	GTAA	GGAA	GC	GC	CG	CG	CC	GC	TCAAC	TCAAC	GT	GT	CG	CG	CG	CG	AA	AA	CT	CT	AA	GA	CC	CC	AA	GA	GT	GT	AA	AA	TA	CA	CC	CA	GC	AC
Catherine_Cr	OmyCTHW14S_0198	reference	GRROND	GGC	GGC	GG	GA	AC	AC	CA	CG	TA	TA	GGAA	GGAA	GC	GC	CG	CG	CA	CA	TCAAC	TCAAC	GT	GT	CA	CA	CG	CG	AA	CA	CT	CT	AA	AA	CC	CC	AA	AA	GT	GT	AT	AT	TA	TA	CC	CC	GC	GC
Catherine_Cr	OmyCTHW14S_0199	reference	GRROND	GAC	GAC	GA	GA	AG	AC	CG	CG	TA	TA	GGAA	GGAA	GC	GT	CG	CG	CC	GC	TCAAC	TCAAC	GT	GG	CG	CA	CG	CG	AA	CA	CT	CT	AA	AA	CC	CC	AA	AA	GT	GT	AA	AT	TA	CA	CC	CC	GC	GC
Catherine_Cr	OmyCTHW14S_0201	reference	GRROND	GGC	GAC	GG	TG	AC	AC	CG	CG	TA	TA	GGAA	GGAA	GC	GC	CG	CG	CA	CA	TCAAC	TCAAC	GT	GG	CA	CA	CG	CG	AA	AA	CT	CT	AA	GA	CC	CC	AA	GA	TT	TT	AA	AA	TA	CA	CC	CC	GC	GC
Catherine_Cr	OmyCTHW14S_0202	reference	GRROND	GGC	GGC	GA	TG	AC	AC	CA	CA	TA	TA	GTAA	GGAA	GC	GC	CG	CT	CA	CC	TCAAC	TCAAC	GG	GG	CG	CG	CG	CA	CA	CA	CT	CT	AA	GA	CC	CC	AA	GA	GT	TT	AA	AA	TA	TA	CC	CC	GC	GC
Catherine_Cr	OmyCTHW14S_0203	reference	GRROND	GGC	GAC	GG	GA	AG	AC	CA	CG	TA	TA	GTAA	GGAA	GC	GC	CG	CT	CC	GC	TCAAC	TCAAC	GT	GG	CG	CG	CG	CA	AA	AA	CT	CT	GA	GA	CC	CC	GA	GA	GT	GT	AA	CA	TA	CA	CC	CC	GC	GC
Catherine_Cr	OmyCTHW14S_0204	reference	GRROND	GGC	GGC	GA	GA	AC	AC	CA	CG	TA	TA	GGAA	GGAA	GC	GC	CG	CG	CA	GC	TCAAC	TCAAC	GG	GG	CG	GG	CG	CG	AA	AA	CT	CT	AA	GA	CC	GC	AA	GA	GT	TT	AA	AT	TA	CA	CC	CC	GC	GC
Catherine_Cr	OmyCTHW14S_0205	reference	GRROND	GGC	GAC	GG	GA	AG	AC	CA	CG	TA	TA	GTAA	GGAA	GC	GC	CG	CT	000	000	TCAAC	TCAAC	GT	GG	CG	CG	CG	CA	AA	AA	CT	CT	AA	GA	CC	GC	AA	GA	GT	GT	AA	CA	TA	TA	CC	CC	GC	GC
Catherine_Cr	OmyCTHW14S_0206	reference	GRROND	GGC	GAC	GA	GA	AC	AC	CA	CG	TA	TA	GTAA	GTAA	GC	GC	CG	CG	CA	GC	TCAAC	TCAAC	GT	GG	CG	CG	CG	CA	AA	CA	CT	CT	AA	GA	CC	GC	AA	GA	GT	GT	AA	CA	TA	TA	CC	CC	GC	GC
Catherine_Cr	OmyCTHW14S_0207	reference	GRROND	GAC	GAC	GG	GG	AG	AC	CA	CG	TA	TA	GTAA	GGAA	GC	GC	CG	CT	GC	AA	TCAAC	TCAAC	GG	TG	CG	CG	CG	CG	CA	CA	CT	CT	AA	AA	CA	CA	AA	GA	GT	GT	CA	CA	CA	CA	CC	CC	GC	GC
Catherine_Cr	OmyCTHW14S_0208	reference	GRROND	GGC	GAC	GA	TG	AC	AC	CA	CG	TA	TA	GTAA	GTAA	GC	GT	CG	CG	CA	CA	TCAAC	TCAAC	GG	GG	CG	GG	CG	CG	AA	AA	CT	CT	AA	AA	CC	CC	GA	GA	GT	GT	AA	AT	CA	CA	CC	CC	GC	GC
Catherine_Cr	OmyCTHW14S_0209	reference	GRROND	GGC	GAC	GG	GA	AG	AC	CG	CG	TA	TA	GGAA	GGAA	GC	GT	CG	CG	CA	GC	TCAAC	TCAAC	GT	GT	CG	CG	CG	CA	CA	CA	CT	CT	AA	GA	GC	GC	AA	GA	GT	GT	AA	AA	TA	TA	CC	CC	GC	GC
Catherine_Cr	OmyCTHW14S_0210	reference	GRROND	GGC	GAC	GG	GG	AC	AC	CA	CA	TA	TA	GTAA	GGAA	GC	GC	CG	CT	CA	AA	TCAAC	TCAAC	GT	GG	CG	CG	CG	CG	AA	CA	CT	CT	AA	GA	CC	CA	AA	GA	GT	GT	AA	AA	TA	CA	CC	CC	GC	GC
Catherine_Cr	OmyCTHW14S_0212	reference	GRROND	GGC	GAC	GG	TG	AC	AC	CA	CG	TA	TA	GGAA	GGAA	GC	GC	CG	CG	CA	CA	TCAAC	TTAAC	GG	GG	CG	CA	CG	CG	AA	CA	CT	CT	AA	GA	CC	GC	AA	AA	GT	TT	AA	AA	CA	CA	CC	CC	GC	GC
Catherine_Cr	OmyCTHW14S_0214	reference	GRROND	GGC	GAC	GA	TG	AG	AC	CG	CG	TA	TA	GTAA	GGAA	GC	GC	CG	CG	CA	CA	TCAAC	TCAAC	GT	GT	CG	CG	CG	CA	AA	CA	CT	CT	AA	AA	CC	CC	AA	GA	GT	TT	AA	AA	TA	TA	CC	CC	GC	GC
Catherine_Cr	OmyCTHW14S_0215	reference	GRROND	GAC	GAC	GG	GA	AC	AC	CA	CG	TA	TA	GGAA	GGAA	GC	GC	CG	CG	000	000	TCAAC	TCAAC	GT	GG	CG	CG	CG	CG	AA	CA	CT	CT	AA	AA	CC	CC	GA	GA	GT	GT	AA	CA	TA	CA	CC	CC	GC	GC
Catherine_Cr	OmyCTHW14S_0216	reference	GRROND	GGC	GAC	GG	GG	AC	AC	CA	CG	TA	TA	GGAA	GGAA	GC	GC	CG	CG	CA	AA	TCAAC	TCAAC	GT	GG	CG	CG	CA	CA	AA	CA	CT	CT	AA	GA	CC	GC	AA	GA	GT	TT	AA	AA	CA	CA	CC	CC	GC	GC
Catherine_Cr	OmyCTHW14S_0219	reference	GRROND	GGC	GAC	GG	TG	AC	AC	CA	CG	TA	TA	GTAA	GGAA	GC	AT	CG	CG	CA	GC	TCAAC	TCAAC	GG	GG	CG	CG	CG	CG	AA	CA	CT	CT	GA	GA	CC	GC	AA	AA	GT	GT	AA	AA	TA	CA	CC	CC	GC	GC
Catherine_Cr	OmyCTHW14S_0220	reference	GRROND	GGC	GAC	GG	GG	AC	AC	CG	CG	TA	TA	GGAA	GGGA	GC	GC	CG	CG	CA	CA	TCAAC	TCAAC	GT	GG	CG	CG	CG	CG	AA	AA	CT	CT	AA	GA	CC	GC	AA	GA	GT	GT	AA	CA	TA	CA	CC	CC	GC	GC
Catherine_Cr	OmyCTHW14S_0221	reference	GRROND	GAC	GAC	GG	GA	AG	AC	CG	CG	TA	TA	GGAA	GGGA	GC	GT	CG	CG	000	000	TCAAC	TCAAC	GT	GG	CG	CG	CG	CA	AA	CA	CT	CT	AA	GA	CC	CC	AA	GA	GT	GT	AA	AT	TA	CA	CC	CC	GC	GC
Catherine_Cr	OmyCTHW14S_0222	reference	GRROND	GAC	GAC	GG	GA	AG	AC	CA	CG	TA	TA	GTAA	GGAA	GC	AT	CG	CG	CA	AA	TCAAC	TCAAC	GT	GG	CG	CG	CG	CA	CA	CA	CT	CT	AA	GA	CC	GC	AA	AA	GT	GT	AA	CA	CA	CA	CC	CA	GC	GT
Catherine_Cr	OmyCTHW14S_0223	reference	GRROND	GAC	GAC	GG	GA	AG	AG	CA	CG	TA	TA	GTAA	GGAA	GC	GC	CG	CG	CA	AA	TCAAC	TCAAC	GT	GG	CG	CA	CA	CA	CA	CA	CT	CT	AA	GA	CC	CC	AA	GA	GT	GT	AA	AA	TA	CA	CC	CC	GC	GC
Catherine_Cr	OmyCTHW14S_0224	reference	GRROND	GGC	GGC	GG	GA	AG	AG	CG	CG	TA	TA	GTAA	GTAA	GC	AT	CG	CG	CC	GC	TCAAC	TCAAC	GG	GG	CG	CG	CG	CA	AA	CA	CT	CT	GA	GA	CC	CC	GA	GA	GT	TT	AT	CA	TA	CA	CC	CC	GC	GC
Catherine_Cr	OmyCTHW14S_0226	reference	GRROND	GGC	GGC	TG	TG	AC	AC	CA	CG	TA	TA	GGAA	GGAA	GC	GC	CG	CG	CA	GC	TCAAC	TCAAC	GT	GG	CG	CA	CG	CA	CA	CA	CT	CT	AA	GA	CC	GC	AA	GA	GT	GT	AA	AT	TA	CA	CC	CC	GC	GC
Catherine_Cr	OmyCTHW14S_0227	reference	GRROND	GGC	GAC	GG	GG	AC	AC	CA	CA	TA	TA	GTAA	GGAA	GC	GC	CG	CG	CA	CA	TCAAC	TCAAC	GT	GT	CG	CG	CG	CA	CA	CA	CT	CT	AA	GA	CC	GC	AA	AA	GT	TT	AA	AT	TA	TA	CC	CC	GC	GC
Catherine_Cr	OmyCTHW14S_0228	reference	GRROND	GGC	GAC	GA	TG	AG	AG	CG	CG	TA	TA	GGAA	GGAA	GC	GT	CG	CG	CA	CC	TCAAC	TCAAC	GG	GG	CG	CG	CG	CG	CA	CA	CT	CT	AA	GA	CC	CC	AA	GA	GT	GT	AA	AA	TA	TA	CC	CC	GC	GC
Catherine_Cr	OmyCTHW14S_0229	reference	GRROND	GGC	GGC	GA	TG	AG	AC	CG	CG	TA	TA	GTAA	GGAA	GC	GC	CG	CG	CA	GC	TCAAC	TCATC	GT	GT	CG	CG	CA	CA	CA	CA	CT	CT	GA	GA	CC	GC	AA	AA	TT	TT	AA	AA	TA	CA	CC	CC	GC	GC
Catherine_Cr	OmyCTHW14S_0230	reference	GRROND	GGC	GGC	GG	TG	AC	AC	CA	CG	TA	TA	GTAA	GGAA	GC	GT	CG	CG	CA	CA	TCAAC	TCAAC	GG	GG	CG	CG	CG	CA	CA	CA	CT	CT	AA	GA	CC	CC	AA	GA	GT	TT	AA	AA	TA	TA	CC	CC	GC	GC
Catherine_Cr	OmyCTHW14S_0231	reference	GRROND	GAC	GAC	GA	TG	AG	AC	CA	CG	TA	TA	GTAA	GGAA	GC	GC	CG	CG	CA	GC	TCAAC	TTAAC	GG	GG	CG	CA	CG	CA	AA	CA	CT	CT	AA	GA	CC	GC	AA	GA	GT	GT	AA	CA	TA	TA	CC	CA	GC	GC
Catherine_Cr	OmyCTHW14S_0232	reference	GRROND	GGC	GAC	GA	GA	AG	AG	CA	CG	TA	TA	GGAA	GGAA	GC	GC	CG	CG	CA	AA	TCAAC	TCAAC	GT	GG	CG	CG	CG	CG	AA	CA	CT	CT	AA	AA	CC	GC	AA	GA	GT	TT	AA	AA	CA	CA	CC	CC	GC	GC
Catherine_Cr	OmyCTHW14S_0233	reference	GRROND	GAC	GAC	GA	GA	AG	AC	CG	CG	TA	TA	GTAA	GGGA	GT	AT	CG	CG	CA	GC	TCAAC	TCAAC	GG	GG	CG	CG	CG	CG	CA	CA	CT	CT	AA	GA	CC	CC	AA	GA	GT	TT	AA	CA	TA	CA	CC	CC	GC	GT
Catherine_Cr	OmyCTHW14S_0234	reference	GRROND	GGC	GAC	GG	GA	AC	AC	CG	CG	TA	TA	GGAA	GGGA	GC	GC	CG	CG	AA	AA	TCAAC	TCAAC	GT	GG	CG	CA	CG	CG	CA	CA	CT	CT	GA	GA	GC	GC	AA	AA	GT	TT	CA	CA	TA	TA	CC	CC	GC	GT
Catherine_Cr	OmyCTHW14S_0235	reference	GRROND	GAC	GAC	GA	TG	AG	AC	CA	CG	TA	TA	GTAA	GGAA	GC	AT	CG	CT	CA	GC	TCAAC	TCAAC	GT	GT	CG	CA	CG	CG	AA	CA	CT	CT	AA	GA	CC	CC	AA	AA	GT	GT	AA	AT	TA	CA	CC	CC	GC	GC
Catherine_Cr	OmyCTHW14S_0236	reference	GRROND	GGC	GAC	GA	GA	AG	AG	CG	CG	TA	TA	GGAA	GGAA	GC	GC	CG	CG	CA	CA	TCAAC	TCAAC	GG	TG	CA	CA	CG	CG	AA	AA	CT	CT	AA	AA	CC	CC	GA	GA	GT	GT	AA	AT	TA	TA	CC	CC	GC	GC
Catherine_Cr	OmyCTHW14S_0237	reference	GRROND	GGC	GGC	GG	GA	AC	AC	CA	CA	TA	TA	GGAA	GGAA	GC	GC	CG	CG	CA	CC	TCAAC	TCATC	GT	GG	CA	CA	CG	CA	AA	CA	CT	CT	AA	AA	CC	CC	AA	GA	GT	GT	AA	CA	TA	CA	CC	CC	GC	GC
Catherine_Cr	OmyCTHW14S_0238	reference	GRROND	GAC	GAC	TG	TG	AC	AC	CG	CG	TA	TA	GGAA	GGAA	GC	AT	CG	CG	CA	CC	TCAAC	TTAAC	GT	GG	CG	CG	CA	CA	AA	CA	CT	CT	AA	GA	CC	CC	AA	GA	GT	GT	AA	CA	CA	CA	CC	CA	GC	GC
Catherine_Cr	OmyCTHW14S_0241	reference	GRROND	GAC	GAC	GG	GA	AG	AC	CA	CG	TA	TA	GGAA	GGAA	GC	GC	CG	CG	CA	AA	TCAAC	TCAAC	GG	GG	CG	CG	CG	CA	AA	AA	CT	CT	GA	GA	CC	CC	AA	AA	GT	GT	AA	AA	TA	CA	CC	CC	GC	GC
Catherine_Cr	OmyCTHW14S_0242	reference	GRROND	GGC	GGC	GA	GA	AC	AC	CG	CG	TA	TA	GTAA	GGAA	GC	GC	CG	CG	CA	GC	TCAAC	TCAAC	GT	GT	CG	CG	CA	CA	AA	CA	CT	CT	AA	GA	CC	CC	AA	AA	GT	GT	AA	AA	TA	CA	CC	CC	GC	GC
Catherine_Cr	OmyCTHW14S_0243	reference	GRROND	GGC	GAC	GA	GA	AG	AC	CG	CG	TA	TA	GGAA	GGAA	GC	GC	CG	CG	GC	GC	TCAAC	TCAAC	GG	GG	CG	CG	CG	CA	AA	CA	CT	AT	AA	GA	CC	GC	AA	GA	GT	GT	AA	AA	TA	CA	CC	CC	GC	GC
Catherine_Cr	OmyCTHW14S_0244	reference	GRROND	GGC	GAC	GG	GA	AG	AC	CA	CG	TA	TA	GTAA	GGAA	GC	GC	CG	CG	CA	CC	TCAAC	TCAAC	GG	GG	CG	CA	CG	CA	AA	CA	CT	CT	AA	GA	CC	CC	AA	GA	GT	GT	AA	AT	TA	TA	CC	CC	GC	GC
Catherine_Cr	OmyCTHW14S_0245	reference	GRROND	GGC	GAC	GG	GA	AC	AC	CG	CG	TA	TA	GTAA	GGAA	GC	GC	CG	CG	CA	CA	TCAAC	TTAAC	GG	GG	CG	CA	CG	CG	CA	CA	CT	CT	GA	GA	CC	GC	AA	AA	GT	GT	AA	AA	TA	TA	CC	CC	GC	GC
Catherine_Cr	OmyCTHW14S_0247	reference	GRROND	GGC	GAC	GG	GA	AC	AC	CA	CG	TA	TA	GTAA	GGAA	GC	GT	CG	CG	CA	CC	TCAAC	TCATC	GT	GT	CG	CA	CG	CA	AA	AA	CT	CT	AA	AA	CC	GC	AA	GA	GT	GT	AT	AT	TA	CA	CC	CC	GC	GC
Catherine_Cr	OmyCTHW14S_0248	reference	GRROND	GGC	GAC	GA	TG	AG	AC	CG	CG	TA	TT	GGAA	GGAA	GT	GT	CG	CG	CA	CC	TCAAC	TTAAC	GT	GG	CG	CG	CG	CG	AA	CA	CT	CT	AA	GA	CC	GC	GA	GA	GT	GT	CA	CA	TA	TA	CC	CC	GC	GC
Catherine_Cr	OmyCTHW14S_0249	reference	GRROND	GGC	GAC	GG	TG	AG	AC	CA	CG	TA	TA	GGAA	GGAA	GC	AT	CG	CG	CA	CA	TCAAC	TTAAC	GG	GG	CG	CG	CG	CA	AA	CA	CT	CT	AA	AA	CC	CC	AA	GA	GT	GT	AA	AA	TA	TA	CC	CC	GC	GC
Catherine_Cr	OmyCTHW14S_0250	reference	GRROND	GGC	GAC	GG	GG	AG	AC	CA	CG	TA	TA	GGAA	GGAA	GC	GT	CG	CG	CC	GC	TCAAC	TCAAC	GT	GG	CG	CA	CG	CG	AA	AA	CT	CT	AA	GA	CC	CC	AA	GA	TT	TT	AA	AA	TA	CA	CC	CC	GC	GC
Catherine_Cr	OmyCTHW14S_0251	reference	GRROND	GAC	GAC	GG	TG	AC	AC	CG	CG	TA	TA	GGAA	GGAA	GC	GC	CG	CG	CA	GC	TCAAC	TTAAC	GG	GG	CG	CG	CG	CG	CA	CA	CT	CT	AA	AA	CC	CC	GA	GA	GT	GT	AA	AT	TA	TA	CC	CC	GC	GC
Catherine_Cr	OmyCTHW14S_0252	reference	GRROND	GGC	GGC	TG	TG	AG	AC	CA	CG	TA	TA	GGAA	GGAA	GC	GC	CG	CG	CA	GC	TCAAC	TCAAC	GT	GT	CG	CG	CG	CA	CA	CA	CT	CT	AA	GA	CC	GC	AA	GA	GT	GT	AA	AT	CA	CA	CC	CC	GC	GC
Catherine_Cr	OmyCTHW14S_0253	reference	GRROND	GGC	GGC	GG	GG	AG	AC	CA	CG	TA	TA	GTAA	GGAA	GC	GC	CG	CG	CA	CA	TCAAC	TCAAC	GT	GG	CG	CG	CA	CA	AA	CA	CT	CT	AA	GA	CC	CC	AA	GA	GT	TT	AA	CA	TA	CA	CC	CC	GC	GC
Catherine_Cr	OmyCTHW14S_0254	reference	GRROND	GGC	GAC	GG	GA	AG	AC	CA	CG	TA	TA	GGAA	GGAA	GC	GC	CG	CG	CA	CA	TCAAC	TCAAC	GT	GG	CG	CG	CG	CA	AA	CA	CT	CT	AA	GA	CC	CC	AA	AA	GT	TT	AT	AT	TA	CA	CC	CC	GC	GC
Catherine_Cr	OmyCTHW14S_0255	reference	GRROND	GGC	GAC	GG	GA	AG	AC	CG	CG	TA	TA	GGAA	GGAA	GC	GC	CG	CG	CC	GC	TCAAC	TCAAC	GT	GG	CG	CG	CG	CG	AA	CA	CT	CT	GA	GA	CC	GC	AA	GA	GT	TT	AA	AA	TA	TA	CC	CC	GC	GC
Catherine_Cr	OmyCTHW14S_0256	reference	GRROND	GGC	GAC	GG	TG	AG	AG	CA	CG	TA	TA	GGAA	GGAA	GC	GT	CG	CG	CA	CC	TCAAC	TCAAC	GT	GG	CG	CA	CG	TA	CA	CA	CT	CT	GA	GA	CC	CC	AA	AA	GT	GT	AT	AT	TA	CA	CC	CC	GC	GC
Catherine_Cr	OmyCTHW14S_0257	reference	GRROND	GGC	GAC	GG	GA	AG	AC	CG	CG	TA	TA	GGAA	GGAA	GC	AT	CG	CG	CC	AA	TCAAC	TCAAC	GG	GG	CG	CG	CG	CA	AA	CA	CT	CT	AA	AA	CC	CC	AA	AA	GT	TT	AA	CA	TA	TA	CC	CC	GC	GC
Catherine_Cr	OmyCTHW14S_0258	reference	GRROND	GGC	GGC	GG	GA	AC	AC	CA	CG	TA	TA	GTAA	GGAA	GC	AT	CG	CG	CA	CA	TCAAC	TCAAC	GT	GG	CG	CG	CG	CA	AA	CA	CT	CT	AA	AA	CC	CC	AA	AA	GT	TT	AA	AA	TA	CA	CC	CC	GC	GC
Catherine_Cr	OmyCTHW14S_0259	reference	GRROND	GGC	GAC	GG	TG	AC	AC	CA	CG	TA	TA	GTAA	GGAA	GT	AT	CG	CG	CA	CC	TCAAC	TTAAC	GT	GG	CG	CG	CG	CA	AA	AA	CT	CT	AA	AA	CC	CC	AA	GA	GT	GT	AA	AT	TA	TA	CC	CC	GC	GC
Catherine_Cr	OmyCTHW14S_0260	reference	GRROND	GGC	GAC	GA	GA	AG	AG	CA	CG	TA	TA	GGAA	GGAA	GC	GC	CG	CG	CA	CC	TCAAC	TCAAC	GT	GG	CG	CG	CG	CA	AA	CA	CT	CT	AA	AA	CC	CC	AA	GA	GT	GT	AA	AA	CA	CA	CC	CC	GC	GC
Catherine_Cr	OmyCTHW14S_0261	reference	GRROND	GGC	GGC	GG	GA	AG	AC	CG	CG	TA	TA	GGAA	GGAA	GC	AT	CG	CG	CA	CA	TCAAC	TTAAC	GT	GG	CG	CA	CG	CG	CA	CA	CT	CT	AA	GA	CC	GC	AA	AA	GT	GA	AA	CA	TA	CA	CC	CA	GC	GC
Catherine_Cr	OmyCTHW14S_0262	reference	GRROND	GAC	GAC	GA	TG	AC	AC	CG	CG	TA	TA	GTAA	GTAA	GT	GT	CG	CG	CA	CA	TCAAC	TTAAC	GT	TG	CG	CG	CG	CA	AA	CA	CT	CT	AA	GA	CC	CC	AA	GA	GT	GT	AA	AT	TA	CA	CC	CC	GC	GC
Catherine_Cr	OmyCTHW14S_0263	reference	GRROND	GAC	GAC	GG	GA	AG	AC	CA	CG	TA	TA	GTAA	GGAA	GC	AT	CG	CG	CA	GC	TCAAC	TTAAC	GT	GG	CG	CG	CG	CA	AA	CA	CT	CT	GA	GA	CC	CC	AA	AA	GT	GT	AA	AT	TA	TA	CC	CC	GC	GC
Catherine_Cr	OmyCTHW14S_0264	reference	GRROND	GGC	GAC	GG	GA	AG	AG	CA	CG	TA	TA	GTAA	GGAA	GC	GT	CG	CG	CA	AA	TCAAC	TCAAC	GT	GG	CG	CA	CA	CA	AA	CA	CT	CT	AA	GA	CC	CC	AA	GA	GT	GT	AA	AA	TA	CA	CC	CC	GC	GC
Catherine_Cr	OmyCTHW14S_0265	reference	GRROND	GAC	GAC	GG	GA	AC	AC	CA	CG	TA	TA	GTAA	GGAA	GC	GC	CG	CT	CA	AA	TCAAC	TCAAC	GT	GG	CG	CG	CG	CG	CA	CA	CT	CT	AA	GA	CC	CC	AA	GA	GT	TT	AA	AA	TA	TA	CC	CC	GC	GC
Catherine_Cr	OmyCTHW14S_0266	reference	GRROND	GGC	GGC	TG	TG	AG	AC	CG	CG	TA	TA	GGAA	GGAA	GC	GC	CG	CG	CA	CA	TCAAC	TCAAC	GT	GG	CG	CG	CG	CA	AA	CA	CT	CT	AA	GA	CC	CC	AA	GA	GT	GT	AA	AA	TA	TA	CC	CC	GC	GC
Catherine_Cr	OmyCTHW14S_0267	reference	GRROND	GGC	GAC	GG	GA	AG	AC	CA	CG	TA	TA	GGAA	GGAA	GC	GC	CG	CG	CA	AA	TCAAC	TCAAC	GT	GG	CG	CG	CG	CG	CA	CA	CT	CT	GA	GA	CC	GC	AA	AA	GT	GT	AA	AA	CA	CA	CC	CC	GC	GC
Catherine_Cr	OmyCTHW14S_0271	reference	GRROND	GGC	GAC	GG	GG	AC	AC	CA	CA	TA	TT	GTAA	GGAA	GC	GT	CG	CG	GC	AA	TCAAC	TCAAC	GT	GG	CG	CG	CA	CA	CA	CA	CT	CT	AA	AA	CC	GC	GA	GA	GT	GT	AA	CA	TA	CA	CC	CC	GC	GC
Catherine_Cr	OmyCTHW14S_0274	reference	GRROND	GGC	GAC	GG	GA	AG	AC	CA	CG	TA	TA	GTAA	GGAA	GC	GC	CG	CG	CA	GC	TCAAC	CCAAC	GT	GG	CG	CG	CG	CA	CA	CA	CT	CT	AA	AA	CC	CC	AA	GA	GT	GA	AA	AT	TA	CA	CC	CA	GC	GC
Catherine_Cr	OmyCTHW14S_0275	reference	GRROND	GAC	GAC	GA	GA	AG	AC	CG	CG	TA	TA	GTAA	GGAA	GC	GC	CG	CG	CA	AA	TCAAC	TCAAC	GG	GG	CG	CG	CG	CG	AA	CA	CT	CT	GA	GA	CC	CA	GA	GA	GT	TT	AA	AT	CA	CA	CC	CC	GC	GC
Catherine_Cr	OmyCTHW14S_0276	reference	GRROND	GGC	GGC	GG	GA	AC	AC	CA	CA	TA	TA	GTAA	GTAA	GC	GT	CG	CG	CA	GC	TCAAC	TCAAC	GG	GG	CG	GG	CG	CA	AA	CA	CT	CT	GA	GA	CC	GC	AA	GA	GT	TT	AA	AA	TA	TA	CC	CC	GC	GC
Catherine_Cr	OmyCTHW14S_0277	reference	GRROND	GGC	GAC	GA	GA	AG	AC	CA	CG	TA	TA	GTAA	GGAA	GC	GC	CG	CG	CA	CA	TCAAC	TCAAC	GT	GT	CA	CA	CG	CA	CA	CA	CT	CT	GA	GA	CC	CC	AA	GA	GT	GA	AA	AT	CA	CA	CC	CC	GC	GC
Catherine_Cr	OmyCTHW14S_0280	reference	GRROND	GAC	GAC	GG	TG	AG	AG	CG	CG	TA	TA	GGAA	GGAA	GC	GC	CG	CG	CC	GC	TCAAC	TCAAC	GT	GG	CG	CG	CG	CG	CA	CA	CT	CT	AA	GA	GC	GC	GA	GA	GT	GT	AA	AA	TA	CA	CC	CC	GC	GC
Catherine_Cr	OmyCTHW14S_0281	reference	GRROND	GGC	GGC	GA	TG	AG	AC	CG	CG	TA	TT	GGAA	GGAA	GC	GC	CG	CG	GC	GC	TCAAC	TCAAC	GT	GT	CG	CG	CG	CG	AA	CA	CT	CT	AA	AA	CC	CC	GA	GA	GT	TT	AA	CA	TA	CG	CC	CC	GC	GC
Catherine_Cr	OmyCTHW14S_0282	reference	GRROND	GGC	GAC	GA	GA	AC	AC	CA	CG	TA	TA	GTAA	GGAA	GC	GC	CG	CG	CA	GC	TCAAC	TCAAC	GT	GG	CG	CG	CG	CA	AA	CA	CT	CT	GA	GA	CC	CC	GA	GA	GT	GT	AA	AA	TA	CA	CC	CC	GC	GC
Catherine_Cr	OmyCTHW14S_0286	reference	GRROND	GAC	GAC	GG	GA	AG	AC	CA	CA	TA	TA	GGAA	GGAA	GC	GC	CG	CG	CA	AA	TCAAC	TCAAC	GG	GG	CG	CG	CG	CG	AA	CA	CT	CT	GA	GA	CC	CC	AA	AA	TT	TT	AA	AT	TA	TA	CC	CC	GC	GC
Chamberlain_Cr	OmyCHAM16C_0001	reference	MFSALM	GGC	GAC	GG	GG	AG	AG	CG	CG	TA	TA	GGAA	GGAA	GC	GT	CG	CG	CA	CC	TCAAC	TCAAC	GG	GG	CG	CG	CG	CA	AA	CA	CT	CT	AA	GA	CC	CC	AA	GA	GT	GT	AA	CA	CA	CA	CC	CC	GC	GC
Chamberlain_Cr	OmyCHAM16C_0002	reference	MFSALM	GGC	GAC	GG	GG	AC	AC	CA	CG	TA	TA	GTAA	GGAA	GC	GC	CG	CG	CA	CC	TCAAC	TCAAC	GG	GG	CG	CG	CG	CA	AA	CA	CT	CT	AA	GA	CC	CA	AA	GA	GT	TT	AA	AA	TA	CA	CC	CC	GC	GC
Chamberlain_Cr	OmyCHAM16C_0003	reference	MFSALM	GGC	GAC	GG	GG	AC	AC	CG	CG	TA	TA	GTAA	GGAA	GC	GT	CG	CG	CA	CC	TCAAC	TTAAC	GG	TG	CG	CG	CG	CA	CA	CA	CT	CT	AA	GA	CC	CA	AA	GA	GT	GT	AA	AA	TA	TA	CC	CC	GC	GC
Chamberlain_Cr	OmyCHAM16C_0004	reference	MFSALM	GAC	GAC	GA	TG	AC	AC	CG	CG	TA	TT	GTAA	GGAA	GC	GC	CG	CG	CA	GC	TCAAC	CCAAC	GG	GG	CG	CG	CG	CG	AA	CA	CT	CT	AA	GA	CC	CC	AA	GA	GT	GT	AA	AA	TA	TA	CC	CC	GC	GC
Chamberlain_Cr	OmyCHAM16C_0005	reference	MFSALM	GGC	GAC	GA	TG	AC	AC	CG	CG	TA	TA	GGAA	GGAA	GC	GC	CG	CG	CC	AA	TCAAC	TCAAC	GG	TG	CG	CG	CG	CG	AA	AA	CT	CT	AA	GA	CC	CC	AA	AA	GT	GT	AA	CA	TA	TA	CC	CC	GC	GC
Chamberlain_Cr	OmyCHAM16C_0006	reference	MFSALM	GGC	GGT	GG	GG	AG	AC	CA	CG	TA	TA	GGAA	GGAA	GC	GC	CG	CG	CC	CC	TTAAC	TTAAC	GT	GG	CG	CG	CA	CA	CA	CA	CT	CT	AA	GA	CC	CC	GA	GA	GT	TT	AA	AA	TA	CA	CC	CC	GC	GC
Chamberlain_Cr	OmyCHAM16C_0007	reference	MFSALM	GGC	GAC	GG	GG	AC	AC	CG	CG	TA	TA	GTAA	GGAA	GC	GC	CG	CG	CA	GC	TCAAC	TCAAC	GG	GG	CG	CA	CG	CG	CA	CA	CT	CT	AA	GA	CC	CA	AA	AA	GT	GT	AA	AA	CA	CA	CC	CC	GC	GC
Chamberlain_Cr	OmyCHAM16C_0008	reference	MFSALM	GGC	GGC	GA	TG	AC	AC	CA	CG	TA	TA	GTAA	GGAA	GC	GT	CG	CT	CA	GC	TCAAC	CCAAC	GT	GT	CG	CG	CG	CA	CA	CA	CT	CT	GA	GA	CC	GC	AA	AA	GT	GT	AA	AT	CA	CA	CC	CC	GC	GC
Chamberlain_Cr	OmyCHAM16C_0009	reference	MFSALM	GGC	GGC	GG	GA	AG	AC	CG	CG	TA	TA	GTAA	GTAA	GC	GT	CG	CG	CA	CC	TCAAC	TCAAC	GT	TG	CG	CG	CG	CG	CA	CA	CT	CT	AA	AA	CC	CA	AA	GA	GT	GT	AA	AT	TA	TA	CC	CC	GC	GC
Chamberlain_Cr	OmyCHAM16C_0010	reference	MFSALM	GAC	GAC	GA	TG	AC	AC	CG	CG	TA	TA	GGAA	GGAA	GT	GT	CG	CT	CA	GC	TCAAC	TCAAT	GG	GG	CG	CG	CG	CG	AA	CA	CT	CT	GA	GA	CC	GC	GA	GA	GT	GT	AA	CA	TA	CA	CC	CC	GC	GC
Chamberlain_Cr	OmyCHAM16C_0011	reference	MFSALM	GGC	GGC	GG	GA	AG	AC	CA	CG	TA	TA	GTAA	GGAA	GC	GT	CG	CG	CA	CA	TCAAC	TCAAC	GG	GG	CG	CG	CG	CA	AA	CA	CT	CT	GA	GA	CC	CC	AA	GA	GT	GT	AT	AT	TA	CA	CC	CC	GC	GC
Chamberlain_Cr	OmyCHAM16C_0012	reference	MFSALM	GGC	GAC	GA	GA	AC	AC	CG	CG	TA	TA	GTAA	GGAA	GC	GT	CG	CG	CA	CA	TCAAC	TCAAC	GT	GG	CG	CG	CG	CA	AA	AA	CT	CT	AA	GA	CC	CC	AA	AA	GT	TT	AA	AT	CA	CA	CC	CC	GC	GC
Chamberlain_Cr	OmyCHAM16C_0013	reference	MFSALM	GGC	GAC	GG	GA	AC	AC	CG	CG	TA	TA	GTAA	GTAA	GC	GT	CG	CG	CA	CA	TCAAC	TCAAC	TG	TG	CG	CG	CG	CA	AA	CA	CT	CT	GA	GA	CC	CC	AA	AA	GT	GT	AA	AA	TA	TA	CC	CC	GC	GC
Chamberlain_Cr	OmyCHAM16C_0014	reference	MFSALM	GGC	GGC	GA	GA	AC	AC	CA	CG	TA	TA	GTAA	GGAA	GC	GT	CG	CG	CA	CC	TCAAC	TCAAC	GG	TG	CG	CG	CG	CG	CA	CA	CT	CT	GA	GA	CC	CA	GA	GA	GT	GT	AA	CA	TA	CA	CC	CC	GC	GC
Chamberlain_Cr	OmyCHAM16C_0015	reference	MFSALM	GGC	GGC	GG	GA	AC	AC	CA	CG	TA	TA	GTAA	GGAA	GC	GC	CG	CG	CA	CA	TCAAC	TCAAC	GG	TG	CG	CG	CG	CA	CA	CA	CT	CT	GA	GA	CC	CC	AA	GA	GT	GT	AA	AA	TA	CA	CC	CC	GC	GC
Chamberlain_Cr	OmyCHAM16C_0016	reference	MFSALM	GGC	GAC	GG	TG	AG	AC	CG	CG	TA	TA	GGAA	GGAA	GT	GT	CG	CG	CA	CA	TCAAC	TCAAC	GG	TG	CG	CG	CG	CA	CA	CA	CT	CT	GA	GA	CC	CC	AA	AA	GT	GT	AA	AA	TA	CA	CC	CC	GC	GC
Chamberlain_Cr	OmyCHAM16C_0017	reference	MFSALM	GGC	GAC	GG	GG	AG	AG	CA	CG	TA	TA	GTAA	GGAA	GT	AT	CG	CG	CA	AA	TCAAC	TCAAC	TG	TG	CG	CG	CG	CA	AA	CA	CT	CT	AA	AA	CC	CA	AA	GA	GT	GT	AA	CA	CA	CA	CC	CC	GC	GC
Chamberlain_Cr	OmyCHAM16C_0018	reference	MFSALM	GGC	GAC	GG	GG	AC	AC	CA	CG	TA	TA	GGAA	GGAA	GC	GC	CG	CG	CA	GC	TCAAC	CCAAC	GT	GG	CG	CG	CG	CA	CA	CA	CT	CT	AA	GA	CC	GC	AA	GA	GT	GT	AA	AA	TA	CA	CC	CC	GC	GC
Chamberlain_Cr	OmyCHAM16C_0019	reference	MFSALM	GGC	GAC	GG	TG	AC	AC	CG	CG	TA	TA	GTAA	GGAA	GC	GC	CG	CG	CA	GC	TCAAC	TCAAC	GT	GG	CG	CG	CG	CG	CA	CA	CT	AT	AA	GA	CA	GC	AA	AA	GT	GT	AA	AA	TA	CA	CC	CC	GC	GC
Chamberlain_Cr	OmyCHAM16C_0020	reference	MFSALM	GGC	GAC	GG	GA	AG	AC	CG	CG	TA	TA	GTAA	GTAA	GC	GC	CG	CG	CA	CC	TCAAC	TCAAC	GT	TG	CG	CG	CG	CG	CA	CA	CT	CT	AA	GA	CC	CC	AA	GA	GT	GT	AA	AA	TA	TA	CC	CC	GC	GC
Chamberlain_Cr	OmyCHAM16C_0021	reference	MFSALM	GGC	GAC	GA	GA	AC	AC	CG	CG	TA	TA	GTAA	GGAA	GC	GT	CG	CG	CA	CA	TCAAC	TCAAC	GT	GG	CG	CG	CG	CG	CA	CA	CT	AT	AA	GA	CC	CC	GA	GA	GT	GT	AA	CA	CA	CA	CC	CC	GC	GC
Chamberlain_Cr	OmyCHAM16C_0022	reference	MFSALM	GGC	GGC	GG	GA	AG	AC	CG	CG	TA	TA	GTAA	GGAA	GC	GC	CG	CG	CA	CA	TCAAC	TCAAC	GG	TG	CG	CG	CA	CA	AA	CA	CT	CT	AA	GA	CC	CC	AA	GA	GT	GT	AA	AA	TA	CA	CC	CC	GC	GC
Chamberlain_Cr	OmyCHAM16C_0023	reference	MFSALM	GGC	GGC	GG	GA	AC	AC	CA	CG	TA	TA	GGAA	GGAA	GC	GC	CG	CG	CA	CA	TCAAC	TCAAC	GG	GG	CG	CG	CG	CG	AA	CA	CT	CT	GA	GA	CC	CC	AA	GA	GT	GT	AA	AT	TA	CA	CC	CC	GC	GC
Chamberlain_Cr	OmyCHAM16C_0024	reference	MFSALM	GGC	GAC	GG	GA	AC	AC	CG	CG	TA	TT	GTAA	GTAA	GC	GC	CG	CG	CA	CA	TCAAC	CCAAC	GG	GG	CG	CA	CG	CG	AA	AA	CT	CT	GA	GA	CC	CC	AA	AA	GT	TT	AA	AA	CA	CA	CC	CC	GC	GC
Chamberlain_Cr	OmyCHAM16C_0025	reference	MFSALM	GGC	GGC	GG	GG	AC	AC	CA	CG	TA	TT	GTAA	GGAA	GC	GC	CG	CG	CA	CC	TCAAC	TTAAC	GG	TG	CG	CG	CA	CA	AA	CA	CT	CT	AA	GA	CC	CC	GA	GA	GT	GT	AA	CA	CA	CA	CC	CC	GC	GC
Chamberlain_Cr	OmyCHAM16C_0026	reference	MFSALM	GGC	GAC	GG	GA	AG	AC	CG	CG	TA	TA	GTAA	GTAA	GC	GC	CG	CG	CA	CA	TCAAC	TCAAC	GT	TG	CG	CG	CG	CG	AA	CA	CT	CT	AA	AA	CC	CC	GA	GA	GT	GT	AA	AA	TA	TA	CC	CC	GC	GC
Chamberlain_Cr	OmyCHAM16C_0027	reference	MFSALM	GGC	GAC	GA	TG	AG	AC	CA	CG	TA	TA	GTAA	GGAA	GC	GC	CG	CG	CA	CC	TCAAC	TCAAC	GG	TG	CG	CG	CG	CA	AA	CA	CT	CT	AA	GA	CC	CC	AA	GA	GT	GT	AA	AA	TA	CA	CC	CC	GC	GC
Chamberlain_Cr	OmyCHAM16C_0028	reference	MFSALM	GGC	GGC	GG	GG	AC	AC	CG	CG	TA	TA	GTAA	GGAA	GC	GC	CG	CG	CA	CA	TCAAC	TCAAC	GT	GT	CG	CG	CG	CG	CA	CA	CT	CT	AA	GA	CC	CC	GA	GA	GT	TT	AA	AA	TA	CA	CC	CC	GC	GC
Chamberlain_Cr	OmyCHAM16C_0029	reference	MFSALM	GGC	GAC	GG	GG	AG	AC	CG	CG	TA	TA	GTAA	GGAA	GC	GC	CG	CG	CA	GC	TCAAC	TCAAC	GG	GG	CG	CG	CG	CA	AA	CA	CT	CT	AA	AA	CC	CC	AA	GA	GT	GT	AA	AA	TA	CA	CC	CC	GC	GC
Chamberlain_Cr	OmyCHAM16C_0030	reference	MFSALM	GGC	GAC	GG	TG	AG	AC	CG	CG	TA	TA	GGAA	GGGA	GC	GT	CG	CG	CA	CA	TCAAC	TCAAC	GG	TG	CG	CG	CG	CA	CA	CA	CT	CT	AA	GA	CC	CC	AA	AA	GT	GT	AA	CA	CA	CA	CC	CC	GC	GC
Chamberlain_Cr	OmyCHAM16C_0031	reference	MFSALM	GGC	GAC	GG	GG	AG	AC	CG	CG	TA	TA	GTAA	GGAA	GC	GT	CG	CG	CA	CC	TCAAC	TCAAC	GG	GG	CG	CG	CA	CA	CA	CA	CT	CT	AA	GA	CC	CC	AA	AA	GT	GT	AA	AA	TA	TA	CC	CC	GC	GC
Chamberlain_Cr	OmyCHAM16C_0032	reference	MFSALM	GGC	GAC	GG	TG	AG	AC	CG	CG	TA	TA	GTAA	GTAA	GC	GT	CG	CG	CA	CC	TCAAC	TCAAC	GG	GG	CG	CG	CG	CG	AA	CA	CT	CT	AA	GA	CC	CA	AA	GA	GT	GT	AA	CA	TA	CA	CC	CC	GC	GC
Chamberlain_Cr	OmyCHAM16C_0033	reference	MFSALM	GGC	GGC	GA	GA	AG	AC	CA	CA	TA	TA	GTAA	GGAA	GC	GC	CG	CG	CA	AA	TCAAC	TTAAC	GG	TG	CG	CG	CG	CG	AA	CA	CT	CT	AA	GA	CC	CC	GA	GA	GT	GT	AA	AA	TA	CA	CC	CC	GC	GC
Chamberlain_Cr	OmyCHAM16C_0034	reference	MFSALM	GGC	GAC	GG	GA	AG	AC	CA	CG	TA	TA	GTAA	GGAA	GC	GT	CG	CG	CA	CA	TCAAC	TCAAC	GG	TG	CG	CG	CG	CA	CA	CA	CT	CT	AA	GA	CC	CC	AA	GA	GT	GT	AA	AA	CA	CA	CC	CC	GC	GC
Chamberlain_Cr	OmyCHAM16C_0035	reference	MFSALM	GAC	GAC	GG	GA	AC	AC	CG	CG	TA	TA	GTAA	GTAA	GC	GC	CG	CG	CA	CC	TCAAC	TCAAC	GG	TG	CG	CG	CG	CA	AA	CA	CT	CT	AA	AA	CC	CC	AA	GA	GT	GT	AA	AT	TA	TA	CC	CC	GC	GC
Chamberlain_Cr	OmyCHAM16C_0036	reference	MFSALM	GGC	GAC	GG	GA	AG	AC	CG	CG	TA	TA	GTAA	GGAA	GC	GT	CG	CG	CA	CC	TCAAC	TCAAC	TG	TG	CG	CG	CG	CA	CA	CA	CT	CT	AA	AA	CC	CC	GA	GA	GT	GT	CA	CA	CA	CA	CC	CC	GC	GC
Chamberlain_Cr	OmyCHAM16C_0037	reference	MFSALM	GGC	GGC	GG	GG	AC	AC	CG	CG	TA	TA	GTAA	GGAA	GC	GC	CG	CG	CA	CC	TCAAC	TCAAC	TG	TG	CG	CG	CG	CG	AA	AA	CT	CT	AA	GA	CC	GC	AA	GA	GT	TT	AA	AT	TA	CA	CC	CC	GC	GC
Chamberlain_Cr	OmyCHAM16C_0038	reference	MFSALM	GGC	GGC	GG	TG	AG	AG	CG	CG	TA	TA	GTAA	GGAA	GC	GT	CG	CG	CA	CA	TCAAC	TCAAC	GG	TG	CG	CG	CG	CG	AA	CA	CT	CT	AA	GA	CC	CC	AA	GA	GT	GT	AT	CA	TA	CA	CC	CC	GC	GC
Chamberlain_Cr	OmyCHAM16C_0039	reference	MFSALM	GGC	GGT	GG	GG	AC	AC	CG	CG	TA	TA	GGAA	GGGA	GC	GC	CG	CG	CA	CC	TCAAC	TTAAC	GT	GG	CG	CG	CA	CA	CA	CA	CT	CT	AA	AA	CC	CC	AA	GA	GT	GT	AA	AA	TA	TA	CC	CC	GC	GC
Chamberlain_Cr	OmyCHAM16C_0040	reference	MFSALM	GGC	GGC	GG	GG	AG	AC	CG	CG	TA	TA	GTAA	GTAA	GC	GC	CG	CG	CA	CA	TCAAC	TCAAC	GG	TG	CG	CG	CA	CA	AA	CA	CT	CT	AA	GA	CC	CA	AA	GA	GT	GT	AA	AA	TA	TA	CC	CC	GC	GC
Chamberlain_Cr	OmyCHAM16C_0041	reference	MFSALM	GGC	GGT	GG	GA	AG	AC	CG	CG	TA	TA	GTAA	GGAA	GT	GT	CG	CG	CA	CA	TCAAC	TCAAC	GG	GG	CG	CG	CG	CA	CA	CA	CT	CT	GA	GA	CC	CC	AA	GA	GT	GT	AT	AT	CA	CA	CC	CC	GC	GC
Chamberlain_Cr	OmyCHAM16C_0042	reference	MFSALM	GGC	GAC	GG	TG	AC	AC	CG	CG	TA	TA	GGAA	GGGA	GC	GT	CG	CG	CA	CA	TCAAC	TCAAC	GG	GG	CG	CA	CG	CA	CA	CA	CT	CT	AA	GA	CC	CC	AA	GA	GT	GT	AA	AA	TA	CA	CC	CC	GC	GC
Chamberlain_Cr	OmyCHAM16C_0043	reference	MFSALM	GGC	GGC	GA	GA	AC	AC	CG	CG	TA	TA	GTAA	GGAA	GC	GT	CG	CG	CA	GC	TCAAC	TCAAC	GT	GG	CG	CG	CG	CA	AA	AA	CT	CT	GA	GA	CC	CC	AA	AA	GT	GT	AA	AT	CA	CA	CC	CC	GC	GC
Chamberlain_Cr	OmyCHAM16C_0044	reference	MFSALM	GGC	GAC	GG	GA	AG	AC	CA	CG	TA	TA	GTAA	GGAA	GC	GC	CG	CT	CA	CC	TCAAC	TCAAC	TG	TG	CG	CG	CG	CA	CA	CA	CT	CT	AA	GA	CC	CC	AA	GA	GT	GT	AA	CA	TA	CA	CC	CC	GC	GC
Chamberlain_Cr	OmyCHAM16C_0045	reference	MFSALM	GGC	GAC	GA	TG	AC	AC	CG	CG	TA	TA	GTAA	GGAA	GC	GC	CG	CG	CC	CC	TCAAC	TCAAC	GG	TG	CG	CG	CG	CA	AA	CA	CT	CT	AA	AA	CC	CC	GA	GA	GT	GA	AA	AA	TA	CA	CC	CC	GC	GC
Chamberlain_Cr	OmyCHAM16C_0046	reference	MFSALM	GGC	GAC	GG	TG	AC	AC	CG	CG	TA	TA	GGAA	GGAA	GT	GT	CG	CG	CC	GC	TCAAC	TCAAC	GG	GG	CG	CG	CG	CA	CA	CA	CT	CT	AA	AA	CC	CA	AA	GA	GT	GT	AA	AT	TA	CA	CC	CC	GC	GC
Chamberlain_Cr	OmyCHAM16C_0047	reference	MFSALM	GGC	GAC	GG	TG	AG	AG	CA	CG	TA	TA	GTAA	GGAA	GC	GT	CG	CG	CA	CA	TCAAC	TCAAC	TG	TG	CG	CG	CG	CA	AA	AA	CT	CT	AA	AA	CC	CC	AA	GA	GT	GT	AA	CA	TA	CA	CC	CC	GC	GC
Chamberlain_Cr	OmyCHAM16C_0048	reference	MFSALM	GGC	GAC	GA	TG	AG	AC	CA	CG	TA	TA	GGAA	GGAA	GC	GC	CG	CG	CA	CA	TCAAC	TCAAC	TG	TG	CG	CG	CG	CA	AA	CA	CT	CT	AA	GA	CC	CC	AA	GA	GT	GT	AA	AA	TA	CA	CC	CC	GC	GC
Chamberlain_Cr	OmyCHAM16C_0049	reference	MFSALM	GGC	GGC	GG	GG	AG	AC	CG	CG	TA	TA	GTAA	GGAA	GC	GC	CG	CG	CC	GC	TCAAC	TTAAC	GG	GG	CG	CA	CG	CG	AA	CA	CT	CT	AA	AA	CC	CC	AA	GA	GT	GT	AA	AA	TA	CA	CC	CC	GC	GC
Chamberlain_Cr	OmyCHAM16C_0050	reference	MFSALM	GAC	GAC	GG	GA	AC	AC	CG	CG	TA	TA	GTAA	GTAA	GC	GC	CG	CG	CA	CA	TCAAC	TCAAC	GG	TG	CG	CG	CG	CA	AA	AA	CT	CT	GA	GA	CC	CC	AA	AA	GT	GA	AA	AT	TA	TA	CC	CC	GC	GC
Chamberlain_Cr	OmyWFCH16C_0001	reference	MFSALM	GAC	GAC	GA	GA	AC	AC	CG	CG	TA	TA	GTAA	GTAA	GT	GT	CG	CG	CA	CA	TCAAC	TCAAC	GG	TG	CG	CG	CG	CA	CA	CA	CT	CT	AA	AA	CC	CC	GA	GA	GT	GT	AA	CA	TA	TA	CC	CC	GC	GC
Chamberlain_Cr	OmyWFCH16C_0002	reference	MFSALM	GGC	GGC	GG	TG	AC	AC	CG	CG	TA	TA	GGAA	GGAA	GC	GC	CG	CG	CA	CA	TCAAC	TTAAC	GT	GG	CG	CG	CA	CA	CA	CA	CT	CT	AA	GA	CC	CC	GA	GA	GT	GT	AA	AA	TA	CA	CC	CC	GC	GC
Chamberlain_Cr	OmyWFCH16C_0003	reference	MFSALM	GAC	GAC	GG	GG	AC	AC	CA	CG	TA	TA	GTAA	GGAA	GC	GC	CG	CG	CA	GC	TCAAC	TCAAC	GG	GG	CG	CG	CG	CG	CA	CA	CT	CT	AA	GA	CC	CC	AA	AA	GT	GT	AA	AA	TA	CA	CC	CC	GC	GC
Chamberlain_Cr	OmyWFCH16C_0004	reference	MFSALM	GGC	GAC	GG	GA	AC	AC	CA	CG	TA	TA	GTAA	GTAA	GC	AT	CG	CG	CA	CA	TCAAC	CCAAC	GT	GG	CG	CG	CG	CA	CA	CA	CT	CT	GA	GA	CC	CC	AA	GA	GT	GT	AA	AT	CA	CA	CC	CC	GC	GC
Chamberlain_Cr	OmyWFCH16C_0005	reference	MFSALM	GGC	GAC	GG	TG	AG	AC	CA	CA	TA	TA	GGAA	GGAA	GC	GC	CG	CG	CA	GC	TCAAC	TCAAC	GG	TG	CG	CG	CG	CA	CA	CA	CT	CT	AA	GA	CC	CC	AA	GA	GT	TT	AA	CA	TA	TA	CC	CC	GC	GC
Chamberlain_Cr	OmyWFCH16C_0006	reference	MFSALM	GGC	GAC	GG	TG	AC	AC	CA	CG	TA	TA	GTAA	GGAA	GC	GC	CG	CG	CA	CA	TCAAC	TTAAC	GG	GG	CG	CG	CG	CA	CA	CA	CT	CT	GA	GA	CC	CA	AA	GA	GT	GT	AA	AA	TA	CA	CC	CC	GC	GC
Chamberlain_Cr	OmyWFCH16C_0007	reference	MFSALM	GGC	GAC	GG	GA	AC	AC	CA	CG	TA	TA	GTAA	GTAA	GC	GC	CG	CG	CA	GC	TCAAC	TCAAC	GG	GG	CG	CA	CG	CA	AA	AA	CT	CT	GA	GA	CC	CC	AA	AA	GT	GA	AT	AT	TA	CA	CC	CC	GC	GC
Chamberlain_Cr	OmyWFCH16C_0008	reference	MFSALM	GGC	GAC	GG	GA	AC	AC	CA	CG	TA	TA	GTAA	GGAA	GC	GC	CG	CG	000	000	TCAAC	TCAAC	GG	GG	CG	CA	CG	CG	AA	AA	CT	CT	AA	GA	CC	GC	AA	AA	GA	TT	AT	AT	TA	TA	CC	CC	GC	GC
Chamberlain_Cr	OmyWFCH16C_0009	reference	MFSALM	GAC	GAC	GG	TG	AG	AC	CA	CG	TA	TA	GTAA	GTAA	GC	GT	CG	CG	CA	GC	TCAAC	TCAAC	GT	GG	CG	CA	CG	CA	AA	AA	CT	CT	GA	GA	CC	CC	AA	AA	GT	GT	AT	AT	TA	TA	CC	CC	GC	GC
Chamberlain_Cr	OmyWFCH16C_0010	reference	MFSALM	GGC	GGC	GG	GG	AC	AC	CG	CG	TA	TA	GTAA	GGAA	GT	GT	CG	CG	CA	CA	TCAAC	TTAAC	GT	GG	CG	CG	CG	CA	CA	CA	CT	CT	AA	AA	CC	GC	GA	GA	GT	TT	AA	AA	CA	CA	CC	CC	GC	GC
Chamberlain_Cr	OmyWFCH16C_0011	reference	MFSALM	GGC	GAC	GA	GA	AC	AC	CA	CG	TA	TA	GTAA	GTAA	GC	GC	CG	CG	CC	GC	TCAAC	TTAAC	GT	TG	CG	CG	CG	CA	CA	CA	CT	CT	AA	AA	CC	CC	AA	GA	GT	GT	AA	CA	TA	TA	CC	CC	GC	GC
Chamberlain_Cr	OmyWFCH16C_0012	reference	MFSALM	GAC	GAC	TG	TG	AG	AC	CA	CG	TA	TA	GTAA	GGAA	GC	AT	CG	CG	CA	GC	TCAAC	TCAAC	GT	GG	CG	CG	CG	CG	AA	CA	CT	CT	AA	GA	CC	CA	AA	GA	GT	TT	AA	CA	TA	TA	CC	CC	GC	GC
Chamberlain_Cr	OmyWFCH16C_0013	reference	MFSALM	GGC	GAC	GA	TG	AC	AC	CG	CG	TA	TA	GTAA	GGAA	GT	GT	CG	CG	CA	CA	TCAAC	TCAAC	GG	GG	CG	CG	CG	CA	CA	CA	CT	CT	AA	GA	CC	CA	GA	GA	GT	TT	AA	CA	TA	CA	CC	CC	GC	GC
Chamberlain_Cr	OmyWFCH16C_0014	reference	MFSALM	GGC	GGC	GG	TG	AG	AC	CG	CG	TA	TA	GTAA	GGAA	GC	GT	CG	CG	CA	AA	TCAAC	TCAAC	GT	TG	CG	CA	CG	CG	CA	CA	CT	CT	GA	GA	CC	CC	AA	GA	GT	TT	AA	CA	TA	CA	CC	CC	GC	GC
Chamberlain_Cr	OmyWFCH16C_0015	reference	MFSALM	GGC	GAC	GG	GA	AG	AG	CG	CG	TA	TA	GTAA	GGAA	GC	GT	CG	CG	CA	CA	TCAAC	TCAAC	GT	GG	CG	CA	CG	CA	CA	CA	CT	CT	AA	AA	CC	CC	GA	GA	GT	GT	AA	AA	TA	CA	CC	CC	GC	GC
Chamberlain_Cr	OmyWFCH16C_0016	reference	MFSALM	GAC	GAC	GG	GA	AG	AC	CA	CG	TA	TA	GTAA	GTAA	GC	GC	CG	CG	CA	GC	TCAAC	TCAAC	GG	GG	CG	CG	CG	CG	AA	AA	CT	CT	AA	GA	CC	CC	AA	AA	GT	GT	AT	CA	TA	CA	CC	CC	GC	GC
Chamberlain_Cr	OmyWFCH16C_0017	reference	MFSALM	GGC	GAC	GG	GA	AG	AG	CG	CG	TA	TA	GTAA	GTAA	GC	GC	CG	CG	CA	CA	TCAAC	TCAAC	GT	GG	CG	CG	CG	CG	CA	CA	CT	CT	AA	GA	CC	CA	AA	GA	GT	GA	AA	AA	TA	CA	CC	CC	GC	GC
Chamberlain_Cr	OmyWFCH16C_0018	reference	MFSALM	GGC	GAC	GA	TG	AG	AC	CA	CA	TA	TA	GTAA	GGAA	GC	GC	CG	CG	CA	GC	TCAAC	TCAAC	GG	GG	CG	CA	CG	CG	AA	AA	CT	CT	GA	GA	CC	CC	AA	AA	GT	GA	AT	AT	TA	CA	CC	CC	GC	GC
Chamberlain_Cr	OmyWFCH16C_0019	reference	MFSALM	GGC	GAC	GG	TG	AC	AC	CG	CG	TA	TA	GGAA	GGAA	GC	GC	CG	CG	000	000	TCAAC	TTAAC	GT	TG	CG	CG	CG	CG	CA	CA	CT	CT	AA	AA	CA	GC	GA	GA	GT	TT	AA	AA	TA	CA	CC	CC	GC	GC
Chamberlain_Cr	OmyWFCH16C_0020	reference	MFSALM	GGC	GAC	GG	GA	AC	AC	CG	CG	TA	TA	GTAA	GTAA	GC	GT	CG	CG	CA	CA	TCAAC	TCAAC	TG	TG	CG	CG	CG	CA	CA	CA	CT	CT	GA	GA	CC	CC	AA	AA	GT	GT	AA	AA	TA	TA	CC	CC	GC	GC
Chamberlain_Cr	OmyWFCH16C_0021	reference	MFSALM	GGC	GAC	GG	GA	AG	AG	CG	CG	TA	TA	GTAA	GTAA	GC	GC	CG	CT	CC	GC	TCAAC	TCAAC	GG	TG	CG	CG	CG	CG	AA	CA	CT	CT	AA	AA	CC	CC	AA	GA	GT	GA	AA	CA	TA	TA	CC	CC	GC	GC
Chamberlain_Cr	OmyWFCH16C_0022	reference	MFSALM	GGC	GAC	GA	GA	AG	AC	CA	CG	TA	TA	GTAA	GGAA	GC	GC	CG	CG	CA	CA	TCAAC	TCAAC	GG	TG	CG	CG	CG	CA	AA	CA	CT	CT	AA	GA	CC	CC	AA	GA	GT	GT	AA	AT	TA	CA	CC	CC	GC	GC
Chamberlain_Cr	OmyWFCH16C_0023	reference	MFSALM	GGC	GAC	GG	GG	AC	AC	CG	CG	TA	TA	GGAA	GGAA	GC	GT	CG	CG	CA	GC	TCAAC	TCAAC	GT	GG	CG	CA	CG	CG	CA	CA	CT	CT	AA	GA	CC	CC	AA	GA	GT	TT	CA	CA	TA	TA	CC	CC	GC	GC
Chamberlain_Cr	OmyWFCH16C_0024	reference	MFSALM	GGC	GGC	GG	GG	AC	AC	CA	CA	TA	TA	GGAA	GGAA	GC	GC	CG	CG	CC	GC	TCAAC	TTAAC	GG	TG	CG	CG	CA	CA	CA	CA	CT	CT	AA	AA	CC	CC	AA	GA	GT	GT	AA	AA	TA	CA	CC	CC	GC	GC
Chamberlain_Cr	OmyWFCH16C_0025	reference	MFSALM	GAC	GAC	GG	TG	AG	AC	CA	CG	TA	TA	GTAA	GTAA	GC	GC	CG	CG	CA	CA	TCAAC	TCAAC	GT	GG	CG	CG	CG	CG	AA	AA	CT	CT	AA	AA	CC	CC	GA	GA	GT	TT	AA	CA	TA	TA	CC	CC	GC	GC
Chamberlain_Cr	OmyWFCH16C_0026	reference	MFSALM	GGC	GGT	GG	GA	AG	AG	CA	CA	TA	TA	GTAA	GGAA	GC	GT	CG	CG	CC	CC	TCAAC	TCAAC	GG	GG	CG	CA	CG	CA	AA	CA	CT	CT	AA	AA	CC	CC	AA	AA	GT	GT	AA	AT	TA	CA	CC	CC	GC	GC
Chamberlain_Cr	OmyWFCH16C_0027	reference	MFSALM	GAC	GAC	GA	TG	AG	AC	CA	CG	TA	TA	GTAA	GTAA	GC	GT	CG	CG	CA	GC	TCAAC	TCAAC	GG	GG	CG	CG	CG	CG	AA	CA	CT	CT	AA	GA	CC	CA	GA	GA	GT	GT	AA	CA	TA	CA	CC	CC	GC	GC
Chamberlain_Cr	OmyWFCH16C_0028	reference	MFSALM	GAC	GAC	GG	GA	AG	AC	CG	CG	TA	TA	GTAA	GGAA	GC	AT	CG	CG	000	000	TCAAC	TCAAC	GT	GG	CG	CG	CG	CG	AA	AA	CT	CT	AA	GA	CC	CC	AA	GA	GT	TT	AA	CA	TA	CA	CC	CC	GC	GC
Chamberlain_Cr	OmyWFCH16C_0029	reference	MFSALM	GGC	GGC	GG	TG	AG	AC	CG	CG	TA	TA	GTAA	GGAA	GC	GC	CG	CG	CA	GC	TCAAC	TCAAC	GG	TG	CG	CA	CG	CG	AA	CA	CT	CT	AA	GA	CC	GC	AA	GA	GT	GT	AA	AT	CA	CA	CC	CC	GC	GC
Chamberlain_Cr	OmyWFCH16C_0030	reference	MFSALM	GAC	GAC	GG	TG	AC	AC	CA	CG	TA	TA	GTAA	GGAA	GC	GC	CG	CG	CA	GC	TCAAC	TCAAC	GT	TG	CG	CG	CG	CG	AA	AA	CT	CT	AA	AA	CC	CC	GA	GA	GT	GT	AA	AA	TA	TA	CC	CC	GC	GC
Chamberlain_Cr	OmyWFCH16C_0031	reference	MFSALM	GGC	GGC	GG	GG	AG	AC	CG	CG	TA	TA	GGAA	GGGA	GC	GC	CG	CG	000	000	TCAAC	TCAAC	GG	TG	CG	CG	CG	CG	AA	AA	CT	CT	GA	GA	CC	CA	AA	GA	GT	GT	AA	AA	TA	CA	CC	CC	GC	GC
Chamberlain_Cr	OmyWFCH16C_0032	reference	MFSALM	GGC	GAC	GG	GG	AG	AG	CG	CG	TA	TA	GTAA	GGGA	GC	AT	CG	CG	CC	GC	TCAAC	TCAAC	GG	TG	CG	CG	CG	CG	AA	AA	CT	CT	AA	GA	CC	CA	AA	AA	GT	GT	AA	CA	TA	TA	CC	CC	GC	GC
Chamberlain_Cr	OmyWFCH16C_0033	reference	MFSALM	GGC	GGC	GA	GA	AC	AC	CA	CG	TA	TA	GTAA	GGAA	GC	GC	CG	CG	000	000	TTAAC	CCAAC	GG	TG	CG	CG	CG	CA	AA	CA	CT	CT	AA	AA	CC	CC	AA	GA	GT	GT	AA	AA	TA	CA	CC	CC	GC	GC
Chamberlain_Cr	OmyWFCH16C_0034	reference	MFSALM	GGC	GAC	GG	GA	AG	AC	CA	CG	TA	TA	GTAA	GGAA	GC	GC	CG	CG	CA	CA	TCAAC	TCAAC	GG	TG	CG	CG	CA	CA	AA	AA	CT	CT	AA	GA	CC	CC	AA	AA	GT	TT	AA	AT	TA	CA	CC	CC	GC	GC
Chamberlain_Cr	OmyWFCH16C_0035	reference	MFSALM	GGC	GGC	GA	TG	AG	AG	CG	CG	TA	TA	GTAA	GTAA	GC	GC	CG	CT	CA	CA	TCAAC	TCAAC	GG	TG	CG	CG	CG	CA	AA	CA	CT	CT	AA	GA	CC	CC	AA	GA	GT	GA	AA	CA	TA	CA	CC	CC	GC	GC
Chamberlain_Cr	OmyWFCH16C_0036	reference	MFSALM	GAC	GAC	GA	TG	AG	AC	CA	CA	TA	TA	GTAA	GGAA	GC	GT	CG	CG	CA	CA	TTAAC	TTAAC	GG	GG	CG	CG	CG	CG	AA	CA	CT	CT	GA	GA	CC	GC	AA	GA	GT	GA	AA	CA	TA	CA	CC	CC	GC	GC
Chamberlain_Cr	OmyWFCH16C_0037	reference	MFSALM	GAC	GAC	GG	GA	AC	AC	CG	CG	TA	TA	GTAA	GTAA	GC	GT	CG	CG	CA	CA	TCAAC	TCAAC	GG	TG	CG	CG	CG	CG	CA	CA	CT	CT	AA	AA	CC	CC	AA	GA	GT	GT	AA	CA	TA	CA	CC	CC	GC	GC
Chamberlain_Cr	OmyWFCH16C_0038	reference	MFSALM	GGC	GAC	GG	GA	AG	AC	CA	CG	TA	TA	GTAA	GGAA	GC	GT	CG	CG	CA	AA	TCAAC	TTAAC	GG	TG	CG	CA	CG	CA	CA	CA	CT	CT	AA	AA	CC	CC	AA	AA	GT	GT	AA	CA	TA	CA	CC	CC	GC	GC
Chamberlain_Cr	OmyWFCH16C_0039	reference	MFSALM	GGC	GAC	GG	TG	AG	AC	CA	CG	TA	TA	GGAA	GGAA	GC	GT	CG	CG	CA	CC	TCAAC	TTAAC	GT	GG	CG	CG	CG	CG	CA	CA	CT	CT	AA	GA	CC	CC	AA	AA	GT	GT	AA	AA	TA	CA	CC	CC	GC	GC
Chamberlain_Cr	OmyWFCH16C_0040	reference	MFSALM	GGC	GGC	GG	TG	AG	AC	CA	CA	TA	TA	GTAA	GGAA	GT	GT	CG	CG	CA	GC	TCAAC	TCAAC	GG	GG	CG	CG	CA	CA	AA	CA	CT	CT	AA	GA	CC	CC	AA	AA	GT	GT	AA	AT	CA	CA	CC	CC	GC	GC
Chamberlain_Cr	OmyWFCH16C_0041	reference	MFSALM	GAC	GAC	GG	GG	AC	AC	CG	CG	TA	TA	GTAA	GGAA	GC	GC	CG	CG	CA	AA	TCAAC	TCTAC	GG	GG	CA	CA	CG	CA	AA	CA	CT	CT	AA	GA	CC	GC	AA	GA	TT	TT	AA	AT	TA	CA	CC	CC	GC	GC
Chamberlain_Cr	OmyWFCH16C_0042	reference	MFSALM	GGC	GAC	GG	TG	AG	AC	CA	CG	TA	TA	GTAA	GGAA	GC	GC	CG	CG	CA	CA	TCAAC	TTAAC	GT	GG	CG	CG	CG	CG	AA	CA	CT	CT	AA	GA	CC	CA	AA	GA	GT	GT	AA	AA	TA	TA	CC	CC	GC	GC
Chamberlain_Cr	OmyWFCH16C_0043	reference	MFSALM	GGC	GAC	GG	GG	AC	AC	CA	CA	TA	TA	GGAA	GGAA	GC	GC	CG	CG	CA	CA	TCAAC	TTAAC	GT	GG	CG	CG	CG	CG	AA	CA	CT	CT	GA	GA	CC	GC	AA	AA	GT	GT	AA	CA	TA	CA	CC	CC	GC	GC
Chamberlain_Cr	OmyWFCH16C_0044	reference	MFSALM	GGC	GGC	GG	TG	AG	AC	CG	CG	TA	TA	GTAA	GGAA	GC	GT	CG	CG	CA	GC	TCAAC	TCAAC	GT	GG	CG	CG	CG	CA	AA	AA	CT	CT	AA	GA	CC	GC	AA	GA	GT	GT	AA	AT	CA	CA	CC	CC	GC	GC
Chamberlain_Cr	OmyWFCH16C_0045	reference	MFSALM	GGC	GAC	GA	TG	AC	AC	CA	CG	TA	TA	GTAA	GTAA	GC	GT	CG	CG	CA	CA	TCAAC	TCAAC	GT	GG	CG	CG	CG	CG	AA	CA	CT	CT	GA	GA	CC	GC	AA	GA	GT	GT	AA	AT	CA	CA	CC	CC	GC	GC
Chamberlain_Cr	OmyWFCH16C_0046	reference	MFSALM	GGC	GAC	GG	GG	AC	AC	CA	CG	TA	TA	GTAA	GGAA	GC	GC	CG	CG	CA	CC	TCAAC	TCAAC	GG	GG	CG	CG	CG	CG	CA	CA	CT	CT	AA	GA	CC	CA	AA	GA	GT	GT	AA	AA	TA	CA	CC	CC	GC	GC
Chamberlain_Cr	OmyWFCH16C_0047	reference	MFSALM	GGC	GAC	GG	GG	AG	AC	CG	CG	TA	TA	GGAA	GGAA	GT	GT	CG	CG	CA	GC	TCAAC	TCAAC	GT	GT	CG	CG	CG	CA	AA	AA	CT	CT	GA	GA	CC	CC	AA	GA	GT	TT	CA	CA	TA	CA	CC	CC	GC	GC
Chamberlain_Cr	OmyWFCH16C_0048	reference	MFSALM	GGC	GAC	GG	TG	AC	AC	CA	CA	TA	TA	GGAA	GGAA	GC	GC	CG	CG	CA	CC	TCAAC	TTAAC	GG	GG	CG	CG	CG	CA	AA	CA	CT	CT	GA	GA	CC	GC	AA	AA	GT	GT	AA	CA	TA	TA	CC	CC	GC	GC
Chamberlain_Cr	OmyWFCH16C_0049	reference	MFSALM	GGC	GAC	GG	GA	AG	AC	CA	CG	TA	TA	GTAA	GGGA	GC	GC	CG	CG	CA	GC	TCAAC	CCAAC	GT	GG	CG	CA	CG	CG	CA	CA	CT	CT	AA	AA	CC	CC	AA	GA	GT	TT	AT	CA	TA	CA	CC	CC	GC	GC
Chamberlain_Cr	OmyWFCH16C_0050	reference	MFSALM	GGC	GGC	GG	GG	AC	AC	CA	CG	TA	TA	GTAA	GGAA	GC	GC	CG	CG	CA	CC	TCAAC	TCAAC	GG	GG	CG	CG	CG	CA	CA	CA	CT	CT	AA	GA	CC	CA	AA	AA	GT	GT	AA	AA	CA	CA	CC	CC	GC	GC
Clear_Cr	OmyCLER15S_0001	reference	SFCLWR	GGC	GAC	GG	GA	AG	AG	CA	CG	TA	TT	GTAA	GGAA	GC	GT	CG	CG	CA	CC	TCAAC	TCAAC	GT	GG	CG	CG	CA	CA	AA	AA	CT	CT	AA	AA	CC	CC	AA	GA	GT	GT	AA	AA	TA	TA	CC	CC	GC	GC
Clear_Cr	OmyCLER15S_0002	reference	SFCLWR	GGC	GAC	GG	TG	AG	AC	CA	CA	TA	TA	GTAA	GTAA	GC	GT	CG	CG	CA	CC	TCAAC	TCAAC	GT	GG	CG	CG	CG	CA	AA	CA	CT	CT	AA	AA	CC	CC	GA	GA	GT	TT	AA	AA	TA	CA	CC	CC	GC	GC
Clear_Cr	OmyCLER15S_0003	reference	SFCLWR	GGC	GAC	GG	GG	AG	AC	CG	CG	TA	TA	GGAA	GGAA	GC	GT	CG	CG	CA	CA	TCAAC	TCAAC	GT	GG	CG	CA	CG	CA	AA	CA	CT	CT	AA	AA	CC	CC	AA	AA	GT	TT	AA	AT	TA	TA	CC	CC	GC	GC
Clear_Cr	OmyCLER15S_0004	reference	SFCLWR	GGC	GAC	GA	TG	AC	AC	CA	CG	TA	TA	GTAA	GGAA	GC	GC	CG	CG	CA	AA	TCAAC	TCAAC	GG	GG	CG	CG	CG	CA	CA	CA	CT	CT	AA	GA	CC	CC	AA	GA	GT	GA	AA	AA	TA	CA	CC	CC	GC	GC
Clear_Cr	OmyCLER15S_0005	reference	SFCLWR	GGC	GAC	GG	GG	AG	AC	CG	CG	TA	TA	GTAA	GGAA	GC	GC	CG	CG	CA	GC	TCAAC	TCAAC	GT	GT	CG	CA	CG	CG	AA	CA	CT	CT	AA	GA	CC	CC	AA	GA	TT	TT	AA	AA	TA	CA	CC	CC	GC	GC
Clear_Cr	OmyCLER15S_0006	reference	SFCLWR	GGC	GGC	GG	GA	AG	AC	CA	CG	TA	TT	GTAA	GTAA	GC	GC	CG	TG	CA	AA	TCAAC	TCAAC	GT	GG	CG	CG	CG	CG	AA	CA	CT	CT	AA	AA	CC	CC	AA	AA	GT	TT	AA	AA	TA	TA	CC	CC	GC	GC
Clear_Cr	OmyCLER15S_0007	reference	SFCLWR	GAC	GAC	GG	GG	AG	AC	CG	CG	TA	TA	GTAA	GGAA	GC	GC	CG	CG	CA	CA	TCAAC	TCAAC	GG	GG	CG	CG	CA	CA	AA	CA	CT	CT	AA	GA	CC	CC	AA	AA	GT	GT	AA	AA	TA	TA	CC	CC	GC	GC
Clear_Cr	OmyCLER15S_0008	reference	SFCLWR	GGC	GAC	GG	GA	AG	AC	CG	CG	TA	TA	GTAA	GTAA	GC	GC	CG	CG	CA	CC	TCAAC	TTAAC	GT	GG	CG	CA	CG	CG	AA	CA	CT	CT	AA	AA	CC	CC	AA	AA	GT	GT	AA	AT	TA	CA	CC	CC	GC	GC
Clear_Cr	OmyCLER15S_0009	reference	SFCLWR	GGC	GGC	GG	GG	AG	AC	CA	CG	TA	TA	GTAA	GGAA	GC	GC	CG	CG	CA	CA	TCAAC	TTAAC	GG	GG	CG	CG	CA	CA	AA	AA	CT	CT	AA	AA	CC	CC	GA	GA	GT	GT	AA	AT	TA	CA	CC	CC	GC	GC
Clear_Cr	OmyCLER15S_0010	reference	SFCLWR	GGC	GAC	GG	TG	AG	AC	CG	CG	TA	TT	GTAA	GGAA	GC	GC	CG	CG	CA	CC	TCAAC	TCAAC	GT	GG	CG	CG	CG	CG	AA	CA	CT	CT	AA	GA	CC	CC	AA	AA	GT	GT	AA	AA	TA	CA	CC	CC	GC	GC
Clear_Cr	OmyCLER15S_0011	reference	SFCLWR	GGC	GGC	GA	TG	AG	AG	CA	CA	TA	TA	GTAA	GGAA	GC	GC	CG	CG	CA	CC	TCAAC	TCAAC	GT	GG	CG	CG	CG	CA	AA	AA	CT	CT	AA	AA	CC	CC	AA	GA	GT	GT	AA	AA	TA	CA	CC	CC	GC	GC
Clear_Cr	OmyCLER15S_0012	reference	SFCLWR	GGC	GGC	GG	GA	AC	AC	CA	CA	TA	TA	GTAA	GTAA	GC	GC	CG	CG	CA	CA	TCAAC	TCAAC	GG	GG	CG	CG	CG	CA	AA	AA	CT	CT	AA	GA	CC	CC	AA	AA	GT	TT	AA	AT	TA	CA	CC	CC	GC	GC
Clear_Cr	OmyCLER15S_0013	reference	SFCLWR	GGC	GGC	GG	GG	AG	AG	CA	AA	TA	TA	GTAA	GTAA	GC	GC	CG	CG	CA	CA	TCAAC	TCAAC	GT	GG	CG	CG	CG	CA	AA	CA	CT	CT	AA	AA	CC	GC	AA	GA	GT	TT	AA	AT	TA	CA	CC	CC	GC	GC
Clear_Cr	OmyCLER15S_0014	reference	SFCLWR	GGC	GAC	GG	GA	AG	GC	CA	CG	TA	TT	GTAA	GGAA	GC	GC	CG	CG	CA	CC	TCAAC	TCAAC	GG	GG	CG	CG	CG	CG	AA	AA	CT	CT	AA	AA	CC	CC	GA	GA	GT	GT	AA	AA	TA	CA	CC	CC	GC	GC
Clear_Cr	OmyCLER15S_0016	reference	SFCLWR	GGC	GAC	GA	TG	AC	AC	CA	CG	TA	TT	GTAA	GGAA	GC	GC	CG	CG	CA	GC	TCAAC	TCAAC	GT	GG	CG	CA	CG	CG	AA	CA	CT	CT	AA	AA	CC	CC	AA	GA	GT	TT	AA	AA	TA	CA	CC	CA	GC	GC
Clear_Cr	OmyCLER15S_0017	reference	SFCLWR	GGC	GGC	GG	GA	AC	AC	CA	CG	TA	TA	GTAA	GGAA	GC	AT	CG	CG	CA	GC	TTAAC	TTAAC	GT	GG	CG	CG	CG	CA	AA	AA	CT	CT	AA	GA	CC	CC	AA	GA	GT	GT	AA	AA	TA	TA	CC	CC	GC	GC
Clear_Cr	OmyCLER15S_0018	reference	SFCLWR	GGC	GGC	GA	TG	AG	GC	CA	CA	TA	TA	GGAA	GGAA	GC	GC	CG	CG	CA	GC	TCAAC	TCAAC	GT	GT	CG	CG	CG	CG	AA	CA	CT	CT	AA	GA	CC	GC	GA	GA	GT	TT	AA	AA	TA	CA	CC	CC	GC	GC
Clear_Cr	OmyCLER15S_0019	reference	SFCLWR	GGC	GAC	GG	TG	AG	AC	CA	CG	TA	TT	GTAA	GGAA	GC	AT	CG	CG	CA	GC	TCAAC	TCAAC	GT	GG	CG	CA	CG	CG	AA	AA	CT	CT	AA	AA	CC	CC	AA	AA	GT	GT	AA	AT	TA	TA	CC	CC	GC	GC
Clear_Cr	OmyCLER15S_0020	reference	SFCLWR	GAC	GAC	GG	GG	AG	AC	CA	CG	TA	TA	GTAA	GGAA	GC	GC	CG	CG	CA	AA	TCAAC	TTAAC	GT	GG	CG	CG	CG	CG	AA	CA	CT	CT	AA	AA	CC	GC	AA	AA	GT	GT	AA	AA	TA	TA	CC	CC	GC	GC
Clear_Cr	OmyCLER15S_0021	reference	SFCLWR	GAC	GAC	GA	TG	AG	AC	CG	CG	TA	TA	GGAA	GGAA	GC	GC	CG	CG	CA	CC	TCAAC	TCAAC	GT	GG	CG	CG	CG	CA	AA	CA	CT	CT	AA	GA	CC	CC	AA	AA	GT	GT	AA	AA	TA	TA	CC	CC	GC	GC
Clear_Cr	OmyCLER15S_0022	reference	SFCLWR	GGC	GAC	GG	GA	AG	AC	CA	CG	TA	TA	GTAA	GTAA	GC	GC	CG	CG	CA	CA	TCAAC	TCATC	GG	GG	CG	CG	CG	CG	AA	CA	CT	CT	AA	AA	CC	CC	AA	GA	GT	GT	AT	AT	TA	CA	CC	CC	GC	GC
Clear_Cr	OmyCLER15S_0023	reference	SFCLWR	GGC	GAC	GG	GG	AC	AC	CG	CG	TA	TA	GGAA	GGAA	GC	GT	CG	CG	CC	GC	TCAAC	TCAAC	GG	GG	CG	CG	CA	CA	AA	AA	CT	CT	AA	AA	CC	CC	AA	AA	GT	TT	AA	CA	CA	CA	CC	CC	GC	GC
Clear_Cr	OmyCLER15S_0024	reference	SFCLWR	GGC	GAC	TG	TG	AG	AC	CA	CG	TA	TA	GTAA	GGAA	GC	GC	CG	CG	CA	CA	TCAAC	TCAAC	GT	GG	CG	CG	CG	CG	CA	CA	CT	CT	AA	AA	CC	CC	AA	AA	GT	GT	AA	AA	TA	CA	CC	CC	GC	GC
Crooked_R	OmyCRST13C_0001	reference	SFCLWR	GGC	GGC	GA	TG	AG	AC	CA	CG	TA	TA	GTAA	GGAA	GC	GC	CG	CG	CA	GC	TCAAC	TCAAC	GG	GG	CG	CA	CG	CG	AA	AA	CT	CT	AA	AA	CC	GC	AA	GA	GT	GT	AA	AA	TA	CA	CC	CC	GC	GC
Crooked_R	OmyCRST13C_0002	reference	SFCLWR	GGC	GGC	GA	GA	AG	AC	CA	CA	TA	TT	GTAA	GGAA	GC	GC	CG	CG	CA	GC	TCAAC	TTAAC	GG	GG	CG	CG	CG	CG	AA	AA	CT	CT	AA	AA	CC	CC	AA	GA	GT	GT	AA	AA	TA	CA	CC	CC	GC	GC
Crooked_R	OmyCRST13C_0003	reference	SFCLWR	GGC	GGC	GA	GA	AG	AC	CA	CG	TA	TT	GTAA	GGAA	GC	GC	CG	CG	CA	CA	TCAAC	TCAAC	GT	GG	CG	CG	CG	CA	AA	CA	CT	CT	GA	GA	CC	GC	AA	GA	GT	GT	AA	AA	TA	TA	CC	CC	GC	GC
Crooked_R	OmyCRST13C_0004	reference	SFCLWR	GGC	GAC	GG	GA	AG	AC	CA	CG	TA	TT	GTAA	GTAA	GC	GC	CG	CG	CC	AA	TCAAC	TTAAC	GT	GG	CG	CA	CG	CG	AA	CA	CT	CT	AA	GA	CC	CC	AA	GA	GT	TT	AA	AA	CA	CA	CC	GC	GC	GC
Crooked_R	OmyCRST13C_0005	reference	SFCLWR	GGC	GAC	GG	GG	AC	AC	CA	CG	TA	TA	GTAA	GGAA	GC	GT	CG	CG	CA	CA	TCAAC	TCAAC	GG	GG	CG	CG	CG	CG	AA	CA	CT	CT	AA	AA	CC	CC	AA	GA	GT	GA	AA	AA	TA	TA	CC	CC	GC	GC
Crooked_R	OmyCRST13C_0006	reference	SFCLWR	GGC	GGC	GG	GG	AC	AC	CA	CG	TA	TA	GTAA	GGAA	GC	GC	CG	CG	CA	CC	TCAAC	TTAAC	GT	GG	CG	CG	CG	CA	AA	CA	CT	AT	AA	AA	CC	CC	GA	GA	GT	TT	AA	AA	TA	CA	CC	CC	GC	GC
Crooked_R	OmyCRST13C_0007	reference	SFCLWR	GGC	GAC	GA	GA	AC	GC	CA	CG	TA	TA	GTAA	GTAA	GC	GC	CG	CG	GC	GC	TCAAC	TCATC	GT	GG	CG	CG	CG	CG	AA	CA	CT	CT	AA	AA	CC	CC	AA	GA	GT	GT	AA	AA	TA	CA	CC	CC	GC	GC
Crooked_R	OmyCRST13C_0008	reference	SFCLWR	GGC	GGC	GG	GA	AC	GC	CG	CG	TA	TA	GTAA	GTAA	GC	GC	CG	CG	GC	GC	TCAAC	TCAAC	GG	GG	CG	CG	CG	CG	AA	AA	CT	CT	AA	GA	CC	CC	AA	GA	GT	GT	AA	AT	TA	CA	CC	CC	GC	GC
Crooked_R	OmyCRST13C_0009	reference	SFCLWR	GGC	GAC	GG	GA	AC	AC	CA	CA	TA	TA	GTAA	GTAA	GC	GT	CG	CG	CC	CC	TCAAC	TTAAC	GT	GT	CG	CG	CG	CA	AA	CA	CT	CT	AA	GA	CC	CC	AA	AA	GT	GT	AA	AA	TA	CA	CC	CC	GC	GC
Crooked_R	OmyCRST13C_0010	reference	SFCLWR	GAC	GAC	GA	GA	AC	GC	CA	CA	TA	TA	GTAA	GTAA	GC	GC	CG	CG	CC	GC	TCAAC	TCAAC	GG	GG	CG	CG	CG	CA	AA	CA	CT	CT	AA	AA	CC	CC	AA	GA	GT	GT	AA	AT	TA	TA	CC	CC	GC	GC
Crooked_R	OmyCRST13C_0011	reference	SFCLWR	GGC	GAC	GG	GA	AG	AC	CA	CA	TA	TT	GTAA	GTAA	GC	GC	CG	CG	CA	CA	TCAAC	TTAAC	GG	GG	CG	CA	CA	CA	CA	CA	CT	CT	AA	AA	CC	CC	GA	GA	GT	GT	AA	AT	TA	TA	CC	CC	GC	GC
Crooked_R	OmyCRST13C_0012	reference	SFCLWR	GGC	GGT	GA	GA	AG	AC	CA	CG	TA	TA	GTAA	GTAA	GC	GC	CG	CG	CA	CA	TCAAC	TTAAC	GG	GG	CG	CG	CG	CA	AA	AA	CT	CT	AA	AA	CC	CC	AA	GA	GT	GT	CA	CA	TA	TA	CC	CC	GC	GC
Crooked_R	OmyCRST13C_0013	reference	SFCLWR	GGC	GAC	GA	TG	AG	AC	CA	CG	TA	TA	GTAA	GGAA	GC	GC	CG	CG	CA	GC	TTAAC	TTAAC	GT	GG	CG	CG	CG	CA	AA	CA	CT	CT	AA	AA	CC	GC	AA	GA	GT	GT	AA	AT	TA	TA	CC	CC	GC	GC
Crooked_R	OmyCRST13C_0014	reference	SFCLWR	GGC	GAC	GG	GA	AG	AC	CA	CG	TA	TA	GTAA	GTAA	GC	GC	CG	CG	CA	CA	TCAAC	TCAAC	GT	GG	CG	CA	CG	CG	AA	AA	CT	CT	AA	AA	CC	CC	AA	AA	GT	GT	AA	AA	TA	TA	CC	CC	GC	GC
Crooked_R	OmyCRST13C_0015	reference	SFCLWR	GGC	GAC	GG	GG	AC	AC	CA	CA	TA	TA	GTAA	GTAA	GC	GC	CG	CG	GC	GC	TCAAC	TCAAC	GG	GG	CG	CG	CG	CG	CA	CA	CT	CT	AA	GA	CC	CC	AA	GA	GT	GT	AA	AT	TA	CA	CC	CC	GC	GC
Crooked_R	OmyCRST13C_0016	reference	SFCLWR	GGC	GAC	GG	GG	AC	AC	CA	CA	TA	TA	GTAA	GGAA	GC	GC	CG	CG	CA	GC	TCAAC	TTAAC	GG	GG	CG	CG	CG	CA	AA	AA	CT	CT	AA	GA	CC	CC	AA	AA	GT	GT	AA	CA	TA	TA	CC	CC	GC	GC
Crooked_R	OmyCRST13C_0017	reference	SFCLWR	GGC	GAC	GG	GG	AG	AG	CA	CA	TA	TA	GTAA	GGAA	GC	GT	CG	CG	CA	GC	TCAAC	TCAAC	GT	GT	CG	CG	CG	CA	AA	CA	CT	CA	AA	AA	CC	CC	AA	AA	GT	GA	AA	AC	TA	CA	CC	CC	GC	GC
Crooked_R	OmyCRST13C_0018	reference	SFCLWR	GGC	GAC	GG	GA	AG	AC	CA	CG	TA	TA	GTAA	GTAA	GC	GC	CG	CG	CC	AA	TCAAC	TCAAC	GT	GG	CG	CA	CG	CA	AA	CA	CT	CT	AA	AA	CC	CC	AA	GA	GT	TT	AA	AA	TA	CA	CC	GC	GC	GC
Crooked_R	OmyCRST13C_0020	reference	SFCLWR	GGC	GAC	GG	GA	AC	GC	CA	CG	TA	TA	GTAA	GTAA	GC	GC	CG	CG	CA	GC	TCAAC	TCAAC	GG	GG	CG	CG	CG	CG	AA	CA	CT	CT	AA	AA	CC	CC	AA	GA	GT	GT	AA	AA	TA	CA	CC	CC	GC	GC
Crooked_R	OmyCRST13C_0021	reference	SFCLWR	GGC	GAC	GA	GA	AC	AC	CA	CG	TA	TT	GTAA	GGAA	GC	GC	CG	CG	CA	CA	TCAAC	TCAAC	GT	GG	CG	CG	CG	CG	AA	AA	CT	CT	AA	GA	CC	CC	AA	GA	GT	GT	AA	AA	TA	TA	CC	CC	GC	GC
Crooked_R	OmyCRST13C_0022	reference	SFCLWR	GGC	GAC	GG	TG	AG	AC	CA	CA	TA	TT	GTAA	GGAA	GC	GC	CG	CG	CA	CC	TCAAC	TTAAC	GT	GG	CG	CG	CG	CG	CA	CA	CT	CT	AA	AA	CC	CC	AA	GA	GT	TT	AA	AA	TA	CA	CC	CC	GC	GC
Crooked_R	OmyCRST13C_0024	reference	SFCLWR	GGC	GAC	GG	GG	AC	AC	CA	CA	TA	TA	GTAA	GTAA	GC	GC	CG	CG	CA	GC	TCAAC	TCAAC	GG	GG	CG	CG	CG	CG	CA	CA	CT	CT	AA	GA	CC	CC	AA	GA	GT	GT	AA	AT	CA	CA	CC	CC	GC	GC
Crooked_R	OmyCRST13C_0025	reference	SFCLWR	GGC	GAC	GG	TG	AC	AC	CA	CG	TA	TA	GTAA	GTAA	GC	GC	CG	CG	CC	AA	TCAAC	TTAAC	GT	GG	CA	CA	CG	CG	AA	CA	CT	CT	AA	GA	CC	CC	AA	GA	GT	GT	AA	AA	CA	CA	CC	CC	GC	GC
Crooked_R	OmyCRST13C_0031	reference	SFCLWR	GGC	GGC	GG	TG	AG	AG	CA	CG	TA	TA	GGAA	GGAA	GC	GC	CG	CG	GC	AA	TCAAC	TTAAC	GT	GG	CG	CG	CG	CG	CA	CA	CT	CT	AA	AA	CC	CC	AA	GA	GT	TT	AA	AA	TA	TA	CC	CC	GC	GC
Crooked_R	OmyCRST13C_0032	reference	SFCLWR	GGC	GAC	GA	TG	AG	AC	CA	CA	TA	TT	GGAA	GGAA	GC	GC	CG	CG	CA	GC	TCAAC	TTAAC	GG	GG	CG	CG	CG	CA	AA	CA	CT	CT	AA	GA	CC	CC	AA	GA	GT	GT	AA	AA	TA	CA	CC	CC	GC	GC
Crooked_R	OmyCRST13C_0033	reference	SFCLWR	GGC	GGC	GG	TG	AG	AG	CG	CG	TA	TT	GTAA	GGAA	GC	GC	CG	CG	CA	CA	TCAAC	TTAAC	GT	GT	CG	CG	CG	CG	AA	AA	CT	CT	AA	GA	CC	CC	AA	GA	GT	GT	AA	AA	TA	CA	CC	CC	GC	GC
Crooked_R	OmyCRST13C_0034	reference	SFCLWR	GGC	GAC	GA	GA	AC	AC	CA	CA	TA	TT	GTAA	GGAA	GC	GC	CG	CG	CC	AA	TCAAC	TCAAC	GT	GT	CG	CG	CA	CA	AA	CA	CT	CT	AA	AA	CC	CC	AA	AA	GT	GT	AA	AT	TA	CA	CC	CC	GC	GC
Crooked_R	OmyCRST13C_0035	reference	SFCLWR	GGC	GAC	GA	GA	AC	AC	CG	CG	TA	TT	GTAA	GGAA	GT	GT	CG	CG	CA	CA	TCAAC	TTAAC	GT	GG	CG	CG	CG	CG	AA	CA	CT	CT	AA	AA	CC	CC	AA	GA	GT	GT	AA	AA	TA	TA	CC	CC	GC	GC
Crooked_R	OmyCRST13C_0036	reference	SFCLWR	GGC	GGC	GA	GA	AG	AC	CA	CA	TA	TA	GTAA	GGAA	GC	GC	CG	CG	CC	GC	TCAAC	TCAAC	GT	GG	CG	CG	CG	CG	AA	CA	CT	CT	AA	AA	CC	CC	GA	GA	GT	GT	AA	AA	TA	CA	CC	CC	GC	GC
Crooked_R	OmyCRST13C_0037	reference	SFCLWR	GGC	GAC	GG	GG	AG	AC	CA	CA	TA	TA	GTAA	GGAA	GC	GC	CG	CG	CC	AA	TCAAC	TCAAC	GT	GG	CG	CG	CG	CA	CA	CA	CT	CT	AA	GA	CC	CC	AA	GA	GT	TT	AA	AA	TA	CA	CC	CC	GC	GC
Crooked_R	OmyCRST13C_0038	reference	SFCLWR	GGC	GGC	GG	GA	AC	AC	CA	CG	TA	GA	GTAA	GTAA	GC	GT	CG	CG	GC	GC	TCAAC	TCAAC	GT	GG	CG	CG	CG	CA	AA	CG	CT	CA	AA	GG	CC	CC	AA	AT	GA	TT	AA	AC	TA	CA	CC	CC	GC	GC
Crooked_R	OmyCRST13C_0039	reference	SFCLWR	GAC	GAC	GA	GA	AG	AC	CA	CA	TA	TA	GTAA	GGAA	GC	GC	CG	CG	CC	GC	TCAAC	TCAAC	GT	GT	CG	CG	CG	CG	AA	AA	CT	CT	AA	AA	CC	CC	AA	GA	GT	GT	AA	AA	TA	CA	CC	CC	GC	GC
Crooked_R	OmyCRST13C_0040	reference	SFCLWR	GGC	GAC	GA	TG	AG	AG	CA	CA	TA	TT	GTAA	GGAA	GC	GC	CG	CG	CA	GC	TCAAC	TTAAC	GT	GG	CG	CG	CG	CG	AA	AA	CT	CT	AA	GA	CC	CC	AA	AA	GT	TT	AA	AA	TA	CA	CC	CC	GC	GC
Crooked_R	OmyCRST13C_0041	reference	SFCLWR	GGC	GAC	GA	GA	AG	AC	CA	CG	TA	TA	GTAA	GGAA	GC	GC	CG	CG	CA	CA	TCAAC	TTAAC	GG	GG	CG	CG	CG	CA	AA	AA	CT	CT	AA	GA	CC	GC	AA	GA	GT	GT	AA	AA	TA	CA	CC	CC	GC	GC
Crooked_R	OmyCRST13C_0042	reference	SFCLWR	GGC	GAC	GG	TG	AG	GC	CA	CA	TA	TA	GGAA	GGAA	GC	GC	CG	CG	CA	CA	TCAAC	TCAAC	GT	GG	CG	CG	CG	CA	CA	CA	CT	CT	AA	GA	CC	CC	AA	GA	GT	GT	AA	AA	TA	CA	CC	CC	GC	GC
Crooked_R	OmyCRST13C_0043	reference	SFCLWR	GGC	GAC	GG	GA	AG	AG	CA	CG	TA	TA	GTAA	GTAA	GC	GC	CG	CG	CA	GC	TCAAC	TTAAC	GT	GT	CG	CG	CG	CG	AA	CA	CT	CT	AA	AA	CC	CC	AA	GA	GT	TT	AA	AA	CA	CA	CC	CC	GC	GC
Crooked_R	OmyCRST13C_0044	reference	SFCLWR	GGC	GAC	GG	GA	AC	AC	CA	CG	TA	TT	GTAA	GTAA	GC	GC	CG	CG	GC	AA	TCAAC	TCAAC	GG	GG	CG	CG	CG	CG	AA	CA	CT	CT	AA	AA	CC	CC	AA	GA	GT	GT	AA	AA	CA	CA	CC	CC	GC	GC
Crooked_R	OmyCRST13C_0045	reference	SFCLWR	GGC	GAC	GG	GG	AG	AC	CA	CG	TT	TT	GGAA	GGAA	GC	GC	CG	CG	CA	CA	TCAAC	TCAAC	GT	GG	CG	CG	CG	CG	AA	CA	CT	CT	GA	GA	CC	CC	AA	AA	GT	GT	AA	AA	TA	CA	CC	CC	GC	GC
Crooked_R	OmyCRST13C_0046	reference	SFCLWR	GGC	GGC	GA	GA	AC	GC	CG	CG	TA	TA	GTAA	GTAA	GC	GT	CG	CG	CC	GC	TCAAC	TCATC	GT	GG	CG	CG	CG	CA	AA	AA	CT	CT	AA	AA	CC	CC	AA	AA	GT	GT	AA	AA	TA	CA	CC	CC	GC	GC
Crooked_R	OmyCRST13C_0047	reference	SFCLWR	GGC	GAC	GG	TG	AG	AG	CA	CA	TA	TA	GTAA	GGAA	GC	GC	CG	CG	CA	GC	TCAAC	TCAAC	GG	GG	CG	CG	CG	CG	AA	AA	CT	CT	GA	GA	CC	CC	AA	AA	GT	GT	AA	AT	TA	CA	CC	CC	GC	GC
Crooked_R	OmyCRST13C_0048	reference	SFCLWR	GAC	GAC	GA	GA	AG	AC	CA	CA	TA	TT	GTAA	GGAA	GC	GC	CG	CG	CA	CC	TCAAC	TTAAC	GG	GG	CG	CG	CG	CG	CA	CA	CT	CT	AA	GA	CC	CC	AA	AA	GT	GT	AA	AA	TA	CA	CC	CC	GC	GC
Crooked_R	OmyCRST13C_0049	reference	SFCLWR	GGC	GAC	GG	GA	AG	AC	CA	CG	TA	TT	GTAA	GGAA	GC	GC	CG	CG	CA	CC	TCAAC	TCAAC	GT	GT	CG	CG	CA	CA	AA	AA	CT	CT	AA	AA	CC	GC	GA	GA	GT	GT	AA	AT	TA	CA	CC	CC	GC	GC
Crooked_R	OmyCRST13C_0050	reference	SFCLWR	GGC	GGC	GA	GA	AG	GC	CG	CG	TA	TA	GTAA	GTAA	GC	GT	CG	CG	CC	GC	TCAAC	TTAAC	GG	GG	CG	CG	CG	CG	AA	CA	CT	CT	AA	AA	CC	CC	AA	AA	GT	GT	AA	AT	TA	TA	CC	CC	GC	GC
Crooked_R	OmyCRST13C_0051	reference	SFCLWR	GGC	GGC	GG	GG	AG	GC	CA	CG	TA	TT	GTAA	GGAA	GC	GC	CG	CG	CC	GC	TCAAC	TCAAC	GT	GG	CG	CG	CG	CG	AA	CA	CT	CT	AA	AA	CC	CC	AA	AA	GT	GT	AA	AA	TA	TA	CC	CC	GC	GC
Crooked_R	OmyCRST13C_0052	reference	SFCLWR	GGC	GAC	GA	TG	AG	AG	CA	CA	TA	TA	GTAA	GGAA	GC	GC	CG	CG	CC	CC	TTAAC	TTAAC	GT	GG	CG	CG	CG	CA	AA	CA	CT	CT	AA	AA	CC	CC	AA	AA	GT	TT	AA	AA	TA	TA	CC	CC	GC	GC
Crooked_R	OmyCRST13C_0053	reference	SFCLWR	GAC	GAC	GA	GA	AG	AC	CA	CG	TA	TA	GTAA	GGAA	GC	GC	CG	CG	CA	CA	TCAAC	TCAAC	GT	GG	CG	CG	CG	CA	AA	AA	CT	CT	AA	AA	CC	CC	AA	AA	GT	GT	AA	AA	TA	CA	CC	CC	GC	GC
Crooked_R	OmyCRST13C_0054	reference	SFCLWR	GGC	GGC	GG	GA	AG	AC	CA	CA	TA	TA	GTAA	GGAA	GC	GC	CG	CG	CA	CA	TCAAC	TTAAC	GG	GG	CG	CA	CG	CA	CA	CA	CT	CT	AA	GA	CC	CC	AA	GA	GT	TT	AA	CA	TA	TA	CC	CC	GC	GC
Crooked_R	OmyCRST13C_0055	reference	SFCLWR	GGC	GAC	GG	GA	AC	AC	CA	CG	TA	TT	GTAA	GGAA	GC	GC	CG	CG	GC	AA	TCAAC	TCAAC	GG	GG	CG	CG	CG	CG	AA	CA	CT	CT	AA	GA	CC	CC	AA	GA	GT	GT	AA	AT	CA	CA	CC	CC	GC	GC
Crooked_R	OmyCRST13C_0056	reference	SFCLWR	GGC	GAC	GA	TG	AG	AC	CA	CA	TA	TT	GGAA	GGAA	GC	GC	CG	CG	CA	CC	TCAAC	TCAAC	GT	GG	CG	CG	CG	CA	CA	CA	CT	CT	AA	GA	CC	CC	AA	GA	GT	GT	AA	AA	TA	CA	CC	CC	GC	GC
Crooked_R	OmyCRST13C_0057	reference	SFCLWR	GGC	GAC	GA	GA	AC	AC	CA	CA	TA	TT	GTAA	GTAA	GC	GC	CG	CG	CA	GC	TCAAC	TCAAC	GT	GG	CG	CG	CG	CG	CA	CA	CT	CT	AA	AA	CC	CC	AA	GA	GT	GT	AA	AA	TA	CA	CC	CC	GC	GC
Crooked_R	OmyCRST13C_0059	reference	SFCLWR	GGC	GAC	GG	TG	AG	AG	CA	CG	TA	TA	GTAA	GTAA	GC	GC	CG	CG	CC	GC	TCAAC	TCAAC	GT	GG	CG	CG	CG	CG	CA	CA	CT	CT	AA	GA	CC	CC	AA	GA	GT	GT	AA	AA	TA	TA	CC	CC	GC	GC
Crooked_R	OmyCRST13C_0060	reference	SFCLWR	GGC	GAC	GA	GA	AG	AC	CA	CA	TA	TA	GTAA	GTAA	GC	GC	CG	CG	CC	CC	TCAAC	TCAAC	GT	GG	CG	CG	CG	CG	AA	CA	CT	CT	AA	AA	CC	CC	GA	GA	GT	TT	AA	AA	TA	TA	CC	CC	GC	GC
Crooked_R	OmyCRST13C_0062	reference	SFCLWR	GGC	GAC	GG	GA	AG	AC	CA	CA	TT	TT	GTAA	GGAA	GC	GC	CG	CG	GC	AA	TCAAC	TCAAC	GT	GG	CG	CG	CG	CG	AA	CA	CT	CT	AA	AA	CC	CC	AA	GA	GT	GT	AA	AA	TA	CA	CC	CC	GC	GC
Crooked_R	OmyCRST13C_0063	reference	SFCLWR	GGC	GAC	GG	GG	AC	AC	CA	CA	TA	TA	GTAA	GGAA	GC	GT	CG	CG	CC	CC	TCAAC	TTAAC	GT	GG	CG	CG	CG	CG	AA	CA	CT	CT	AA	AA	CC	CC	GA	GA	GT	TT	AA	AA	CA	CA	CC	CC	GC	GC
Crooked_R	OmyCRST13C_0064	reference	SFCLWR	GGC	GAC	GG	GA	AC	AC	CA	CA	TA	TA	GTAA	GTAA	GC	GC	CG	CG	CA	CA	TCAAC	TTAAC	GT	GG	CG	CG	CG	CA	AA	CA	CT	CT	AA	GA	CC	CC	AA	AA	GT	GT	AA	CA	TA	TA	CC	CC	GC	GC
Crooked_R	OmyCRST13C_0069	reference	SFCLWR	GGC	GAC	GG	TG	AC	AC	CA	CG	TA	TT	GGAA	GGAA	GC	GC	CG	CG	CC	CC	TCAAC	TCAAC	GT	TG	CG	CG	CG	CG	AA	AA	CT	CT	AA	AA	CC	CC	AA	GA	GT	GT	AA	AA	TA	CA	CC	CC	GC	GC
EF_Potlatch_R	OmyEFPW16S_0002	reference	LOWCLWR	GGC	GAC	GG	GA	AG	AC	CA	CG	TA	TA	GTAA	GGAA	GC	GT	CG	TG	CA	GC	TCAAC	TCAAC	GG	GG	CG	CA	CG	CA	CA	CA	CT	CT	AA	GA	CC	CC	AA	AA	GT	GT	AA	AT	TA	CA	CC	CC	GC	GC
EF_Potlatch_R	OmyEFPW16S_0003	reference	LOWCLWR	GGC	GGC	TG	TG	AG	AC	CG	CG	TA	TA	GTAA	GGAA	GC	GC	CG	CG	CA	CA	TCAAC	TCAAC	GG	GG	CG	CG	CG	CA	CA	CA	CT	CT	AA	AA	CC	CC	AA	AA	GT	TT	AA	AA	TA	CA	CC	CC	GC	GC
EF_Potlatch_R	OmyEFPW16S_0004	reference	LOWCLWR	GGC	GGC	GA	TG	AG	AC	CG	CG	TA	TA	GTAA	GGAA	GC	GC	CG	CG	CA	CA	TCAAC	TCAAC	GG	GG	CG	CG	CG	CA	AA	AA	CT	CT	AA	GA	CC	GC	AA	AA	GT	TT	AA	AA	TA	CA	CC	CC	GC	GC
EF_Potlatch_R	OmyEFPW16S_0005	reference	LOWCLWR	GAC	GAC	GG	GA	AG	AG	CA	CG	TA	TA	GTAA	GGAA	GC	GT	CG	CG	CA	CC	TCAAC	TCAAC	GG	GG	CG	CG	CG	CA	CA	CA	CT	CT	AA	AA	CC	CC	AA	AA	GT	GT	AA	AA	TA	CA	CC	CC	GC	GC
EF_Potlatch_R	OmyEFPW16S_0006	reference	LOWCLWR	GAC	GAC	GG	GA	AG	AC	CG	CG	TA	TA	GTAA	GGAA	GT	GT	CG	CG	GC	GC	TCAAC	TTAAC	GT	GG	CG	CG	CG	CG	AA	CA	CT	CT	AA	GA	CC	GC	AA	GA	GT	GT	AT	CA	CA	CA	CC	CC	GC	GC
EF_Potlatch_R	OmyEFPW16S_0007	reference	LOWCLWR	GGC	GAC	GA	GA	AG	AG	CA	CG	TA	TA	GGAA	GGAA	GC	GC	CG	TG	CA	GC	TCAAC	TCAAC	GT	GG	CG	CG	CA	CA	AA	AA	CT	CT	AA	GA	CC	CC	AA	AA	GT	GT	AA	AT	TA	CA	CC	CC	GC	GC
EF_Potlatch_R	OmyEFPW16S_0008	reference	LOWCLWR	GGC	GAC	GA	GA	AG	AC	CG	CG	TA	TA	GTAA	GTAA	GC	GC	CG	CG	CA	CC	TCAAC	TCAAC	GG	GG	CG	CA	CG	CA	AA	AA	CT	AT	GA	GA	CC	CC	AA	GA	GT	GA	AA	AA	TA	TA	CC	CC	GC	GC
EF_Potlatch_R	OmyEFPW16S_0009	reference	LOWCLWR	GGC	GAC	GG	GA	AG	AG	CA	CG	TA	TT	GGAA	GGAA	GC	GC	CG	CG	CC	AA	TCAAC	TTAAC	GT	GG	CG	CG	CG	CG	AA	CA	CT	CT	AA	AA	CC	GC	AA	GA	GT	TT	AA	AA	TA	CA	CC	CC	GC	GC
EF_Potlatch_R	OmyEFPW16S_0010	reference	LOWCLWR	GGC	GGC	GG	GG	AG	AC	CG	CG	TA	TA	GTAA	GTAA	GC	GT	CG	CG	CC	AA	TCAAC	TCAAC	GT	GG	CG	CG	CG	CA	CA	CA	CT	CT	GA	GA	CC	CC	AA	GA	GT	TT	AA	AA	TA	TA	CC	CC	GC	GC
EF_Potlatch_R	OmyEFPW16S_0011	reference	LOWCLWR	GAC	GAC	GA	TG	AG	AC	CA	CG	TA	TA	GTAA	GGAA	GC	GC	CG	CG	CA	AA	TCAAC	TCAAC	GG	GG	CG	CG	CG	CA	CA	CA	CT	AT	AA	GA	CC	CC	GA	GA	TT	TT	AA	AA	TA	CA	CC	CC	GC	GC
EF_Potlatch_R	OmyEFPW16S_0012	reference	LOWCLWR	GGC	GGC	GA	GA	AC	AC	CG	CG	TA	TA	GTAA	GTAA	GC	GC	CG	CG	CA	AA	TCAAC	TCAAC	GT	GG	CG	CG	CA	CA	AA	CA	CT	CT	AA	AA	CC	CC	AA	GA	GT	TT	AA	AA	TA	CA	CC	CC	GC	AC
EF_Potlatch_R	OmyEFPW16S_0013	reference	LOWCLWR	GGC	GGC	TG	TG	AG	AC	CA	CG	TA	TA	GTAA	GGAA	GC	GT	CG	CG	CA	GC	TCAAC	TCAAC	GT	GT	CG	CG	CG	CA	CA	CA	CT	AT	AA	GA	CC	CC	GA	GA	GT	GA	AA	CA	TA	TA	CC	CC	GC	GC
EF_Potlatch_R	OmyEFPW16S_0014	reference	LOWCLWR	GGC	GAC	GA	TG	AG	AG	CA	CG	TA	TT	GGAA	GGAA	GC	GC	CG	CG	CA	GC	TCAAC	TCAAC	GT	GG	CG	CG	CG	CA	AA	CA	CT	CT	AA	AA	CC	CC	AA	GA	GT	GT	AA	AA	TA	TA	CC	CC	GC	AC
EF_Potlatch_R	OmyEFPW16S_0015	reference	LOWCLWR	GGC	GGC	GA	GA	AC	AC	CA	CG	TA	TA	GTAA	GTAA	GC	GT	CG	CG	GC	AA	TCAAC	TCAAC	GG	GG	CG	CA	CG	CG	AA	CA	CT	CT	AA	GA	CC	GC	AA	AA	GT	TT	AA	AA	TA	TA	CC	CC	GC	GC
EF_Potlatch_R	OmyEFPW16S_0016	reference	LOWCLWR	GGC	GAC	GA	GA	AC	AC	CG	CG	TA	TT	GGAA	GGAA	GC	GC	CG	CG	CA	CA	TCAAC	TCAAC	GG	GG	CG	CG	CG	CG	AA	CA	CT	CT	AA	AA	CC	CC	AA	GA	GT	GT	AA	AA	TA	TA	CC	CC	GC	AC
EF_Potlatch_R	OmyEFPW16S_0017	reference	LOWCLWR	GGC	GGC	GG	TG	AG	AC	CA	CG	TA	TA	GGAA	GGAA	GC	GT	CG	CG	CA	AA	TCAAC	TCAAC	GG	GG	CG	CG	CG	CA	AA	CA	CT	CT	AA	GA	CC	CC	AA	AA	GT	GT	AA	AT	TA	CA	CC	CC	GC	GC
EF_Potlatch_R	OmyEFPW16S_0018	reference	LOWCLWR	GGC	GGC	GG	GA	AG	AG	CG	CG	TA	TA	GTAA	GGAA	GC	GC	CG	CG	CA	GC	TCAAC	TCAAC	GG	TG	CG	CA	CG	CA	AA	AA	CT	CT	AA	AA	GC	GC	AA	GA	GT	TT	AA	AA	TA	TA	CC	CC	GC	GC
EF_Potlatch_R	OmyEFPW16S_0019	reference	LOWCLWR	GGC	GGC	GA	GA	AG	AC	CG	CG	TA	TA	GTAA	GGAA	GC	GC	CG	CG	CA	AA	TCAAC	TTAAC	GT	GG	CG	CA	CG	CG	AA	AA	CT	AT	AA	AA	CC	CC	AA	AA	GT	GT	AA	AT	TA	CA	CC	CC	GC	GC
EF_Potlatch_R	OmyEFPW16S_0020	reference	LOWCLWR	GGC	GGC	GA	TG	AG	AG	CA	CG	TA	TT	GGAA	GGAA	GC	GC	CG	CG	CA	CA	TCAAC	TCAAC	GG	GG	CG	CG	CG	CA	AA	CA	CT	CT	AA	AA	CC	CC	AA	GA	GT	GT	AA	AT	TA	CA	CC	CC	GC	GC
EF_Potlatch_R	OmyEFPW16S_0021	reference	LOWCLWR	GGC	GGT	GG	GA	AC	AC	CA	CA	TA	TA	GTAA	GGAA	GC	GC	CG	CG	CA	GC	TCAAC	TCAAC	GT	GG	CA	CA	CG	CG	AA	CA	CT	CT	AA	GA	CC	CC	AA	AA	TT	TT	AA	AA	CA	CA	CC	CC	GC	AC
EF_Potlatch_R	OmyEFPW16S_0022	reference	LOWCLWR	GGC	GAC	GA	GA	AG	AC	CA	CG	TA	TA	GTAA	GGAA	GC	GC	CG	CG	CA	AA	TCAAC	TTAAC	GT	GG	CG	CG	CG	CG	CA	CA	CT	CT	GA	GA	CC	GC	AA	AA	GT	GT	AA	AT	TA	TA	CC	CC	GC	AC
EF_Potlatch_R	OmyEFPW16S_0023	reference	LOWCLWR	GGC	GAC	GA	TG	AG	AG	CA	CG	TA	TA	GGAA	GGAA	GC	GT	CG	CG	CA	CC	TCAAC	TCAAC	GT	GG	CG	CA	CG	CA	CA	CA	CT	AT	AA	GA	CC	CC	AA	AA	GT	TT	AA	AA	TA	TA	CC	CC	GC	AC
EF_Potlatch_R	OmyEFPW16S_0024	reference	LOWCLWR	GGC	GGC	GG	GA	AG	AC	CG	CG	TA	TA	GTAA	GTAA	GC	GC	CG	CG	CA	GC	TCAAC	TCAAC	GG	GG	CG	CA	CG	CA	CA	CA	CT	AT	AA	GA	CC	CC	AA	GA	GT	TT	AA	AT	TA	CA	CC	CC	GC	GC
EF_Potlatch_R	OmyEFPW16S_0025	reference	LOWCLWR	GGC	GGC	GA	GA	AC	AC	CG	CG	TA	TA	GGAA	GGAA	GC	GC	CG	CG	CA	AA	TCAAC	TTAAC	GG	GG	CG	CG	CA	CA	AA	CA	CT	CT	AA	AA	CC	CC	AA	AA	GT	TT	AA	AA	TA	CA	CC	CC	GC	GC
EF_Potlatch_R	OmyEFPW16S_0026	reference	LOWCLWR	GAC	GAC	GG	GG	AG	AG	CA	CG	TA	TA	GTAA	GTAA	GC	GC	CG	CG	CA	CA	TCAAC	TCAAC	GT	GG	CG	CG	CG	CG	AA	CA	CT	CT	AA	GA	CC	CC	AA	GA	GT	GT	AA	AA	TA	CA	CC	CC	GC	GC
EF_Potlatch_R	OmyEFPW16S_0027	reference	LOWCLWR	GGC	GGT	TG	TG	AG	AG	CA	CG	TA	TA	GTAA	GTAA	GC	GT	CG	CG	CA	CC	TCAAC	TTAAC	GT	GG	CG	CG	CA	CA	AA	CA	CT	CT	AA	GA	CC	CC	AA	AA	GT	TT	AT	CA	CA	CA	CC	CC	GC	GC
EF_Potlatch_R	OmyEFPW16S_0028	reference	LOWCLWR	GGC	GGC	GG	GA	AG	AC	CG	CG	TA	TA	GTAA	GGAA	GC	GT	CG	CG	CA	CA	TCAAC	TTAAC	GT	GT	CG	CG	CG	CA	AA	CA	CT	CT	AA	GA	CC	GC	AA	AA	GT	GT	AA	AA	CA	CA	CC	CA	GC	GC
EF_Potlatch_R	OmyEFPW16S_0029	reference	LOWCLWR	GAC	GAC	GA	TG	AG	AG	CA	CG	TA	TA	GGAA	GGAA	GC	GC	CG	CG	CA	AA	TCAAC	TCAAC	GT	GG	CG	CG	CA	CA	CA	CA	CT	CT	AA	GA	CC	GC	GA	GA	TT	TT	AA	AA	TA	TA	CC	CC	GC	GC
EF_Potlatch_R	OmyEFPW16S_0030	reference	LOWCLWR	GAC	GAC	GG	GA	AG	AG	CG	CG	TA	TA	GGAA	GGAA	GC	GC	CG	CG	CA	GC	TCAAC	TCAAC	GT	GG	CG	CA	CG	CG	AA	CA	CT	AT	AA	GA	CC	GC	AA	GA	GT	GA	AA	AT	TA	CA	CC	CC	GC	GC
EF_Potlatch_R	OmyEFPW16S_0031	reference	LOWCLWR	GGC	GGT	GG	GG	AG	AG	CG	CG	TA	TA	GTAA	GGAA	GC	GC	CG	CG	CC	GC	TCAAC	TTAAC	GG	GG	CG	CG	CG	CG	AA	CA	CT	CT	AA	AA	CC	CC	AA	GA	GT	GA	AA	AA	TA	CA	CC	CC	GC	GC
EF_Potlatch_R	OmyEFPW16S_0032	reference	LOWCLWR	GGC	GAC	GG	GG	AG	AC	CA	CG	TA	TA	GTAA	GGAA	GC	GC	CG	CG	CA	CA	TCAAC	TCAAC	GT	GG	CG	CG	CG	CG	AA	CA	CT	CT	AA	AA	CC	GC	AA	GA	TT	TT	AA	AA	TA	CA	CC	CC	GC	GC
EF_Potlatch_R	OmyEFPW16S_0033	reference	LOWCLWR	GGC	GAC	GA	TG	AG	AG	CG	CG	TA	TA	GTAA	GGAA	GC	GT	CG	CG	CA	GC	TCAAC	TCAAC	GT	GG	CG	CG	CG	CG	AA	CA	CT	CT	GA	GA	CC	CC	AA	AA	TT	TT	AA	AA	TA	CA	CC	CC	GC	AC
EF_Potlatch_R	OmyEFPW16S_0034	reference	LOWCLWR	GGC	GGC	GG	GG	AG	AG	CA	CG	TA	TA	GTAA	GTAA	GC	GC	CG	CG	CA	CA	TCAAC	TCAAC	GT	GG	CG	CG	CA	CA	AA	CA	CT	CT	AA	AA	CC	GC	AA	AA	GT	TT	AA	AT	TA	TA	CC	CC	GC	GC
EF_Potlatch_R	OmyEFPW16S_0035	reference	LOWCLWR	GAC	GAC	GG	GA	AG	AG	CA	CG	TA	TA	GTAA	GGAA	GC	GC	CG	CG	CC	GC	TCAAC	TCAAC	GT	GT	CG	CG	CG	CA	CA	CA	CT	CT	AA	AA	CC	CC	GA	GA	GT	GT	AA	AA	CA	CA	CC	CC	GC	GC
EF_Potlatch_R	OmyEFPW16S_0036	reference	LOWCLWR	GGC	GAC	GG	TG	AG	AG	CG	CG	TA	TA	GTAA	GTAA	GC	GC	CG	CG	CA	GC	TCAAC	TCAAC	GT	GG	CG	CG	CG	CG	AA	CA	CT	CT	AA	AA	CC	CC	AA	GA	GT	TT	AA	AA	TA	CA	CC	CC	GC	GC
EF_Potlatch_R	OmyEFPW16S_0037	reference	LOWCLWR	GGC	GAC	GA	GA	AG	AC	CG	CG	TA	TA	GTAA	GGAA	GC	AT	CG	TG	CA	CA	TCAAC	TTAAC	GT	GG	CG	CG	CG	CA	CA	CA	CT	CT	AA	GA	CC	CC	AA	GA	GT	GT	AA	AT	TA	CA	CC	CC	GC	GC
EF_Potlatch_R	OmyEFPW16S_0039	reference	LOWCLWR	GGC	GAC	GG	GA	AG	AG	CA	CA	TA	TA	GTAA	GTAA	GC	GC	CG	CG	CC	AA	TCAAC	TCAAC	GG	GG	CG	CG	CG	CA	AA	CA	CT	CT	AA	GA	CC	GC	AA	GA	GT	GT	AA	AA	TA	TA	CC	CC	GC	GC
EF_Potlatch_R	OmyEFPW16S_0040	reference	LOWCLWR	GAC	GAC	GA	GA	AG	AG	CG	CG	TA	TA	GTAA	GGAA	GC	GT	CG	CG	CC	GC	TCAAC	TCAAC	GT	GG	CG	CG	CG	CG	AA	AA	CT	CT	AA	GA	CC	CC	AA	GA	GT	TT	AA	AT	TA	TA	CC	CC	GC	GC
EF_Potlatch_R	OmyEFPW16S_0041	reference	LOWCLWR	GAC	GAC	GG	GG	AG	AG	CA	CG	TA	TA	GGAA	GGAA	GC	GC	CG	CG	AA	AA	TCAAC	TTAAC	GT	GG	CG	CA	CG	CG	CA	CA	CT	CT	AA	AA	CC	CC	AA	AA	GT	GT	AA	AA	CA	CA	CC	CC	GC	GC
EF_Potlatch_R	OmyEFPW16S_0042	reference	LOWCLWR	GGC	GGC	GG	TG	AC	AC	CA	CG	TA	TA	GTAA	GGAA	GC	GC	CG	TG	CA	AA	TCAAC	TCAAC	GG	GG	CG	CA	CG	CA	AA	CA	CT	CT	AA	GA	CC	CC	AA	AA	GT	TT	AA	AT	TA	CA	CC	CC	GC	GT
EF_Potlatch_R	OmyEFPW16S_0043	reference	LOWCLWR	GGC	GAC	GG	GA	AG	AC	CA	CG	TA	TA	GTAA	GGAA	GC	GC	CG	CT	GC	GC	TCAAC	TCAAC	GG	GG	CG	CG	CG	CA	AA	CA	CT	CT	AA	GA	CC	CC	AA	AA	GT	GT	AA	AA	TA	CA	CC	CA	GC	GC
EF_Potlatch_R	OmyEFPW16S_0044	reference	LOWCLWR	GGC	GAC	GG	GA	AG	AC	CA	CG	TA	TA	GTAA	GTAA	GC	GC	CG	CG	CA	GC	TCAAC	TTAAC	GG	TG	CG	CA	CG	CG	AA	AA	CT	AT	AA	AA	CC	CC	AA	AA	GA	TT	AA	AA	CA	CA	CC	CC	GC	AC
EF_Potlatch_R	OmyEFPW16S_0045	reference	LOWCLWR	GAC	GAC	GG	TG	AG	AG	CA	CG	TA	TT	GGAA	GGAA	GC	GC	CG	CG	CA	AA	TCAAC	TCAAC	GT	GT	CG	CG	CG	CA	CA	CA	CT	CT	AA	GA	CC	CC	AA	AA	GT	GT	AA	CA	TA	CA	CC	CC	GC	GC
EF_Potlatch_R	OmyEFPW16S_0046	reference	LOWCLWR	GAC	GAC	TG	TG	AG	AG	CA	CG	TA	TA	GGAA	GGAA	GC	GT	CG	CG	CC	AA	TCAAC	TCAAC	GG	GG	CG	CG	CG	CG	CA	CA	CT	CT	AA	AA	CC	CC	GA	GA	GT	GT	AA	AA	TA	TA	CC	CC	GC	GC
EF_Potlatch_R	OmyEFPW16S_0047	reference	LOWCLWR	GGC	GGC	GG	TG	AC	AC	CA	CA	TA	TA	GTAA	GGAA	GC	GC	CG	TG	GC	GC	TCAAC	TCAAC	GT	GG	CG	CG	CG	CA	CA	CA	CT	CT	AA	GA	CC	GC	GA	GA	GT	TT	AA	AA	TA	CA	CC	CC	GC	GT
EF_Potlatch_R	OmyEFPW16S_0048	reference	LOWCLWR	GAC	GAC	GG	TG	AG	AC	CG	CG	TA	TA	GTAA	GGAA	GC	GT	CG	CG	CA	GC	TCAAC	TCAAC	GT	GG	CG	CG	CG	CA	AA	CA	CT	CT	GA	GA	CC	GC	AA	AA	GT	GT	AA	AT	TA	CA	CC	CC	GC	GC
EF_Potlatch_R	OmyEFPW16S_0049	reference	LOWCLWR	GGC	GAC	GA	TG	AG	AC	CA	CG	TA	TA	GTAA	GGAA	GC	GT	CG	CG	CA	CC	TCAAC	TCAAC	GG	GG	CG	CG	CG	CA	AA	CA	CT	CT	AA	AA	CC	GC	AA	AA	GT	GA	AA	AT	TA	CA	CC	CC	GC	AC
EF_Potlatch_R	OmyEFPW16S_0050	reference	LOWCLWR	GGC	GAC	GG	TG	AG	AC	CG	CG	TA	TA	GTAA	GGAA	GC	GC	CG	CG	CA	GC	TCAAC	TCAAC	GT	GG	CG	CG	CG	CA	AA	CA	CT	CT	AA	GA	CC	CC	AA	GA	GT	GA	AA	AA	CA	CA	CC	CC	GC	GC
EF_Potlatch_R	OmyEFPW16S_0051	reference	LOWCLWR	GAC	GAC	GG	TG	AG	AG	CG	CG	TA	TA	GGAA	GGAA	GC	GC	TG	TG	CC	GC	TCAAC	TCAAC	GG	TG	CG	CA	CG	CG	AA	AA	CT	CT	AA	GA	GC	GC	AA	GA	GA	TT	AA	AA	CA	CA	CC	CC	GC	AC
EF_Potlatch_R	OmyEFPW16S_0052	reference	LOWCLWR	GAC	GAC	GG	TG	AG	AG	CG	CG	TA	TT	GTAA	GGAA	GC	GC	CG	CG	CA	CA	TCAAC	TCAAC	GT	GG	CG	CG	CG	CG	CA	CA	CT	CT	GA	GA	CC	CC	AA	GA	GT	TT	AA	AA	TA	TA	CC	CC	GC	GC
EF_Potlatch_R	OmyEFPW16S_0053	reference	LOWCLWR	GGC	GAC	GA	GA	AG	AC	CG	CG	TT	TT	GGAA	GGAA	GC	GC	CG	CG	CC	GC	TCAAC	TTAAC	GG	GG	CG	CA	CA	CA	CA	CA	CT	CT	AA	AA	CC	CC	AA	AA	GT	GA	AA	AT	TA	TA	CC	CC	GC	GC
EF_Potlatch_R	OmyEFPW16S_0054	reference	LOWCLWR	GAC	GAC	GG	GG	AG	AG	CG	CG	TA	TA	GTAA	GTAA	GC	GC	CG	CG	CC	CC	TCAAC	TCAAC	GT	GG	CG	CG	CG	CA	CA	CA	CT	CT	AA	GA	CC	CC	AA	GA	GT	GT	AA	CA	TA	CA	CC	CC	GC	AC
EF_Salmon_R	OmyEFSW16S_0005	reference	UPSALM	GAC	GAC	GG	GG	AG	AC	CA	CG	TA	TA	GTAA	GGAA	GC	GC	CG	CG	CC	CC	TCAAC	TCAAC	GT	GG	CG	CG	CG	CA	CA	CA	CT	CT	AA	GA	CC	CA	AA	AA	GT	GT	AA	AA	TA	TA	CC	CC	GC	GC
EF_Salmon_R	OmyEFSW16S_0022	reference	UPSALM	GGC	GAC	GG	TG	AC	AC	CA	CA	TA	TA	GGAA	GGAA	GC	GC	CG	CG	CC	CC	TCAAC	TCAAC	GT	GG	CG	GG	CG	CA	CA	CA	CT	CT	AA	AA	CC	CA	AA	GA	GT	GT	AA	AA	TA	TA	CC	CC	GC	GC
EF_Salmon_R	OmyEFSW16S_0066	reference	UPSALM	GGC	GAC	GG	GA	AG	AC	CA	CG	TA	TA	GGAA	GGAA	GC	GC	CG	CG	CA	CC	TCAAC	TCAAC	GT	GG	CG	CG	CG	CG	CA	CA	CT	CT	AA	GA	CC	CC	AA	AA	GT	TT	AA	AA	TA	CA	CC	CC	GC	GC
EF_Salmon_R	OmyEFSW16S_0072	reference	UPSALM	GGC	GAC	GG	GG	AC	GC	CA	CA	TA	TA	GTAA	GGAA	GC	GC	CG	CG	CA	CA	TCAAC	TCAAC	GT	GG	CG	CG	CG	CG	AA	CA	CT	CT	AA	AA	CC	CA	GA	GA	GT	GT	AA	CA	TA	CG	CC	CC	GC	GC
EF_Salmon_R	OmyEFSW16S_0075	reference	UPSALM	GGC	GGC	GA	GA	AG	AC	CG	CG	TA	TA	GTAA	GGAA	GC	GT	CG	CT	CA	CA	TCAAC	TCAAC	GT	GG	CG	CG	CG	CA	AA	CA	CT	CT	AA	GA	CC	CC	AA	GA	GT	GT	AA	AT	TA	TA	CC	CC	GC	GC
EF_Salmon_R	OmyEFSW16S_0080	reference	UPSALM	GGC	GAC	GG	GA	AG	AC	CG	CG	TA	TA	GTAA	GGAA	GC	GT	CG	CG	CA	CA	TCAAC	TCAAC	GG	GG	CG	CA	CG	CA	CA	CA	CT	CT	GA	GA	CC	CC	AA	AA	GT	GT	AA	AA	TA	TA	CC	CC	GC	GC
EF_Salmon_R	OmyEFSW16S_0119	reference	UPSALM	GGC	GAC	GG	GA	AG	AC	CG	CG	TA	TA	GTAA	GGGA	GC	GC	CG	CG	CA	CA	TCAAC	TTAAC	GT	GG	CG	CG	CA	CA	AA	CA	CT	CT	AA	GA	CC	GC	AA	AA	GT	GA	AA	AT	TA	TA	CC	CC	GC	GC
EF_Salmon_R	OmyEFSW16S_0123	reference	UPSALM	GGC	GAC	GG	GG	AC	AC	CG	CG	TA	TA	GGAA	GGAA	GC	GC	CG	CG	CA	CA	TCAAC	TCAAC	GT	GG	CG	CG	CA	CA	AA	CA	CT	CT	AA	GA	CC	CC	AA	AA	GT	GT	AA	AA	TA	TA	CC	CC	GC	GT
EF_Salmon_R	OmyEFSW16S_0149	reference	UPSALM	GGC	GAC	GA	TG	AC	GC	CA	CG	TA	TT	GTAA	GGAA	GC	GC	CG	CG	CA	CA	TCAAC	TCAAC	GG	GG	CG	CA	CG	CA	AA	CA	CT	CT	AA	AA	CC	CA	AA	GA	GT	GT	AA	AA	CA	CG	CC	CC	GC	GC
EF_Salmon_R	OmyEFSW16S_0152	reference	UPSALM	GGC	GAC	GA	TG	AC	AC	CA	CG	TA	TA	GGAA	GGAA	GC	GT	CG	CG	CA	CA	TCAAC	TCAAC	GG	GG	CG	CG	CG	CA	AA	AA	CT	CT	AA	GA	CC	CC	AA	GA	GT	GT	AA	AA	TA	TA	CC	CC	GC	GC
EF_Salmon_R	OmyEFSW16S_0154	reference	UPSALM	GGT	GAC	GG	GG	AG	AC	CG	CG	TA	TA	GGAA	GGAA	GC	GC	CG	CG	CA	CA	TCAAC	TCAAC	GG	GG	CG	CG	CA	TA	CA	CA	CT	CT	AA	GA	CC	CC	AA	AA	GT	GT	AA	AA	TA	TA	CC	CC	GC	GC
EF_Salmon_R	OmyEFSW16S_0157	reference	UPSALM	GGC	GAC	GG	GG	AG	AC	CG	CG	TA	TT	GGAA	GGAA	GC	GT	CG	CG	CA	CA	TCAAC	TTAAC	GT	GG	CG	CG	CA	CA	CA	CA	CT	CT	AA	AA	CC	CC	AA	GA	GT	GA	AT	AT	TA	CA	CC	CC	GC	GC
EF_Salmon_R	OmyEFSW16S_0164	reference	UPSALM	GGC	GGC	GG	TG	AG	AG	CA	CA	TA	TA	GTAA	GTAA	GC	GT	CG	CG	CA	CC	TCAAC	TCAAC	GG	GG	CG	CG	CA	CA	CA	CA	CT	CT	AA	GA	CC	CA	AA	GA	GT	GT	AA	AA	TA	CA	CC	GC	GC	GC
EF_Salmon_R	OmyEFSW16S_0177	reference	UPSALM	GGC	GGC	GG	GA	AG	AC	CG	CG	TA	TT	GTAA	GGAA	GC	GC	CG	CG	CA	CA	TCAAC	TTAAC	GT	GG	CG	CA	CG	TA	CA	CA	CT	CT	AA	AA	CC	CC	AA	GA	GT	GT	AA	AT	TA	CA	CC	CC	GC	GC
EF_Salmon_R	OmyEFSW16S_0180	reference	UPSALM	GAC	GAC	GG	GA	AC	AC	CA	CG	TA	TA	GTAA	GGAA	GC	GC	CG	CG	CA	CA	TCAAC	TCAAC	GT	GG	CG	CA	CG	CG	AA	CA	CT	CT	AA	GA	CC	CC	AA	GA	GT	GT	AA	AA	TA	CA	CC	CC	GC	GC
EF_Salmon_R	OmyEFSW16S_0205	reference	UPSALM	GAC	GAC	GG	TG	AG	AC	CA	CG	TA	TA	GTAA	GGAA	GC	GC	CG	CG	CA	CC	TCAAC	TCAAC	GT	GG	CG	CG	CG	CA	AA	CA	CT	CT	AA	AA	CC	CC	AA	AA	GT	GT	AA	AA	TA	CA	CC	CC	GC	GC
EF_Salmon_R	OmyEFSW16S_0214	reference	UPSALM	GGC	GAC	TG	TG	AG	AC	CG	AA	TA	TA	GTAA	GGAA	GC	GC	CG	CG	CC	GC	TCAAC	TCAAC	GT	GG	CG	CG	CG	CA	AA	CA	CT	CT	AA	GA	CC	CC	AA	GA	GT	TT	AA	AA	TA	TA	CC	CC	GC	GC
EF_Salmon_R	OmyEFSW16S_0218	reference	UPSALM	GAC	GAC	GG	GG	AG	AC	CA	CG	TA	TA	GTAA	GTAA	GC	GC	CG	CG	CA	CA	TCAAC	TCAAC	GG	GG	CG	CG	CG	CG	AA	CA	CT	CT	GA	GA	CC	CC	AA	AA	GT	TT	AA	AA	TA	TA	CC	CC	GC	GC
EF_Salmon_R	OmyEFSW16S_0219	reference	UPSALM	GGC	GAC	GA	TG	AG	AC	CG	AA	TA	TA	GTAA	GGAA	GC	GC	CG	CG	CA	CC	TCAAT	TCATC	GT	GT	CG	CG	CG	CG	AA	AA	CT	CT	AA	AA	CC	GC	AA	AA	GT	TT	AT	AT	TA	CA	CC	CC	GC	GC
EF_Salmon_R	OmyEFSW16S_0221	reference	UPSALM	GAC	GAC	GG	GG	AG	AC	CA	CG	TA	TA	GGAA	GGAA	GC	AT	CG	CG	CA	CC	TCAAC	TCAAC	GT	GG	CG	CA	CG	CA	AA	AA	CT	CT	AA	AA	CC	GC	AA	GA	GT	GT	AT	CA	TA	TA	CC	CC	GC	GC
EF_Salmon_R	OmyEFSW16S_0225	reference	UPSALM	GGC	GAC	GA	GA	AG	AC	CA	CG	TA	TA	GGAA	GGGA	GC	GC	CG	CT	CA	CC	TCAAC	TTAAC	GT	GG	CG	CG	CG	CG	AA	CA	CT	CT	AA	AA	CC	CC	AA	AA	GT	TT	AA	AA	TA	CA	CC	CC	GC	GC
EF_Salmon_R	OmyEFSW16S_0237	reference	UPSALM	GGC	GGC	GG	GG	AC	AC	CA	CG	TA	TA	GTAA	GGAA	GC	GT	CG	CG	CA	CA	TCAAC	TCAAC	GT	GG	CG	CA	CA	CA	AA	CA	CT	CT	AA	AA	CC	CC	AA	AA	GT	GT	AA	CA	TA	TA	CC	CC	GC	GC
EF_Salmon_R	OmyEFSW16S_0246	reference	UPSALM	GGC	GGC	GG	TG	AC	AC	CG	CG	TA	TA	GTAA	GGAA	GC	GC	CG	CG	CA	CC	TCAAC	TCAAC	GT	GG	CG	CA	CG	CG	AA	CA	CT	CT	AA	AA	CC	CC	AA	GA	GT	GT	AA	AA	TA	TA	CC	CC	GC	GC
EF_Salmon_R	OmyEFSW16S_0253	reference	UPSALM	GGC	GAC	GG	GA	AC	AC	CG	CG	TA	TT	GGAA	GGAA	GC	GC	CG	CT	CA	CC	TCAAC	TCAAC	GG	GG	CG	CG	CA	CA	AA	CA	CT	CT	AA	GA	CC	GC	AA	GA	GT	GT	AA	AA	TA	CA	CC	CC	GC	GC
EF_Salmon_R	OmyEFSW16S_0254	reference	UPSALM	GGC	GAC	TG	TG	AG	AC	CA	CG	TA	TA	GTAA	GGAA	GC	GC	CG	CG	CA	CA	TCAAC	TCAAC	GT	GG	CG	CA	CG	CA	AA	CA	CT	CT	AA	AA	CC	CC	GA	GA	GT	GT	AA	AA	TA	CA	CC	GC	GC	GC
EF_Salmon_R	OmyEFSW16S_0257	reference	UPSALM	GGC	GAC	GG	TG	AG	AC	CA	AA	TA	TA	GTAA	GGAA	GC	GC	CG	CG	CA	CA	TCAAC	TCAAC	GG	GG	CG	CA	CA	CA	AA	CA	CT	CT	AA	AA	CC	CC	AA	GA	GT	TT	AA	AA	TA	TA	CC	CA	GC	GC
EF_Salmon_R	OmyEFSW16S_0262	reference	UPSALM	GGC	GGC	GG	GA	AG	AG	CG	CG	TA	TA	GGAA	GGAA	GC	GC	CG	CG	CA	GC	TCAAC	TCAAC	GG	GG	CA	CA	CG	CA	AA	CA	CT	CT	GA	GA	CC	CA	AA	GA	GT	GA	AA	AT	TA	TA	CC	CC	GC	GC
EF_Salmon_R	OmyEFSW16S_0264	reference	UPSALM	GGT	GAC	GG	TG	AG	AG	CG	CG	TA	TA	GGAA	GGAA	GC	GC	CG	CG	CA	CA	TCAAC	TCAAC	GT	GT	CG	CA	CA	TA	CA	CA	CT	CT	AA	AA	CC	CC	AA	GA	GT	GT	AA	AA	TA	CA	CC	CC	GC	GC
EF_Salmon_R	OmyEFSW16S_0284	reference	UPSALM	GGC	GGC	GG	TG	AC	AC	CA	CA	TA	TA	GTAA	GGGA	GC	GC	CG	CG	CC	CC	TCAAC	TCAAC	GT	TG	CG	CG	CG	CG	AA	CA	CT	CT	AA	GA	CC	CC	AA	AA	GT	GT	AA	AA	TA	CA	CC	GC	GC	GC
EF_Salmon_R	OmyEFSW16S_0290	reference	UPSALM	GGC	GAC	GG	GA	AG	AC	CG	CG	TA	TA	GTAA	GGAA	GC	GT	CG	CG	GC	AA	TCAAC	TCAAC	GT	GT	CG	CG	CG	CG	CA	CA	CT	CT	AA	AA	CC	CC	AA	GA	GT	GA	AA	CA	TA	TA	CC	CC	GC	GC
EF_Salmon_R	OmyEFSW16S_0311	reference	UPSALM	GGC	GGC	GG	GA	AC	AC	CA	CA	TA	TA	GTAA	GGAA	GC	GC	CG	CG	CA	CA	TCAAC	TCAAC	GG	GG	CG	CA	CG	CA	AA	CA	CT	CT	GA	GA	CC	CC	AA	GA	GT	GT	AA	CA	TA	TA	CC	CC	GC	GC
EF_Salmon_R	OmyEFSW16S_0316	reference	UPSALM	GGC	GGC	GG	GG	AG	AG	CA	CA	TA	TA	GGAA	GGAA	GC	GT	CG	CG	CA	CC	TCAAC	TCAAC	GG	GG	CG	CG	CG	CA	CA	CA	CT	CT	GA	GA	CC	CC	AA	AA	GT	GT	AA	AA	TA	CA	CC	CC	GC	GC
EF_Salmon_R	OmyEFSW16S_0327	reference	UPSALM	GGC	GAC	GA	GA	AG	AC	CA	CG	TA	TA	GGAA	GGAA	GC	GT	CG	CT	CC	AA	TCAAC	TCAAC	GG	GG	CG	CA	CG	CG	CA	CA	CT	CT	AA	AA	CC	CC	AA	GA	GT	GT	AA	AA	TA	TA	CC	CC	GC	GC
EF_Salmon_R	OmyEFSW16S_0332	reference	UPSALM	GAC	GAC	GG	TG	AG	AG	CG	CG	TA	TA	GTAA	GTAA	GC	GC	CG	CG	CA	CA	TCAAC	TTAAC	GG	GG	CA	CA	CG	CA	AA	CA	CT	CT	AA	AA	CC	CA	AA	AA	GT	GA	AA	AT	CA	CA	CC	CC	GC	GC
EF_Salmon_R	OmyEFSW16S_0354	reference	UPSALM	GGC	GGC	GG	TG	AG	AC	CA	CG	TA	TA	GGAA	GGAA	GC	GC	CG	CG	CA	CC	TCAAC	TCAAC	GG	GG	CG	CA	CG	CA	AA	CA	CT	CT	AA	GA	CC	CC	AA	AA	GT	GT	AA	AT	TA	TA	CC	CC	GC	GC
EF_Salmon_R	OmyEFSW16S_0355	reference	UPSALM	GGC	GAC	GG	GA	AC	AC	CA	CG	TA	TA	GTAA	GGAA	GC	GC	CG	CG	CA	CC	TCAAC	TCAAC	GG	GG	CG	CG	CG	CA	CA	CA	CT	CT	AA	AA	CC	CA	AA	AA	GT	GT	AA	AA	TA	CA	CC	CC	GC	GC
EF_Salmon_R	OmyEFSW16S_0356	reference	UPSALM	GGC	GAC	GA	TG	AC	AC	CA	CA	TA	TT	GGAA	GGAA	GC	GC	CG	CG	CA	CA	TCAAC	TCAAC	GG	GG	CG	CG	CG	CG	CA	CA	CT	CT	AA	GA	CC	CC	AA	GA	GT	GT	AA	AA	TA	TA	CC	CC	GC	GC
EF_Salmon_R	OmyEFSW16S_0365	reference	UPSALM	GGC	GGT	GG	GA	AG	AC	CA	CG	TA	TA	GTAA	GGAA	GC	GC	CG	CG	CA	CA	TCAAC	TCAAC	GT	GG	CG	CG	CA	TA	AA	CA	CT	CT	GA	GA	CC	CC	AA	AA	GT	TT	AA	AA	TA	CA	CC	CC	GC	GC
EF_Salmon_R	OmyEFSW16S_0369	reference	UPSALM	GGC	GGC	GG	GA	AG	AC	CG	CG	TA	TA	GTAA	GGAA	GC	GC	CG	CG	CA	CC	TCAAC	TTAAC	GG	GG	CG	CG	CG	CA	AA	CA	CT	CT	AA	GA	CC	GC	AA	AA	GT	GT	AA	AT	CA	CA	CC	CC	GC	GC
EF_Salmon_R	OmyEFSW16S_0373	reference	UPSALM	GGC	GAC	GG	GA	AG	GC	CA	CA	TA	TA	GTAA	GGAA	GC	AT	CG	CG	CA	CA	TCAAC	TCAAC	GT	GG	CG	CG	CG	CA	AA	CA	CT	CT	AA	GA	CC	GC	GA	GA	TT	TT	AA	AA	TA	CA	CC	CC	GC	GC
EF_Salmon_R	OmyEFSW16S_0376	reference	UPSALM	GAC	GAC	GG	GA	AG	AC	CG	CG	TA	TT	GTAA	GGAA	GC	GT	CG	CG	CA	CA	TCAAC	TCAAC	GT	GG	CG	CG	CG	CA	CA	CA	CT	CT	AA	AA	CC	CC	AA	AA	GA	TT	AA	CA	TA	CA	CC	CC	GC	GC
EF_Salmon_R	OmyEFSW16S_0382	reference	UPSALM	GAC	GAC	GG	TG	AG	AC	CA	CA	TA	TA	GTAA	GGAA	GC	GT	CG	CG	CC	CC	TCAAC	TCAAC	GT	GG	CG	CG	CG	CG	CA	CA	CT	CT	AA	AA	CC	CC	AA	GA	GT	GA	AA	AT	TA	CA	CC	CC	GC	GC
EF_Salmon_R	OmyEFSW16S_0390	reference	UPSALM	GGC	GGC	GG	TG	AG	AC	CA	CG	TA	TT	GTAA	GTAA	GC	GC	CG	CG	CA	CC	TCAAC	TCAAC	GT	GG	CG	CG	CG	CG	CA	CA	CT	CT	AA	AA	CC	CC	AA	GA	GT	GT	AA	AA	TA	CA	CC	CC	GC	GC
EF_Salmon_R	OmyEFSW16S_0392	reference	UPSALM	GAC	GAC	GG	GG	AG	AG	CA	CG	TA	TT	GTAA	GGAA	GC	GC	CG	CG	CA	GC	TCAAC	TCAAC	GG	GG	CG	CA	CG	CG	AA	CA	CT	CT	GA	GA	CC	CC	AA	AA	GT	GT	AA	AA	TA	TA	CC	CC	GC	GC
EF_Salmon_R	OmyEFSW16S_0394	reference	UPSALM	GGC	GAC	GA	GA	AC	AC	CA	CA	TA	TT	GTAA	GGAA	GC	GC	CG	CG	CA	AA	TCAAC	TCAAC	GG	GG	CG	CA	CG	CG	CA	CA	CT	CT	AA	GA	CC	CC	GA	GA	GT	TT	AA	CA	TA	CA	CC	CC	GC	GC
EF_Salmon_R	OmyEFSW16S_0404	reference	UPSALM	GGC	GAC	GA	TG	AC	AC	CA	CG	TA	TA	GTAA	GGAA	GC	GC	CG	CG	CA	CC	TCAAC	TCAAC	GT	GG	CG	CG	CG	CA	AA	CA	CT	CT	AA	GA	CC	CC	AA	GA	GT	GT	AT	AT	TA	TA	CC	CC	GC	GC
EF_Salmon_R	OmyEFSW16S_0406	reference	UPSALM	GGC	GAC	GG	GA	AG	AC	CA	CG	TA	TA	GGAA	GGAA	GC	GC	CG	CG	CA	CA	TCAAC	TCAAC	GT	GG	CG	CG	CG	CA	CA	CA	CT	CT	AA	AA	CC	GC	AA	GA	GT	TT	AA	AT	CA	CA	CC	CC	GC	GC
EF_Salmon_R	OmyEFSW16S_0408	reference	UPSALM	GAC	GAC	GG	TG	AC	AC	CA	CA	TA	TT	GTAA	GGAA	GC	GC	CG	CG	CA	CA	TCAAC	TTAAC	GG	GG	CG	CG	CG	CG	CA	CA	CT	CT	AA	GA	CC	GC	GA	GA	GA	TT	AA	CA	TA	CA	CC	CC	GC	GC
EF_Salmon_R	OmyEFSW16S_0414	reference	UPSALM	GAC	GAC	GA	TG	AC	AC	CA	CG	TA	TA	GTAA	GGAA	GC	GC	CG	CT	CA	CA	TCAAC	TCAAC	GG	GG	CG	CA	CG	CA	AA	CA	CT	CT	AA	AA	CC	CC	GA	GA	GT	TT	AA	AA	CA	CA	CC	CC	GC	GC
EF_Salmon_R	OmyEFSW16S_0418	reference	UPSALM	GGC	GAC	GG	TG	AG	AC	CA	CG	TA	TA	GTAA	GGAA	GC	GC	CG	CG	CA	CA	TCAAC	TTAAC	GG	GG	CG	CA	CG	CA	AA	CA	CT	CT	AA	GA	CC	CA	GA	GA	GT	GT	AA	AT	TA	CA	CC	CC	GC	GC
EF_Salmon_R	OmyEFSW16S_0426	reference	UPSALM	GGC	GAC	GG	GA	AG	AG	CG	CG	TA	TA	GTAA	GGAA	GC	GC	CG	CT	CA	CA	TCAAC	TTAAC	GG	GG	CG	CG	CG	CA	AA	CA	CT	CT	AA	AA	CC	CC	AA	AA	GT	TT	AA	AT	TA	TA	CC	CC	GC	GC
EF_Salmon_R	OmyEFSW16S_0428	reference	UPSALM	GAC	GAC	GA	TG	AG	AC	CG	AA	TA	TA	GGAA	GGAA	GC	GC	CG	CG	CA	AA	TCAAC	TCAAC	GT	GG	CG	CG	CA	CA	CA	CA	CT	CT	GA	GA	CC	CC	AA	GA	GT	TT	AA	AT	TA	CA	CC	CC	GC	GC
EF_Salmon_R	OmyEFSW16S_0430	reference	UPSALM	GAC	GAC	GG	GG	AG	AC	CA	CA	TA	TA	GTAA	GGAA	GC	GC	CG	CG	CA	CC	TCAAC	TCAAC	GT	GG	CG	CA	CA	CA	CA	CA	CT	CT	AA	AA	CC	CC	AA	GA	GT	TT	AA	AA	TA	TA	CC	CC	GC	GC
EF_Salmon_R	OmyEFSW16S_0435	reference	UPSALM	GAC	GAC	GG	TG	AG	AG	CG	CG	TA	TA	GTAA	GGAA	GC	GC	CG	CG	CC	GC	TCAAC	TCAAC	GT	GG	CG	CG	CG	CA	AA	CA	CT	CT	GA	GA	CC	CC	AA	AA	GT	GT	AA	AT	TA	CA	CC	CC	GC	GC
EF_Salmon_R	OmyEFSW16S_0437	reference	UPSALM	GGC	GGC	GG	TG	AC	AC	CG	CG	TA	TT	GGAA	GGAA	GC	GC	CG	CG	CA	AA	TCAAC	TCAAC	GG	TG	CA	CA	CG	CG	AA	CA	CT	CT	AA	GA	CC	CC	AA	GA	GT	GT	AA	AT	TA	TA	CC	CC	GC	GC
EF_Salmon_R	OmyEFSW16S_0439	reference	UPSALM	GGC	GAC	GG	GG	AG	AC	CG	CG	TA	TA	GGAA	GGAA	GC	GC	CG	CG	CA	CC	TCAAC	TCAAC	GT	GG	CG	CG	CG	CA	CA	CA	CT	CT	AA	GA	CC	CC	AA	GA	GT	GT	AA	AT	TA	TA	CC	CC	GC	GC
EF_Salmon_R	OmyEFSW16S_0441	reference	UPSALM	GGC	GGC	GA	GA	AG	AC	CA	CG	TA	TA	GTAA	GGAA	GC	GC	CG	CG	CA	GC	TCAAC	TCAAC	GG	GG	CG	CA	CG	CG	CA	CA	CT	CT	AA	AA	CC	CC	AA	AA	GT	GA	AA	AT	TA	TA	CC	CC	GC	GC
EF_Salmon_R	OmyEFSW16S_0442	reference	UPSALM	GGC	GAC	GA	GA	AC	AC	CA	CG	TA	TT	GTAA	GGAA	GC	GC	CG	CG	CA	AA	TCAAC	TCAAT	GT	GG	CG	CA	CG	CA	CA	CA	CT	CT	AA	GA	CC	CC	AA	AA	GA	TT	AA	AT	TA	TA	CC	CC	GC	GC
EF_Salmon_R	OmyEFSW16S_0447	reference	UPSALM	GGC	GGC	GG	GA	AC	AC	CG	CG	TA	TA	GTAA	GGAA	GC	GC	CG	CG	CA	CC	TCAAC	TCAAC	GT	GG	CA	CA	CG	CA	AA	CA	CT	CT	AA	GA	CC	CC	AA	GA	GT	TT	AT	AT	TA	CA	CC	CC	GC	GC
EF_Salmon_R	OmyEFSW16S_0450	reference	UPSALM	GGC	GAC	GG	GA	AG	AC	CA	CG	TA	TA	GGAA	GGAA	GC	GC	CG	CT	CA	CA	TCAAC	TCAAC	GG	TG	CA	CA	CG	CG	CA	CA	CT	CT	AA	GA	CC	CC	AA	AA	GT	GT	AT	AT	TA	TA	CC	CC	GC	GC
EF_Salmon_R	OmyEFSW16S_0457	reference	UPSALM	GGC	GAC	GA	TG	AG	AG	CG	CG	TA	TA	GGAA	GGAA	GC	GC	CG	CG	CA	CC	TCAAC	TTAAC	GT	GG	CG	CA	CG	CA	AA	CA	CT	CT	AA	AA	CC	CC	AA	GA	GT	GT	AA	AA	TA	CA	CC	CC	GC	GC
EF_Salmon_R	OmyEFSW16S_0461	reference	UPSALM	GAC	GAC	GA	GA	AG	AC	CG	CG	TA	TA	GGAA	GGAA	GC	GC	CG	CG	CA	CA	TCAAC	TTAAC	GT	GG	CG	CA	CG	CA	AA	CA	CT	CT	GA	GA	CC	CC	AA	GA	GT	TT	AA	AT	TA	TA	CC	CC	GC	GC
EF_Salmon_R	OmyEFSW16S_0462	reference	UPSALM	GAC	GAC	GG	GA	AG	AC	CA	CG	TA	TA	GGAA	GGAA	GC	GC	CG	CT	CA	CC	TCAAC	TTAAC	GG	GG	CA	CA	CG	CA	CA	CA	CT	CT	AA	AA	CC	CC	GA	GA	GT	GA	AA	AT	TA	CA	CC	CC	GC	GC
EF_Salmon_R	OmyEFSW16S_0463	reference	UPSALM	GAC	GAC	GA	GA	AG	AC	CA	CG	TA	TA	GTAA	GGAA	GC	GC	CG	CG	CA	GC	TCAAC	TCAAC	GT	GG	CG	CG	CG	CA	CA	CA	CT	CT	AA	AA	CC	CC	AA	GA	GT	GT	AA	AA	TA	CA	CC	CC	GC	GC
EFSF_Salmon_R	OmyEFSF09C_0001	reference	SFSALM	GGC	GAC	GA	GA	AG	AC	CG	CG	TA	TA	GTAA	GGGA	GC	GT	CG	CG	000	000	TCAAC	TCAAC	GT	GG	CG	CA	CA	CA	AA	CA	CT	CT	AA	AA	CC	CA	AA	GA	GT	GT	AA	AT	TA	CA	CC	CC	000	000
EFSF_Salmon_R	OmyEFSF09C_0002	reference	SFSALM	GGC	GAC	GA	GA	AC	AC	CG	CG	TA	TA	GTAA	GGAA	GC	GC	CG	CG	CA	CA	TCAAC	TTAAC	GT	TG	CG	CG	CG	CA	AA	CA	CT	CT	AA	AA	CC	CA	AA	AA	GT	GT	AA	AA	TA	CA	CC	CC	GC	GC
EFSF_Salmon_R	OmyEFSF09C_0003	reference	SFSALM	GGC	GGC	GA	TG	AG	AC	CA	CG	TA	TA	GTAA	GTAA	GC	GC	CG	CG	CA	CA	TCAAC	TCAAC	GT	TG	CG	CG	CG	CA	AA	CA	CT	CT	AA	AA	CC	CA	GA	GA	GT	GT	AT	CA	TA	CA	CC	CC	GC	GC
EFSF_Salmon_R	OmyEFSF09C_0004	reference	SFSALM	GGC	GGC	TG	TG	AG	AC	CG	CG	TA	TA	GGAA	GGAA	GC	GC	CG	CG	CA	CA	TCAAC	TCAAC	GG	GG	CG	CG	CG	CG	AA	CA	CT	CT	AA	GA	CC	CC	GA	GA	GT	GT	AT	CA	TA	CA	CC	CC	GC	GC
EFSF_Salmon_R	OmyEFSF09C_0005	reference	SFSALM	GAC	GAC	GA	GA	AG	AC	CA	CA	TA	TA	GTAA	GGAA	GT	GT	CG	CG	CA	CA	TCAAC	TCAAC	GT	GG	CG	CA	CG	CA	CA	CA	CT	CT	AA	GA	CC	CA	GA	GA	GT	GT	AA	AT	TA	CA	CC	CC	GC	GC
EFSF_Salmon_R	OmyEFSF09C_0006	reference	SFSALM	GGC	GAC	GG	GA	AC	AC	CA	CG	TA	TA	GTAA	GGGA	GC	GC	CG	CG	CA	GC	TCAAC	TCAAC	GG	TG	CG	CG	CG	CG	AA	AA	CT	AT	AA	GA	CC	CA	GA	GA	GT	GT	AA	AT	TA	CA	CC	CC	GC	GC
EFSF_Salmon_R	OmyEFSF09C_0007	reference	SFSALM	GGC	GAC	GG	GA	AG	AC	CG	CG	TA	TA	GGAA	GGGA	GC	GC	CG	CG	CA	CA	TCAAC	TCAAC	GT	GG	CG	CG	CG	CG	CA	CA	CT	CT	AA	AA	CA	CA	AA	GA	GT	GT	AA	AA	CA	CA	CC	CC	GC	GC
EFSF_Salmon_R	OmyEFSF09C_0008	reference	SFSALM	GGC	GGC	GA	GA	AC	AC	CA	CG	TA	TA	GGAA	GGGA	GC	GT	CG	CG	CA	CA	TTAAC	TTAAC	GT	GT	CG	CG	CG	CA	AA	AA	CT	CT	AA	AA	CC	CA	AA	AA	GT	TT	AA	AA	TA	CA	CC	CC	GC	GC
EFSF_Salmon_R	OmyEFSF09C_0009	reference	SFSALM	GGC	GAC	TG	TG	AC	AC	CG	CG	TA	TA	GGAA	GGGA	GC	GC	CG	CG	CA	CA	TCAAC	TTAAC	GT	GG	CG	CG	CG	CG	CA	CA	CT	CT	AA	AA	CC	CA	GA	GA	GT	GT	AT	CA	CA	CA	CC	CC	GC	GC
EFSF_Salmon_R	OmyEFSF09C_0010	reference	SFSALM	GGC	GAC	GG	GA	AG	AC	CA	CG	TA	TA	GGAA	GGAA	GC	GT	CG	CG	CA	CA	TCAAC	TCAAC	GG	GG	CG	CA	CG	CG	CA	CA	CT	CT	AA	AA	CC	CA	GA	GA	GT	GT	AA	AT	TA	TA	CC	CC	GC	GC
EFSF_Salmon_R	OmyEFSF09C_0011	reference	SFSALM	GGC	GAC	GG	GG	AC	AC	CA	CA	TA	TA	GGAA	GGAA	GC	GC	CG	CG	CA	GC	TCAAC	TTAAC	GT	GG	CG	CG	CG	CA	CA	CA	CT	CT	AA	GA	CA	CA	AA	AA	GT	GT	AA	AA	TA	TA	CC	CC	GC	GC
EFSF_Salmon_R	OmyEFSF09C_0012	reference	SFSALM	GGC	GAC	GA	TG	AC	AC	CG	CG	TA	TA	GGGA	GGGA	GC	GC	CG	CG	CA	CA	TCAAC	TCAAC	GG	GG	CG	CG	CG	CG	AA	CA	CT	CT	AA	AA	CC	CC	GA	GA	GT	TT	AT	AT	CA	CA	CC	CC	GC	GC
EFSF_Salmon_R	OmyEFSF09C_0013	reference	SFSALM	GGC	GAC	GA	TG	AC	AC	CG	CG	TA	TA	GGAA	GGAA	GC	GC	CG	CG	CA	CA	TCAAC	TCAAC	GG	TG	CG	CG	CG	CG	AA	CA	CT	CT	AA	AA	CC	CA	GA	GA	GT	GT	AT	AT	CA	CA	CC	CC	GC	GC
EFSF_Salmon_R	OmyEFSF09C_0014	reference	SFSALM	GGC	GAC	GG	GA	AG	AC	CA	CA	TA	TA	GGAA	GGAA	GC	GC	CG	CG	CA	GC	TCAAC	TCAAC	GT	GG	CG	CG	CG	CG	AA	CA	CT	CT	AA	GA	CC	CC	AA	GA	GT	GA	AA	AA	TA	CA	CC	CC	GC	GC
EFSF_Salmon_R	OmyEFSF09C_0015	reference	SFSALM	GGC	GAC	GA	GA	AC	AC	CA	CG	TA	TA	GTAA	GGAA	GC	AT	CG	CG	CA	CA	TCAAC	TCAAC	GG	GG	CG	CG	CG	CA	AA	CA	CT	CT	AA	AA	CC	CC	GA	GA	GT	GA	AA	AT	TA	TA	CC	CC	GC	GC
EFSF_Salmon_R	OmyEFSF09C_0017	reference	SFSALM	GGC	GAC	GA	GA	AG	AC	CG	CG	TA	TA	GTAA	GGAA	GC	GC	CG	CG	CA	CC	TCAAC	TCAAC	GG	TG	CG	CG	CA	CA	CA	CA	CT	CT	AA	GA	CC	CA	AA	GA	GT	TT	AA	AA	CA	CA	CC	CC	GC	GC
EFSF_Salmon_R	OmyEFSF09C_0021	reference	SFSALM	GGC	GAC	GG	GA	AG	AC	CA	CG	TA	TA	GGAA	GGGA	GC	GC	CG	CG	CA	CC	TCAAC	TTAAC	GT	GG	CG	CG	CG	CA	CA	CA	CT	CT	AA	GA	CA	CA	AA	GA	GT	GT	AA	AA	CA	CA	CC	CC	GC	GC
EFSF_Salmon_R	OmyEFSF09C_0022	reference	SFSALM	GGC	GGC	GA	TG	AC	AC	CG	CG	TA	TA	GGAA	GGAA	GC	GT	CG	CG	CA	CA	TCAAC	TCAAC	GT	TG	CG	CG	CG	CA	CA	CA	CT	CT	AA	AA	CA	CA	AA	GA	GT	GT	AA	CA	TA	TA	CC	CC	GC	GC
EFSF_Salmon_R	OmyEFSF09C_0023	reference	SFSALM	GGC	GGC	GA	TG	AG	AC	CG	CG	TA	TA	GTAA	GGAA	GC	GT	CG	CG	CA	CA	TCAAC	TCAAC	GT	GT	CG	CG	CG	CA	AA	CA	CT	CT	AA	GA	CC	CA	AA	GA	GT	GT	AA	CA	TA	TA	CC	CC	GC	GC
EFSF_Salmon_R	OmyEFSF09C_0024	reference	SFSALM	GAC	GAC	GA	GA	AG	AC	CA	CG	TA	TA	GGAA	GGAA	GC	GC	CG	CG	CA	CA	TCAAC	TTAAC	GT	GG	CG	CA	CG	CA	AA	CA	CT	CT	AA	GA	CC	CA	AA	GA	GT	TT	AA	AT	TA	TA	CC	CC	GC	GC
EFSF_Salmon_R	OmyEFSF09C_0025	reference	SFSALM	GAC	GAC	GA	GA	AG	AG	CG	CG	TA	TA	GTAA	GGAA	GC	GC	CG	CG	CC	CC	TCAAC	TCAAC	GG	GG	CG	CG	CG	CA	AA	AA	CT	CT	AA	AA	CA	CA	GA	GA	GT	GT	AA	AT	TA	TA	CC	CC	GC	GC
EFSF_Salmon_R	OmyEFSF09C_0026	reference	SFSALM	GGC	GGC	GG	GA	AC	AC	CA	CA	TA	TA	GTAA	GGAA	GC	GC	CG	CG	CA	GC	TCAAC	TCAAC	GT	GT	CG	CG	CA	CA	CA	CA	CT	CT	AA	AA	CA	CA	GA	GA	GT	GT	AA	CA	TA	CA	CC	CC	GC	GC
EFSF_Salmon_R	OmyEFSF09C_0027	reference	SFSALM	GGC	GAC	GA	GA	AG	AC	CA	CG	TA	TA	GTAA	GGAA	GC	GC	CG	CG	CA	CA	TCAAC	TCAAC	GG	TG	CG	CG	CG	CG	CA	CA	CT	CT	AA	AA	CC	CA	GA	GA	GT	GA	AA	AT	CA	CG	CC	CC	GC	GC
EFSF_Salmon_R	OmyEFSF09C_0028	reference	SFSALM	GGC	GAC	GG	GA	AG	AC	CG	CG	TA	TA	GTAA	GGAA	GC	GT	CG	CG	CA	CC	TCAAC	TCAAC	GG	TG	CG	CG	CG	CG	AA	CA	CT	CT	AA	AA	CC	CA	AA	AA	GT	TT	AA	AA	TA	TA	CC	CC	GC	GC
EFSF_Salmon_R	OmyEFSF09C_0029	reference	SFSALM	GGC	GAC	GA	TG	AG	AC	CG	CG	TA	TA	GGAA	GGAA	GC	GC	CG	CT	CA	CC	TCAAC	TCAAC	GT	GG	CG	CG	CG	CA	CA	CA	CT	CT	AA	GA	CC	CA	AA	GA	GT	GT	AT	CA	CA	CA	CC	CC	GC	GC
EFSF_Salmon_R	OmyEFSF10C_0001	reference	SFSALM	GGC	GAC	GG	GA	AG	AC	CA	CG	TA	TT	GGAA	GGAA	GC	GT	CG	CG	CA	GC	TCAAC	TCAAC	GT	GT	CG	CG	CG	CA	AA	CA	CT	CT	AA	GA	CC	CC	AA	AA	GT	GT	AA	CA	CA	CA	CC	CC	GC	GC
EFSF_Salmon_R	OmyEFSF10C_0002	reference	SFSALM	GGC	GGC	GG	GA	AG	AC	CG	CG	TA	TA	GGAA	GGGA	GC	GC	CG	CG	CA	CA	TCAAC	TCAAC	GT	GG	CG	CG	CG	CG	AA	CA	CT	CT	AA	AA	CC	CA	GA	GA	GT	GT	AA	AT	TA	CA	CC	CC	GC	GC
EFSF_Salmon_R	OmyEFSF10C_0003	reference	SFSALM	GAC	GAC	GA	GA	AG	AC	CG	CG	TA	TA	GGAA	GGGA	GC	GC	CG	CG	000	000	TCAAC	TCAAC	GG	GG	CG	CA	CG	CA	CA	CA	CT	CT	AA	AA	CA	CA	AA	GA	GT	GT	AA	CA	TA	CA	CC	CC	GC	GC
EFSF_Salmon_R	OmyEFSF10C_0004	reference	SFSALM	GAC	GAC	GG	GA	AG	AG	CG	CG	TA	TA	GTAA	GTAA	GC	GC	CG	CG	CA	CA	TCAAC	TCAAC	GG	GG	CG	CG	CG	CA	CA	CA	CT	CT	AA	GA	CC	CA	AA	AA	GT	TT	AA	AT	CA	CA	CC	CC	GC	GC
EFSF_Salmon_R	OmyEFSF10C_0005	reference	SFSALM	GGC	GAC	TG	TG	AG	AC	CG	CG	TA	TA	GGAA	GGAA	GT	GT	CG	CG	CA	CA	TCAAC	TTAAC	GT	GG	CG	CA	CA	CA	AA	CA	CT	CT	AA	AA	CC	CC	AA	AA	GT	GT	AA	AA	TA	CA	CC	CC	GC	GC
EFSF_Salmon_R	OmyEFSF10C_0006	reference	SFSALM	GGC	GGC	GG	GA	AC	AC	CG	CG	TA	TA	GGAA	GGAA	GT	GT	CG	CG	CA	CC	TCAAC	TCAAC	GG	TG	CG	CG	CG	CA	AA	CA	CT	CT	AA	GA	CA	CA	AA	GA	GT	TT	AA	AT	TA	CA	CC	CC	GC	GC
EFSF_Salmon_R	OmyEFSF10C_0007	reference	SFSALM	GAC	GAC	GG	GA	AG	AC	CA	CG	TA	TA	GTAA	GGAA	GT	AT	CG	CG	GC	GC	TCAAC	TCAAC	GG	GG	CG	CG	CG	CG	AA	CA	CT	CT	AA	GA	CC	CA	GA	GA	GA	TT	AA	AT	TA	CA	CC	CC	GC	AC
EFSF_Salmon_R	OmyEFSF10C_0008	reference	SFSALM	GGC	GGC	GG	GG	AC	AC	CA	CG	TA	TT	GGAA	GGAA	GC	GC	CG	CG	CA	CA	TCAAC	TCAAC	GT	GG	CG	CG	CA	CA	AA	AA	CT	CT	AA	AA	CC	CC	AA	GA	GT	GT	AA	AA	TA	CA	CC	CC	GC	GC
EFSF_Salmon_R	OmyEFSF10C_0009	reference	SFSALM	GAC	GAC	GG	TG	AC	AC	CA	CG	TA	TA	GGAA	GGAA	GC	GC	CG	CG	CA	GC	TCAAC	TCAAC	GG	GG	CG	CG	CA	CA	AA	CA	CT	CT	AA	AA	CC	CA	AA	GA	GT	GT	AA	AT	TA	CA	CC	CC	GC	GC
EFSF_Salmon_R	OmyEFSF10C_0010	reference	SFSALM	GGC	GGC	GG	TG	AG	AG	CG	CG	TA	TT	GTAA	GGAA	GC	GC	CG	CG	CA	CA	TCAAC	TTAAC	GT	TG	CG	CG	CG	CA	CA	CA	CT	CT	AA	AA	CA	CA	AA	GA	GT	GA	AA	AT	TA	CA	CC	CC	GC	GC
EFSF_Salmon_R	OmyEFSF10C_0011	reference	SFSALM	GGC	GAC	GG	GA	AG	AC	CA	CG	TA	TA	GTAA	GTAA	GC	GT	CG	CG	CA	CA	TCAAC	TCAAC	GG	GG	CG	CG	CG	CG	CA	CA	CT	CT	AA	AA	CC	CC	AA	GA	GT	GT	AA	AT	TA	CA	CC	CC	GC	GC
EFSF_Salmon_R	OmyEFSF10C_0012	reference	SFSALM	GGC	GGC	GA	TG	AG	AG	CG	CG	TA	TA	GGAA	GGAA	GC	GC	CG	CT	000	000	TCAAC	TCAAC	GT	GT	CG	CG	CG	CA	AA	AA	CT	CT	AA	AA	CC	CA	AA	GA	GT	GT	AA	AT	TA	TA	CC	CC	GC	GC
EFSF_Salmon_R	OmyEFSF10C_0013	reference	SFSALM	GGC	GAC	GA	GA	AG	AC	CA	CG	TA	TT	GGAA	GGAA	GC	GC	CG	CG	CA	CA	TCAAC	TTAAC	GT	GG	CG	CG	CG	CG	AA	CA	CT	CT	AA	GA	CC	CC	AA	AA	GT	GT	AA	AA	TA	CA	CC	CC	GC	GC
EFSF_Salmon_R	OmyEFSF10C_0014	reference	SFSALM	GGC	GAC	TG	TG	AG	AC	CA	CG	TA	TA	GGAA	GGAA	GC	GC	CG	CG	CA	CA	TCAAC	TCAAC	GG	GG	CG	CG	CA	CA	AA	CA	CT	CT	AA	AA	CA	CA	AA	GA	GT	GT	AT	AT	TA	CA	CC	CC	GC	GC
EFSF_Salmon_R	OmyEFSF10C_0018	reference	SFSALM	GGC	GGC	GG	GA	AG	AG	CA	CG	TA	TA	GGAA	GGAA	GC	GT	CG	CG	CA	CA	TCAAC	TCAAC	GT	GG	CG	CG	CG	CA	AA	CA	CT	CT	AA	AA	CC	CA	GA	GA	GT	TT	AA	AA	TA	CA	CC	CC	GC	GC
EFSF_Salmon_R	OmyEFSF10C_0019	reference	SFSALM	GAC	GAC	GG	GA	AC	AC	CA	CG	TA	TA	GGAA	GGAA	GC	GC	CG	CG	CA	CA	TCAAC	TCAAC	GG	GG	CG	CA	CG	CA	AA	CA	CT	CT	AA	AA	CC	CA	AA	GA	GT	GT	AT	CA	TA	TA	CC	CC	GC	GC
EFSF_Salmon_R	OmyEFSF10C_0021	reference	SFSALM	GAC	GAC	GG	GA	AG	AG	CG	CG	TA	TA	GTAA	GTAA	GC	GC	CG	CG	CA	CA	TCAAC	TTAAC	GG	GG	CG	CG	CG	CA	CA	CA	CT	CT	AA	AA	CC	CC	AA	AA	GT	GT	AA	AT	CA	CA	CC	CC	GC	GC
EFSF_Salmon_R	OmyEFSF10C_0022	reference	SFSALM	GAC	GAC	GA	GA	AG	AC	CG	CG	TA	TA	GGAA	GGAA	GT	GT	CG	CG	CA	CA	TCAAC	TCAAC	GG	GG	CG	CA	CG	CG	AA	CA	CT	CT	AA	GA	CC	CA	AA	AA	GT	GT	AA	CA	TA	TA	CC	CC	GC	GC
EFSF_Salmon_R	OmyEFSF10C_0023	reference	SFSALM	GGC	GAC	GA	GA	AG	AC	CA	CG	TA	TA	GTAA	GGAA	GC	GC	CG	CG	CA	CA	TCAAC	TCAAC	GT	GG	CG	CG	CG	CG	AA	CA	CT	CT	GA	GA	CC	CA	AA	GA	GT	GA	AA	AA	TA	TA	CC	CC	GC	GC
EFSF_Salmon_R	OmyEFSF10C_0024	reference	SFSALM	GGC	GAC	GG	GA	AG	AG	CG	CG	TA	TA	GGAA	GGAA	GC	GC	CG	CG	000	000	TCAAC	TCAAC	GT	GG	CG	CG	CG	CG	AA	CA	CT	CT	AA	GA	CC	CC	AA	AA	TT	TT	AA	CA	TA	CA	CC	CC	GC	GC
EFSF_Salmon_R	OmyEFSF10C_0025	reference	SFSALM	GGC	GAC	GG	GA	AG	AG	CG	CG	TA	TA	GGAA	GGAA	GC	GT	CG	CG	CA	CA	TCAAC	TCAAC	GT	GG	CG	CA	CA	CA	AA	CA	CT	CT	AA	AA	CC	CC	GA	GA	GT	TT	AA	AT	CA	CA	CC	CC	GC	GC
EFSF_Salmon_R	OmyEFSF10C_0026	reference	SFSALM	GGC	GGC	GA	GA	000	000	CA	CG	TA	TA	GTAA	GGAA	GC	GC	CG	CG	000	000	TCAAC	TCAAC	GT	GT	CG	CG	CG	CA	AA	CA	CT	CT	AA	AA	CC	CA	AA	GA	GT	GT	AA	AA	CA	CA	CC	CC	GC	GC
Elk_Bear_Cr	OmyBRVC11C_0001	reference	MFSALM	GGC	GAC	GG	GA	AG	AC	CA	CG	TA	TA	GTAA	GGGA	GT	GT	CG	CG	GC	GC	TCAAC	TCAAC	GT	GG	CG	CG	CG	CG	CA	CA	CT	CT	AA	GA	CC	CC	GA	GA	GA	GA	AT	AT	TA	TA	CC	CC	GC	GC
Elk_Bear_Cr	OmyBRVC11C_0002	reference	MFSALM	GGC	GAC	GA	GA	AC	AC	CA	CG	TA	TA	GTAA	GGGA	GC	GC	CG	CG	CA	GC	TCAAC	CCAAC	GT	GG	CG	CG	CG	CG	CA	CA	CT	CT	AA	GA	CC	CC	AA	GA	GT	GT	AT	AT	TA	CA	CC	CC	GC	GC
Elk_Bear_Cr	OmyBRVC11C_0003	reference	MFSALM	GGC	GAC	GG	GG	AC	AC	CG	CG	TA	TA	GTAA	GGAA	GT	GT	CG	CG	CA	CA	TCAAC	TCAAC	GT	TG	CG	CA	CG	CA	AA	CA	CT	CT	AA	GA	CC	CC	AA	AA	GT	GT	AT	CA	TA	CG	CC	CC	GC	GC
Elk_Bear_Cr	OmyBRVC11C_0004	reference	MFSALM	GGC	GGC	GA	GA	AG	AC	CG	CG	TA	TA	GGAA	GGAA	GC	GT	CG	CG	CA	CA	TCAAC	TCAAC	GT	GG	CG	CG	CA	CA	AA	CA	CT	AT	AA	AA	CC	CA	AA	AA	GT	GT	AA	AT	CA	CA	CC	CC	GC	GC
Elk_Bear_Cr	OmyBRVC11C_0005	reference	MFSALM	GGC	GAC	GG	TG	AG	AC	CA	CG	TA	TA	GGAA	GGAA	GT	GT	CG	CG	CA	CA	TCAAC	CCAAC	GG	GG	CA	CA	CG	CG	AA	AA	CT	CT	GA	GA	CC	CA	AA	AA	GT	GT	AA	AT	TA	TA	CC	CC	GC	GC
Elk_Bear_Cr	OmyBRVC11C_0006	reference	MFSALM	GGC	GGC	GG	GG	AG	AC	CA	CG	TA	TA	GGAA	GGAA	GC	GT	CG	CG	CA	CA	TCAAC	TCAAT	GT	TG	CG	CG	CG	CG	CA	CA	CT	CT	AA	AA	CC	GC	AA	GA	GT	GA	AT	AT	TA	CA	CC	CC	GC	GC
Elk_Bear_Cr	OmyBRVC11C_0007	reference	MFSALM	GGC	GAC	GG	GA	AC	AC	CA	CG	TA	TA	GTAA	GGAA	GC	GT	CG	CG	CA	GC	TCAAC	TCAAT	GT	GT	CG	CA	CG	CG	AA	CA	CT	AT	AA	AA	CC	GC	AA	GA	GT	GT	AT	AT	CA	CA	CC	CC	GC	GC
Elk_Bear_Cr	OmyBRVC11C_0008	reference	MFSALM	GGC	GAC	GG	GA	AG	AG	CA	CG	TA	TA	GTAA	GGAA	GT	GT	CG	CG	CA	GC	TCAAC	TCAAC	GT	GG	CG	CG	CG	CA	CA	CA	CT	CT	AA	AA	CC	GC	AA	GA	GT	GA	AT	AT	TA	TA	CC	CC	GC	GC
Elk_Bear_Cr	OmyBRVC11C_0009	reference	MFSALM	GGC	GAC	GA	GA	AC	AC	CA	CG	TA	TA	GTAA	GGAA	GC	AT	CG	CG	CA	CA	TCAAC	CCAAC	GT	GT	CG	CA	CG	CA	AA	CA	CT	CT	GA	GA	CC	CC	AA	GA	GT	TT	AA	AT	TA	CA	CC	CC	GC	GC
Elk_Bear_Cr	OmyBRVC11C_0010	reference	MFSALM	GAC	GAC	GG	GA	AG	AG	CA	CG	TA	TA	GTAA	GGAA	GT	GT	CG	CG	CA	CA	TCAAC	TCAAC	GT	GT	CG	CA	CG	CA	AA	CA	CT	AT	AA	GA	CC	CC	AA	GA	GT	GA	AA	CA	TA	TA	CC	CC	GC	GC
Elk_Bear_Cr	OmyBRVC11C_0011	reference	MFSALM	GGC	GGC	GG	GA	AG	AC	CA	CA	TA	TA	GGAA	GGAA	GC	GC	CG	CG	CA	CA	TCAAC	CCAAC	GT	GG	CG	CA	CG	CA	CA	CA	CT	CT	AA	GA	CA	CA	AA	GA	GT	GT	AT	AT	TA	CA	CC	CC	GC	GC
Elk_Bear_Cr	OmyBRVC11C_0012	reference	MFSALM	GGC	GAC	GG	GA	AG	AC	CG	CG	TA	TA	GTAA	GGGA	GC	GT	CG	CG	CA	CA	TCAAC	TCAAC	GT	TG	CG	CA	CG	CA	CA	CA	CT	AT	GA	GA	CC	CC	AA	GA	GT	GT	AT	CA	TA	CA	CC	CC	GC	GC
Elk_Bear_Cr	OmyBRVC11C_0013	reference	MFSALM	GGC	GGC	GG	GA	AG	AG	CA	CG	TA	TA	GGAA	GGAA	GC	GT	CG	CG	CA	GC	TCAAC	TCAAC	GT	GG	CG	CG	CG	CA	AA	AA	CT	CT	AA	GA	CC	CC	AA	AA	GT	GT	AA	AT	CA	CA	CC	CC	GC	GC
Elk_Bear_Cr	OmyBRVC11C_0014	reference	MFSALM	GGC	GAC	GG	GA	AG	AC	CG	CG	TA	TA	GTAA	GGAA	GT	GT	CG	CG	CA	CA	TCAAC	CCAAC	GT	TG	CG	CA	CG	CG	CA	CA	CT	CT	AA	GA	CC	CA	AA	GA	GT	GT	AA	AA	TA	TA	CC	CC	GC	GC
Elk_Bear_Cr	OmyBRVC11C_0015	reference	MFSALM	GGC	GAC	GA	TG	AG	AC	CA	CG	TA	TA	GTAA	GGAA	GC	GC	CG	CG	CA	GC	TCAAC	CCAAC	GT	GT	CG	CA	CG	CG	AA	CA	CT	CT	AA	AA	CC	CA	AA	GA	GT	TT	AA	AT	TA	CA	CC	CC	GC	GC
Elk_Bear_Cr	OmyBRVC11C_0016	reference	MFSALM	GGC	GGC	GA	TG	AG	AC	CG	CG	TA	TA	GTAA	GGAA	GC	GC	CG	CG	CA	CC	TCAAC	TCAAC	GT	TG	CA	CA	CG	CA	CA	CA	CT	AT	AA	GA	CC	CC	AA	GA	TT	TT	AA	AT	CA	CA	CC	CC	GC	GC
Elk_Bear_Cr	OmyBRVC11C_0017	reference	MFSALM	GGC	GAC	GG	GA	AG	AG	CA	CA	TA	TA	GTAA	GGAA	GC	GT	CG	CG	GC	GC	TCAAC	CCAAC	GT	GT	CG	CG	CA	CA	AA	CA	CT	CT	AA	AA	CC	CA	AA	GA	GT	GT	AT	AT	TA	TA	CC	CC	GC	GC
Elk_Bear_Cr	OmyBRVC11C_0018	reference	MFSALM	GAC	GAC	GG	GA	AG	AC	CA	CG	TA	TA	GTAA	GGAA	GC	GT	CG	CG	CA	CA	TCAAC	TCAAC	GT	GG	CG	CA	CG	CA	AA	CA	CT	CT	AA	AA	CC	CA	AA	AA	GT	GT	AT	AT	TA	CA	CC	CC	GC	GC
Elk_Bear_Cr	OmyBRVC11C_0019	reference	MFSALM	GGC	GAC	GG	GA	AG	AC	CG	CG	TA	TA	GGAA	GGAA	GC	GC	CG	CG	GC	GC	TCAAC	TCAAT	GG	TG	CG	CA	CG	CA	AA	CA	CT	CT	AA	AA	CC	CC	AA	GA	GT	GT	AT	AT	CA	CA	CC	CC	GC	GC
Elk_Bear_Cr	OmyBRVC11C_0020	reference	MFSALM	GAC	GAC	GG	GG	AG	AC	CA	CG	TA	TA	GGAA	GGAA	GC	GT	CG	CG	CA	CC	TCAAC	TCAAC	GT	GT	CG	CG	CG	CA	AA	CA	CT	CT	AA	AA	CC	CC	AA	GA	GT	GT	AA	AT	TA	CA	CC	CC	GC	GC
Elk_Bear_Cr	OmyBRVC11C_0021	reference	MFSALM	GAC	GAC	GG	GA	AC	AC	CA	CG	TA	TA	GGAA	GGGA	GC	GC	CG	CG	CA	GC	TCAAC	TCAAC	GT	TG	CG	CG	CG	CG	CA	CA	CT	CT	AA	AA	CC	CC	GA	GA	GT	GA	AA	AT	TA	TA	CC	CC	GC	GC
Elk_Bear_Cr	OmyBRVC11C_0022	reference	MFSALM	GGC	GAC	GG	GA	AG	AC	CA	CA	TA	TA	GGAA	GGAA	GC	GT	CG	CG	CA	CA	TCAAC	TCAAT	GT	GT	CG	CG	CG	CG	CA	CA	CT	CT	AA	GA	CC	CC	AA	GA	GT	TT	AT	AT	TA	CA	CC	CC	GC	GC
Elk_Bear_Cr	OmyBRVC11C_0023	reference	MFSALM	GAC	GAC	GG	GA	AG	AC	CA	CA	TA	TA	GTAA	GGAA	GT	AT	CG	CG	CA	GC	TCAAC	TTAAC	GT	GT	CA	CA	CG	CA	CA	CA	CT	CT	AA	GA	CC	CC	AA	GA	GT	GA	AA	AT	TA	CA	CC	CC	GC	GC
Elk_Bear_Cr	OmyBRVC11C_0024	reference	MFSALM	GGC	GGC	GA	GA	AG	AC	CG	CG	TA	TA	GTAA	GGAA	GC	GT	CG	CG	CA	GC	TCAAC	TCAAT	GG	TG	CG	CA	CG	CA	CA	CA	CT	CT	AA	GA	CC	CC	GA	GA	GT	GT	AT	CA	CA	CA	CC	CC	GC	GC
Elk_Bear_Cr	OmyBRVC11C_0025	reference	MFSALM	GGC	GGC	GG	GA	AG	AC	CG	CG	TA	TA	GGAA	GGAA	GC	GC	CG	CG	CA	CA	TCAAC	TCAAC	GT	GG	CG	CA	CG	CA	CA	CA	CT	AT	GA	GA	CA	CA	AA	AA	GT	GA	AA	AA	TA	CA	CC	CC	GC	GC
Elk_Bear_Cr	OmyBRVC11C_0026	reference	MFSALM	GGC	GAC	GG	GG	AG	AC	CA	CA	TA	TA	GGAA	GGGA	GC	GT	CG	CG	CA	CA	TCAAC	TCAAC	TG	TG	CG	CG	CA	CA	AA	CA	CT	CT	AA	GA	CC	CC	AA	GA	GT	GA	AA	AA	TA	CA	CC	CC	GC	GC
Elk_Bear_Cr	OmyBRVC11C_0027	reference	MFSALM	GGC	GAC	GG	GA	AG	AC	CA	CG	TA	TA	GGAA	GGAA	GC	GC	CG	CG	CA	CC	TCAAC	TCAAT	GT	GG	CG	CG	CG	CG	AA	CA	CT	CT	AA	GA	CC	CC	AA	GA	GT	GT	AA	AT	TA	CA	CC	CC	GC	GC
Elk_Bear_Cr	OmyBRVC11C_0028	reference	MFSALM	GAC	GAC	TG	TG	AG	AC	CA	CG	TA	TA	GGAA	GGAA	GT	AT	CG	CG	CA	CA	TCAAC	TCAAC	GT	GG	CG	CG	CG	CA	AA	CA	CT	CT	AA	GA	CC	CC	AA	AA	GA	GA	AA	AT	TA	TA	CC	CC	GC	GC
Elk_Bear_Cr	OmyBRVC11C_0029	reference	MFSALM	GAC	GAC	GG	GA	AC	AC	CA	CA	TA	TA	GGGA	GGGA	GC	GT	CG	CG	CA	GC	TCAAC	TCAAC	GG	GG	CG	CG	CG	CG	AA	CA	CT	CT	GA	GA	CA	CA	GA	GA	GT	GT	AT	AT	TA	CA	CC	CC	GC	GC
Elk_Bear_Cr	OmyBRVC11C_0030	reference	MFSALM	GGC	GAC	GG	GA	AG	AC	CA	CG	TA	TA	GGAA	GGAA	GT	AT	CG	CG	CA	GC	TCAAC	TCAAC	GG	GG	CG	CG	CG	CG	CA	CA	CT	CT	AA	GA	CC	CC	AA	GA	GA	GA	AA	AT	TA	CA	CC	CC	GC	GC
Elk_Bear_Cr	OmyBRVC11C_0032	reference	MFSALM	GGC	GAC	GG	GG	AG	AC	CA	CG	TA	TA	GTAA	GGAA	GC	GC	CG	CG	CA	GC	TCAAC	TCAAT	GG	TG	CG	CA	CG	CG	CA	CA	CT	AT	AA	GA	CC	CA	AA	GA	GT	GT	AT	AT	CA	CA	CC	CC	GC	GC
Elk_Bear_Cr	OmyBRVC11C_0033	reference	MFSALM	GGC	GAC	GG	GG	AG	AC	CG	CG	TA	TA	GGAA	GGAA	GC	GC	CG	CG	CC	GC	TCAAC	TCAAT	GT	GG	CG	CG	CG	CG	AA	CA	CT	CT	AA	AA	CC	CC	AA	GA	GT	TT	AT	AT	TA	CA	CC	CC	GC	GC
Elk_Bear_Cr	OmyBRVC11C_0034	reference	MFSALM	GGC	GAC	GG	GA	AG	AG	CA	CA	TA	TA	GTAA	GGAA	GT	GT	CG	CG	CA	CA	TCAAC	TTAAC	GT	GT	CG	CA	CG	CA	AA	CA	CT	AT	AA	GA	CC	CC	AA	GA	GT	TT	AT	AT	CA	CA	CC	CC	GC	GC
Elk_Bear_Cr	OmyBRVC11C_0035	reference	MFSALM	GGC	GAC	GG	GA	AG	AC	CA	CA	TA	TA	GGAA	GGAA	GC	GC	CG	CG	CA	GC	TCAAC	TCAAT	GT	TG	CA	CA	CG	CG	CA	CA	CT	CT	AA	AA	CC	CA	AA	AA	GT	GA	AA	AT	TA	CA	CC	CC	GC	GC
Elk_Bear_Cr	OmyBRVC11C_0036	reference	MFSALM	GGC	GGC	GG	GA	AG	AG	CG	CG	TA	TA	GGAA	GGAA	GC	GT	CG	CG	CA	CA	TCAAT	CCAAC	GT	TG	CG	CG	CG	CA	AA	CA	CT	AT	AA	AA	CC	CA	AA	AA	GT	GT	AA	AT	CA	CA	CC	CC	GC	GC
Elk_Bear_Cr	OmyEKBV11C_0001	reference	MFSALM	GGC	GAC	GG	TG	AG	AG	CA	CA	TA	TA	GGAA	GGAA	GC	GC	CG	CG	000	000	TCAAT	CCAAC	GT	TG	CG	CG	CG	CG	AA	CA	CT	CT	AA	GA	CC	CC	GA	GA	GT	GA	AA	AT	TA	CA	CC	CC	GC	GC
Elk_Bear_Cr	OmyEKBV11C_0002	reference	MFSALM	GGC	GGC	GG	GG	AC	AC	CA	CG	TA	TA	GGAA	GGGA	GT	GT	CG	CG	000	000	TCAAC	TCAAC	GT	GG	CG	CG	CG	CG	AA	CA	CT	CT	AA	AA	CC	CA	AA	GA	GT	GT	AA	AT	CA	CA	CC	CC	GC	GC
Elk_Bear_Cr	OmyEKBV11C_0003	reference	MFSALM	GAC	GAC	GG	TG	AG	AC	CA	CG	TA	TA	GGAA	GGAA	GC	GT	CG	CG	CA	GC	TCAAT	TTAAC	GT	TG	CG	CA	CG	CA	CA	CA	CT	CT	AA	AA	CC	CC	GA	GA	GT	GT	AA	AT	TA	TA	CC	CC	GC	GC
Elk_Bear_Cr	OmyEKBV11C_0004	reference	MFSALM	GAC	GAC	GG	GA	AG	AC	CA	CA	TA	TA	GTAA	GGAA	GC	GC	CG	CG	000	000	TCAAC	TCAAC	GT	GG	CG	CG	CA	CA	AA	CA	CT	CT	AA	GA	CC	CC	AA	GA	GT	GA	AT	CA	CA	CA	CC	CC	GC	GC
Elk_Bear_Cr	OmyEKBV11C_0005	reference	MFSALM	GAC	GAC	GG	GG	AG	AC	CA	CG	TA	TA	GGAA	GGAA	GC	GT	CG	CG	CA	CA	TTAAC	TTAAC	GG	TG	CG	CA	CA	CA	AA	CA	CT	CT	AA	GA	CC	CC	AA	GA	GT	TT	AT	AT	CA	CA	CC	CC	GC	GC
Elk_Bear_Cr	OmyEKBV11C_0006	reference	MFSALM	GGC	GGC	GG	GA	AG	AG	CA	CG	TA	TA	GGAA	GGAA	GC	AT	CG	CG	CA	CC	TCAAC	TCAAC	GT	GT	CG	CA	CA	CA	AA	CA	CT	CT	AA	GA	CC	CA	AA	AA	GT	GT	AT	AT	TA	CA	CC	CC	GC	GC
Elk_Bear_Cr	OmyEKBV11C_0007	reference	MFSALM	GGC	GGC	GG	GA	AG	AG	CG	CG	TA	TA	GGAA	GGAA	GC	GT	CG	CG	CA	CA	TCAAT	CCAAC	GT	TG	CG	CG	CG	CA	AA	AA	CT	CT	AA	GA	CC	CA	AA	AA	GT	GT	AA	AT	CA	CA	CC	CC	GC	GC
Elk_Bear_Cr	OmyEKBV11C_0008	reference	MFSALM	GGC	GGC	GG	TG	AG	AC	CA	CG	TA	TA	GTAA	GGAA	GC	AT	CG	CG	CA	CA	TCAAC	TCAAC	GT	GG	CG	CG	CG	CA	AA	CA	CT	CT	AA	AA	CC	CC	GA	GA	GT	GT	AT	AT	TA	CA	CC	CC	GC	GC
Elk_Bear_Cr	OmyEKBV11C_0009	reference	MFSALM	GAC	GAC	GG	GA	AG	AC	CA	CG	TA	TA	GTAA	GGAA	GT	GT	CG	CG	CA	GC	TCAAC	CCAAC	GT	GG	CG	CG	CG	CA	AA	CA	CT	CT	AA	GA	CC	CC	AA	AA	GT	GA	AT	AT	TA	TA	CC	CC	GC	GC
Elk_Bear_Cr	OmyEKBV11C_0010	reference	MFSALM	GAC	GAC	TG	TG	AC	AC	CA	CG	TA	TA	GGAA	GGAA	GT	AT	CG	CG	CA	CA	TCAAC	TTAAC	GT	GG	CG	CA	CG	CA	AA	AA	CT	CT	AA	AA	CC	CC	AA	AA	GA	GA	AA	AT	TA	TA	CC	CC	GC	GC
Elk_Bear_Cr	OmyEKBV11C_0011	reference	MFSALM	GGC	GGC	GG	TG	AG	AG	CA	CG	TA	TA	GGAA	GGGA	GC	GT	CG	CG	CA	CA	TCAAC	TCAAC	GT	GG	CG	CA	CG	CA	CA	CA	CT	CT	GA	GA	CC	CA	AA	AA	GT	GT	AA	AT	TA	TA	CC	CC	GC	GC
Elk_Bear_Cr	OmyEKBV11C_0012	reference	MFSALM	GGC	GAC	TG	TG	AG	AC	CA	CG	TA	TA	GGAA	GGAA	GT	AT	CG	CG	CA	CA	TCAAC	TCAAC	GT	GG	CG	CG	CG	CA	AA	CA	CT	CT	AA	GA	CC	CA	GA	GA	GT	GT	AT	AT	CA	CA	CC	CC	GC	GC
Elk_Bear_Cr	OmyEKBV11C_0013	reference	MFSALM	GAC	GAC	GA	GA	AG	AG	CG	CG	TA	TA	GGAA	GGAA	AT	AT	CG	CG	CA	GC	TCAAC	TCAAC	GT	GT	CG	CA	CG	CG	AA	CA	CT	CT	AA	GA	CC	CC	AA	AA	GT	GT	AA	AT	TA	CA	CC	CC	GC	GC
Elk_Bear_Cr	OmyEKBV11C_0014	reference	MFSALM	GGC	GAC	GG	GA	AG	AC	CA	CG	TA	TA	GGAA	GGAA	GC	GC	CG	CG	CA	CA	TCAAC	TCAAC	GT	TG	CG	CG	CA	CA	AA	CA	CT	CT	GA	GA	CC	CA	AA	GA	GT	GT	AA	AT	CA	CA	CC	CC	GC	GC
Elk_Bear_Cr	OmyEKBV11C_0016	reference	MFSALM	GGC	GAC	GG	GA	AG	AG	CA	CG	TA	TA	GGAA	GGAA	GC	GT	CG	CG	CA	CA	TCAAC	TTAAC	GT	GG	CG	CG	CG	CG	CA	CA	CT	CT	AA	GA	CC	CC	AA	GA	GT	GT	AA	AT	TA	TA	CC	CC	GC	GC
Elk_Bear_Cr	OmyEKBV11C_0017	reference	MFSALM	GAC	GAC	GG	GA	AG	AC	CA	CA	TA	TA	GTAA	GGAA	GC	GT	CG	CG	CA	CA	TCAAC	TCAAC	GT	GT	CG	CG	CG	CG	AA	CA	CT	CT	AA	GA	CC	CC	AA	GA	GT	GT	AA	AT	TA	TA	CC	CC	GC	GC
Elk_Bear_Cr	OmyEKBV11C_0018	reference	MFSALM	GAC	GAC	GA	GA	AG	AC	CG	CG	TA	TA	GGAA	GGAA	GC	AT	CG	CG	CA	CA	TCAAC	TCAAC	GT	GG	CG	CG	CG	CA	CA	CA	CT	CT	AA	GA	CC	CC	GA	GA	GT	GT	AA	AT	TA	CA	CC	CC	GC	GC
Elk_Bear_Cr	OmyEKBV11C_0019	reference	MFSALM	GAC	GAC	GG	GA	AG	AC	CA	CA	TA	TA	GGAA	GGAA	GC	GT	CG	CG	CA	CA	TCAAC	TCAAC	GT	GT	CG	CA	CG	CA	CA	CA	CT	CT	AA	AA	CC	CA	AA	AA	GT	GA	AA	AA	TA	CA	CC	CC	GC	GC
Elk_Bear_Cr	OmyEKBV11C_0020	reference	MFSALM	GGC	GAC	GA	TG	AC	AC	CG	CG	TA	TA	GGAA	GGAA	GC	GC	CG	CG	CA	GC	TCAAC	CCAAC	GT	GT	CG	CG	CG	CG	CA	CA	CT	CT	AA	GA	CC	CC	GA	GA	GT	GT	AA	AT	TA	CA	CC	CC	GC	GC
Elk_Bear_Cr	OmyEKBV11C_0021	reference	MFSALM	GGC	GGC	GA	GA	AG	AG	CA	CA	TA	TA	GTAA	GGAA	GT	GT	CG	CG	CA	GC	TCAAC	TCAAC	GT	TG	CG	CG	CG	CG	CA	CA	CT	CT	AA	GA	CC	CC	AA	GA	GT	GT	AT	AT	CA	CA	CC	CC	GC	GC
Elk_Bear_Cr	OmyEKBV11C_0022	reference	MFSALM	GGC	GAC	GG	GA	AG	AC	CA	CG	TA	TA	GTAA	GGAA	GC	GC	CG	CG	CA	CA	TCAAC	TCAAC	GT	GT	CG	CA	CG	CG	AA	CA	CT	CT	AA	AA	CC	CA	GA	GA	GT	GA	AA	AA	CA	CA	CC	CC	GC	GC
Elk_Bear_Cr	OmyEKBV11C_0023	reference	MFSALM	GGC	GAC	GA	TG	AC	AC	CA	CG	TA	TA	GGAA	GGAA	GC	GT	CG	CG	GC	GC	TCAAC	CCAAC	GT	GT	CA	CA	CG	CG	CA	CA	CT	CT	AA	AA	CC	CC	AA	GA	GT	GT	AA	AA	TA	CA	CC	CC	GC	GC
Elk_Bear_Cr	OmyEKBV11C_0024	reference	MFSALM	GAC	GAC	GG	TG	AC	AC	CA	CG	TA	TA	GTAA	GGAA	GT	GT	CG	CG	CA	CA	TCAAC	TCAAC	GT	TG	CG	CA	CG	CG	AA	CA	CT	CT	AA	GA	CC	CC	AA	GA	GA	GA	AT	AT	TA	TA	CC	CC	GC	GC
Elk_Bear_Cr	OmyEKBV11C_0025	reference	MFSALM	GGC	GGC	GG	GG	AG	AC	CG	CG	TA	TA	GTAA	GGAA	GC	GT	CG	CG	CA	CA	TCAAC	TTAAC	GT	GT	CG	CA	CG	CG	CA	CA	CT	AT	AA	GA	CC	CA	GA	GA	GT	GA	AA	AA	TA	CA	CC	CC	GC	GC
Elk_Bear_Cr	OmyEKBV11C_0026	reference	MFSALM	GGC	GGC	GG	GG	AC	AC	CA	CG	TA	TA	GGAA	GGAA	GT	GT	CG	CG	CA	CA	TCAAC	TCAAC	GT	GG	CG	CG	CG	CG	AA	CA	CT	CT	AA	GA	CC	CC	AA	AA	GT	GT	AA	AT	TA	TA	CC	CC	GC	GC
Elk_Bear_Cr	OmyEKBV11C_0027	reference	MFSALM	GAC	GAC	GG	GA	AG	AC	CA	CG	TA	TA	GGAA	GGGA	GC	GT	CG	CG	CA	GC	TCAAC	TCAAC	GG	TG	CG	CG	CG	CA	AA	CA	CT	AT	GA	GA	CA	CA	AA	GA	GT	GT	AT	AT	CA	CA	CC	CC	GC	GC
Elk_Bear_Cr	OmyEKBV11C_0028	reference	MFSALM	GGC	GAC	GA	GA	AC	AC	CA	CG	TA	TA	GGAA	GGAA	GC	GT	CG	CG	CA	CA	TCAAC	TCAAT	GT	TG	CG	CG	CG	CA	CA	CA	CT	CT	AA	AA	CC	CC	AA	GA	GT	GA	AA	AT	CA	CA	CC	CC	GC	GC
Elk_Bear_Cr	OmyEKBV11C_0029	reference	MFSALM	GAC	GAC	GG	GA	AG	AC	CA	CG	TA	TA	GTAA	GTAA	GT	GT	CG	CG	CA	CA	TCAAC	TTAAC	GT	TG	CG	CA	CG	CG	CA	CA	CT	CT	GA	GA	CC	GC	AA	GA	GT	GT	AA	AA	TA	CA	CC	CC	GC	GC
Elk_Bear_Cr	OmyEKBV11C_0030	reference	MFSALM	GAC	GAC	TG	TG	AC	AC	CA	CA	TA	TA	GGAA	GGAA	GC	GC	CG	CG	CA	CA	TCAAC	TCAAC	GT	GT	CG	CG	CG	CA	AA	AA	CT	CT	GA	GA	CC	CA	GA	GA	GT	GT	AA	AT	TA	TA	CC	CC	GC	GC
Elk_Bear_Cr	OmyEKBV11C_0031	reference	MFSALM	GGC	GGC	GG	GG	AG	AC	CG	CG	TA	TA	GTAA	GGAA	GT	GT	CG	CG	CA	GC	TCAAC	TTAAC	TG	TG	CG	CA	CG	CA	CA	CA	CT	AT	AA	AA	CC	CC	GA	GA	GT	GA	AA	AT	CA	CA	CC	CC	GC	GC
Elk_Bear_Cr	OmyEKBV11C_0032	reference	MFSALM	GGC	GAC	GG	GA	AC	AC	CA	CG	TA	TA	GTAA	GGAA	GC	GT	CG	CG	CA	GC	TCAAC	TCAAC	GG	TG	CG	CA	CG	CA	AA	CA	CT	CT	AA	GA	CC	CA	AA	AA	GT	GT	AT	AT	CG	CG	CC	CC	GC	GC
Elk_Bear_Cr	OmyEKBV11C_0033	reference	MFSALM	GGC	GAC	GG	TG	AG	AC	CG	CG	TA	TA	GTAA	GTAA	GC	GT	CG	CG	CA	GC	TCAAC	TCAAC	GT	GT	CG	CG	CA	CA	AA	CA	CT	CT	AA	GA	CC	CC	AA	GA	GT	GA	AA	AT	CA	CA	CC	CC	GC	GC
Elk_Bear_Cr	OmyEKBV11C_0034	reference	MFSALM	GGC	GGC	GG	TG	AG	AC	CA	CG	TA	TA	GTAA	GGAA	GT	GT	CG	CG	CA	GC	TCAAC	TCAAC	GT	GG	CG	CG	CG	CA	AA	CA	CT	CT	AA	AA	CC	CC	GA	GA	GT	GT	AA	AT	CA	CA	CC	CC	GC	GC
Elk_Bear_Cr	OmyEKBV11C_0035	reference	MFSALM	GGC	GAC	GG	GG	AG	AC	CA	CG	TA	TA	GTAA	GGAA	GC	AT	CG	CG	CA	GC	TCAAC	TCAAC	GT	GG	CG	CA	CG	CG	AA	CA	CT	CT	AA	AA	CC	CA	GA	GA	GT	GT	AA	AT	TA	TA	CC	CC	GC	GC
Elk_Bear_Cr	OmyEKBV11C_0036	reference	MFSALM	GGC	GAC	GG	GA	AC	AC	CA	CA	TA	TA	GGAA	GGGA	GC	GT	CG	CG	CA	CA	TCAAC	TCAAC	GT	GG	CG	CG	CG	CA	CA	CA	CT	CT	AA	GA	CA	CA	GA	GA	GT	GT	AT	AT	TA	CA	CC	CC	GC	GC
Elk_Bear_Cr	OmyEKBV11C_0037	reference	MFSALM	GAC	GAC	GG	GA	AG	AC	CA	CG	TA	TA	GGAA	GGAA	GC	GC	CG	CG	CA	GC	TCAAC	TCAAC	GG	GG	CG	CG	CG	CA	AA	CA	CT	CT	AA	GA	CC	CC	AA	GA	GT	GT	AA	AT	TA	CA	CC	CC	GC	GC
Elk_Bear_Cr	OmyEKBV11C_0038	reference	MFSALM	GGC	GAC	GA	TG	AG	AC	CA	CG	TA	TA	GGAA	GGAA	GC	GT	CG	CG	CA	GC	TCAAC	TCAAC	GT	GT	CG	CG	CA	CA	AA	CA	CT	CT	AA	GA	CC	CC	AA	AA	GT	GA	AA	AT	TA	TA	CC	CC	GC	GC
Elk_Bear_Cr	OmyEKBV11C_0039	reference	MFSALM	GGC	GAC	GA	GA	AG	AC	CG	CG	TA	TA	GGAA	GGAA	GT	GT	CG	CG	CA	CA	TTAAC	CCAAC	GT	GT	CG	CG	CA	CA	AA	CA	CT	AT	AA	AA	CC	CC	AA	AA	GT	GT	AA	AT	TA	CA	CC	CC	GC	GC
Elk_Bear_Cr	OmyEKBV11C_0040	reference	MFSALM	GGC	GAC	GG	GA	AG	AG	CA	CA	TA	TA	GGAA	GGGA	GT	GT	CG	CG	CA	GC	TCAAC	TCAAC	GT	TG	CG	CG	CG	CA	CA	CA	CT	CT	AA	GA	CC	CC	AA	AA	GT	GT	AT	AT	TA	CA	CC	CC	GC	GC
Elk_Bear_Cr	OmyEKBV11C_0041	reference	MFSALM	GGC	GAC	GA	TG	AC	AC	CG	CG	TA	TA	GGAA	GGAA	GC	GC	CG	CG	CA	CA	TCAAC	CCAAC	GT	GT	CG	CA	CG	CG	CA	CA	CT	CT	AA	GA	CC	CC	GA	GA	GT	GT	AA	AT	TA	TA	CC	CC	GC	GC
Elk_Bear_Cr	OmyEKBV11C_0042	reference	MFSALM	GGC	GAC	GA	GA	AG	AG	CA	CG	TA	TA	GTAA	GGAA	GC	GT	CG	CG	CA	CA	TCAAC	TCAAC	GT	GT	CA	CA	CG	CA	CA	CA	CT	CT	AA	AA	CC	CC	AA	GA	GT	TT	AT	AT	TA	CA	CC	CC	GC	GC
Elk_Bear_Cr	OmyEKBV11C_0043	reference	MFSALM	GGC	GGC	GG	GA	AG	AC	CG	CG	TA	TA	GGAA	GGAA	GC	GC	CG	CG	CA	CA	TCAAC	TCAAC	GT	GT	CG	CG	CG	CA	CA	CA	CT	CT	AA	GA	CC	CC	AA	GA	GT	GA	AA	AT	TA	CA	CC	CC	GC	GC
Elk_Bear_Cr	OmyEKBV11C_0044	reference	MFSALM	GAC	GAC	GG	GA	AG	AG	CA	CA	TA	TA	GGAA	GGAA	GC	GC	CG	CG	CA	GC	TCAAC	TCAAC	GT	GG	CG	CA	CG	CA	AA	AA	CT	CT	AA	GA	CC	CC	GA	GA	GT	GT	AA	AT	TA	CA	CC	CC	GC	GC
Elk_Bear_Cr	OmyEKBV11C_0045	reference	MFSALM	GGC	GGC	GG	GA	AG	AC	CG	CG	TA	TA	GGAA	GGAA	GC	GT	CG	CG	CA	CA	TCAAC	TCAAC	GT	GT	CG	CG	CG	CA	AA	AA	CT	CT	AA	AA	CC	CC	AA	GA	GT	GT	AT	AT	CA	CA	CC	CC	GC	GC
Elk_Bear_Cr	OmyEKBV11C_0046	reference	MFSALM	GGC	GGC	GG	GA	AC	AC	CA	CA	TA	TA	GGAA	GGAA	GC	GC	CG	CG	CA	CA	TCAAC	TCAAC	GT	GT	CG	CA	CG	CA	AA	AA	CT	CT	AA	AA	CC	CA	GA	GA	GT	GT	AA	AT	TA	CA	CC	CC	GC	GC
Elk_Bear_Cr	OmyEKBV11C_0048	reference	MFSALM	GGC	GGC	GG	GA	AG	AG	CA	CG	TA	TA	GGAA	GGAA	GC	GT	CG	CG	CA	CA	TCAAC	TCAAC	GT	GG	CG	CG	CG	CG	AA	CA	CT	CT	AA	GA	CC	CC	AA	AA	GT	GT	AA	AT	CA	CA	CC	CC	GC	GC
Elk_Bear_Cr	OmyEKBV11C_0049	reference	MFSALM	GGC	GAC	GA	GA	AC	AC	CA	CG	TA	TA	GTAA	GGAA	GT	AT	CG	CG	CA	CA	TCAAC	TCAAC	GG	TG	CG	CA	CG	CG	AA	AA	CT	CT	AA	GA	CC	CA	AA	AA	GT	TT	AT	AT	TA	CA	CC	CC	GC	GC
Gedney_Cr	OmyGEDN04C_0004	reference	UPCLWR	GAC	GAC	GG	TG	AG	AC	CG	CG	TA	TA	GTAA	GGAA	GC	GC	CG	CG	CA	CC	TCAAC	TCAAC	GT	GG	CG	CG	CG	CA	AA	CA	CT	CT	AA	GA	CC	CC	AA	GA	GT	TT	AA	AA	TA	TA	CC	CC	GC	GC
Gedney_Cr	OmyGEDN04C_0006	reference	UPCLWR	GGC	GAC	GA	GA	AC	AC	CA	CG	TA	TA	GTAA	GGAA	GC	GC	CG	CG	CA	AA	TCAAC	TTAAC	GG	GG	CG	CG	CG	CA	AA	AA	CT	CT	AA	AA	CC	CC	AA	AA	GT	GT	AA	AA	TA	TA	CC	CC	GC	GC
Gedney_Cr	OmyGEDN04C_0007	reference	UPCLWR	GGC	GAC	GG	GA	AG	AC	CG	CG	TA	TA	GTAA	GGAA	GC	AT	CG	CG	CA	AA	TCAAC	TTAAC	GG	GG	CG	CG	CG	CG	CA	CA	CT	CT	AA	AA	CC	CC	AA	GA	GT	GT	AA	AT	TA	CA	CC	CC	GC	GC
Gedney_Cr	OmyGEDN04C_0008	reference	UPCLWR	GGC	GGT	GA	GA	AC	AC	CG	CG	TA	TA	GTAA	GGAA	GC	GC	CG	CG	CA	AA	TCAAC	TCAAC	GT	GG	CG	CG	CG	CA	CA	CA	CT	CT	GA	GA	CC	CC	AA	AA	GT	GT	AA	AA	TA	CA	CC	CC	GC	GC
Gedney_Cr	OmyGEDN04C_0009	reference	UPCLWR	GGC	GAC	GA	GA	AC	AC	CA	CG	TA	TA	GTAA	GGAA	GC	GC	CG	CG	GC	AA	TTAAC	TTAAC	GG	GG	CG	CG	CG	CG	AA	AA	CT	CT	AA	GA	CC	CC	AA	AA	GA	TT	AA	CA	TA	CA	CC	CC	GC	GC
Gedney_Cr	OmyGEDN04C_0010	reference	UPCLWR	GGC	GGC	GA	GA	AC	AC	CG	CG	TA	TA	GTAA	GGAA	GC	GC	CG	CG	CA	CA	TCAAC	TCAAC	GT	GG	CA	CA	CA	CA	CA	CA	CT	CT	AA	GA	CC	CC	AA	AA	GT	GT	AA	AA	TA	CA	CC	CC	GC	GC
Gedney_Cr	OmyGEDN04C_0011	reference	UPCLWR	GGC	GAC	GG	GG	AG	AC	CA	CA	TA	TA	GTAA	GGAA	GC	GC	CG	CG	CA	CA	TCAAC	TTAAC	GT	GG	CG	CA	CG	CA	AA	CA	CT	CT	AA	GA	CC	CC	AA	AA	GT	GT	AA	AA	CA	CA	CC	CC	GC	GC
Gedney_Cr	OmyGEDN04C_0012	reference	UPCLWR	GGC	GAC	GG	TG	AG	AC	CG	CG	TA	TT	GTAA	GGAA	GC	GC	CG	CG	CA	CC	TCAAC	TTAAC	GT	GG	CA	CA	CG	CA	AA	CA	CT	CT	AA	AA	CC	CC	AA	AA	GT	TT	AA	AA	TA	TA	CC	CC	GC	GC
Gedney_Cr	OmyGEDN04C_0013	reference	UPCLWR	GGC	GAC	GA	GA	AG	AC	CA	CG	TA	TA	GTAA	GTAA	GC	GC	CG	CG	CA	CA	TCAAC	TCAAC	GG	GG	CG	CG	CA	CA	AA	AA	CT	CT	AA	AA	CC	CC	AA	AA	GT	GT	AA	AA	TA	CA	CC	CC	GC	GC
Gedney_Cr	OmyGEDN04C_0014	reference	UPCLWR	GGC	GAC	GG	GA	AG	AC	CA	CG	TA	TA	GTAA	GTAA	GC	AT	CG	CG	CA	AA	TTAAC	TTAAC	GG	GG	CG	CG	CG	CA	CA	CA	CT	CT	AA	GA	CC	CC	AA	AA	GT	GT	AA	AT	CA	CA	CC	CC	GC	GC
Gedney_Cr	OmyGEDN04C_0016	reference	UPCLWR	GGC	GAC	GA	TG	AG	AC	CA	CA	TA	TA	GTAA	GGAA	GC	GC	CG	CG	CA	GC	TCAAC	TCAAC	GT	GG	CG	CG	CA	CA	AA	CA	CT	CT	AA	AA	CC	GC	AA	AA	GT	GT	AA	AA	TA	TA	CC	CC	GC	GC
Gedney_Cr	OmyGEDN04C_0019	reference	UPCLWR	GGC	GAC	GA	TG	AG	AC	CA	CG	TA	TA	GTAA	GGAA	GC	GC	CG	CG	CA	CA	TCAAC	TTAAC	GT	GG	CG	CA	CG	CA	AA	CA	CT	CT	AA	GA	CC	CC	AA	AA	GT	GT	AA	AA	TA	CA	CC	CC	GC	GC
Gedney_Cr	OmyGEDN04C_0021	reference	UPCLWR	GGC	GAC	GA	TG	AG	AG	CA	CG	TA	TA	GTAA	GGAA	GC	GC	CG	CG	CA	AA	TCAAC	TCAAC	GT	GG	CG	CA	CG	CA	AA	CA	CT	CT	AA	AA	CC	CC	AA	GA	GT	GA	AA	AA	CA	CA	CC	CC	GC	GC
Gedney_Cr	OmyGEDN04C_0022	reference	UPCLWR	GGC	GAC	GG	GG	AC	AC	CG	CG	TA	TT	GTAA	GGAA	GC	GC	CG	CG	CA	CC	TCAAC	TTAAC	GT	GT	CG	CG	CG	CA	AA	AA	CT	CT	AA	GA	CC	CC	AA	AA	GT	GT	AA	AA	CA	CA	CC	CC	GC	GC
Gedney_Cr	OmyGEDN04C_0023	reference	UPCLWR	GGC	GGC	GA	GA	AG	AC	CG	CG	TA	TA	GTAA	GGAA	GC	GC	CG	CT	CC	CC	TCAAC	TTAAC	GT	GT	CG	CG	CG	CG	AA	CA	CT	CT	AA	AA	CC	CC	AA	GA	GT	GA	AA	CA	TA	TA	CC	CC	GC	GC
Gedney_Cr	OmyGEDN04C_0024	reference	UPCLWR	GGC	GAC	GA	GA	AG	AC	CA	CG	TA	TA	GTAA	GGAA	GC	GC	CG	CG	000	000	TCAAC	TCAAC	GG	GG	CG	CG	CG	CA	AA	AA	CT	CT	AA	AA	CC	CC	AA	AA	GT	GT	AA	AT	TA	TA	CC	CC	GC	GC
Gedney_Cr	OmyGEDN04C_0029	reference	UPCLWR	GGC	GAC	GG	GA	000	000	CA	CA	TA	TA	GTAA	GTAA	GC	GC	CG	CG	CA	CA	TCAAC	TCAAC	GT	GG	CG	CA	CG	CA	AA	AA	CT	CT	AA	AA	CC	CC	AA	GA	GT	GT	AA	AA	TA	TA	CC	CC	GC	GC
Gedney_Cr	OmyGEDN04C_0031	reference	UPCLWR	GAC	GAC	TG	TG	AG	AC	CG	CG	TA	TA	GTAA	GGAA	GC	GC	CG	CG	CA	AA	TCAAC	TTAAC	GT	GG	CG	CG	CG	CA	CA	CA	CT	CT	AA	AA	CC	CC	AA	AA	GT	GT	AA	AA	TA	CA	CC	CC	GC	GC
Gedney_Cr	OmyGEDN04C_0033	reference	UPCLWR	GGC	GAC	GA	TG	AC	AC	CG	CG	TA	TA	GTAA	GGAA	GC	GC	CG	CG	CC	GC	TCAAC	TCAAC	GT	GT	CG	CG	CG	CG	AA	AA	CT	CT	AA	GA	CC	CC	AA	GA	GT	GT	AA	AA	TA	TA	CC	CC	GC	GC
Gedney_Cr	OmyGEDN04C_0034	reference	UPCLWR	GGC	GGC	GA	TG	AC	AC	CA	CG	TA	TA	GTAA	GGAA	GC	GC	CG	CG	CA	CA	TCAAC	TTAAC	GG	GG	CG	CA	CG	CG	CA	CA	CT	CT	AA	AA	CC	CC	AA	GA	GT	GT	AA	AA	TA	CA	CC	CC	GC	GC
Gedney_Cr	OmyGEDN04C_0035	reference	UPCLWR	GGC	GGC	GG	GA	000	000	CA	CG	TA	TT	GTAA	GTAA	GC	GC	CG	CG	CA	CA	TCAAC	TCAAC	GG	GG	CA	CA	CG	CA	AA	AA	CT	CT	AA	GA	CC	GC	AA	GA	GT	GT	AA	AA	TA	TA	CC	CC	GC	GC
Gedney_Cr	OmyGEDN04C_0036	reference	UPCLWR	GGC	GAC	GG	GG	AC	AC	CA	CG	TA	TA	GTAA	GGAA	GC	GC	CG	CG	CA	GC	TCAAC	TCAAC	GG	GG	CG	CG	CG	CA	CA	CG	CT	CT	AA	GA	CC	CC	AA	AA	GT	GT	AA	AA	TA	TA	CC	CC	GC	GC
Gedney_Cr	OmyGEDN04C_0037	reference	UPCLWR	GGC	GAC	GG	GA	AC	AC	CA	CG	TA	TA	GTAA	GGAA	GC	GC	CG	CG	CA	CC	TCAAC	TCAAC	GT	GG	CG	CA	CA	CA	AA	CA	CT	CT	AA	AA	CC	CC	AA	AA	GT	GA	AA	AA	TA	CA	CC	CC	GC	GC
Gedney_Cr	OmyGEDN04C_0038	reference	UPCLWR	GGC	GGC	GG	GA	AG	AC	CA	CG	TA	TA	GTAA	GGAA	GC	GC	CG	CG	CA	CA	TCAAC	TCAAC	GT	GG	CG	CG	CG	CA	AA	CA	CT	CT	AA	GA	CC	GC	AA	AA	GT	GT	AA	AA	TA	CA	CC	CC	GC	GC
Gedney_Cr	OmyGEDN04C_0040	reference	UPCLWR	GGC	GGC	GA	TG	AG	AG	CA	CA	TA	TA	GTAA	GGAA	GC	GC	CG	CG	CA	CA	TCAAC	TCAAC	GT	GG	CG	CG	CA	CA	CA	CA	CT	CT	AA	AA	CC	GC	AA	GA	GT	GT	AA	AA	TA	TA	CC	CC	GC	GC
Gedney_Cr	OmyGEDN04C_0041	reference	UPCLWR	GGC	GAC	GA	TG	AG	AC	CA	CG	TA	TT	GTAA	GTAA	GC	GC	CG	CG	CA	CA	TCAAC	TCAAC	GT	GT	CG	CA	CG	CA	AA	CA	CT	CT	AA	AA	CC	CC	AA	AA	GT	GT	AA	AA	TA	TA	CC	CC	GC	GC
Gedney_Cr	OmyGEDN04C_0042	reference	UPCLWR	GAC	GAC	GG	GA	AG	AC	CA	CG	TA	TA	GGAA	GGAA	GC	GC	CG	CG	CA	CC	TCAAC	TCAAC	GG	GG	CG	CA	CG	CA	AA	AA	CT	CT	AA	GA	CC	GC	AA	AA	GT	GT	AA	AA	TA	CA	CC	CC	GC	GC
Gedney_Cr	OmyGEDN04C_0045	reference	UPCLWR	GGC	GAC	GG	GA	AG	AC	CA	CG	TA	TA	GTAA	GGAA	GC	GT	CG	CG	000	000	TCAAC	TTAAC	GT	GG	CG	CA	CA	CA	CA	CA	CT	CT	AA	AA	CC	GC	AA	GA	GT	TT	AA	AA	CA	CA	CC	CC	GC	GC
Gedney_Cr	OmyGEDN04C_0046	reference	UPCLWR	GGC	GGC	GG	GA	AG	AC	CA	CG	TA	TT	GTAA	GGAA	GC	GC	CG	CG	CA	CC	TCAAC	TCAAC	GT	GG	CG	CG	CG	CA	AA	AA	CT	CT	AA	AA	CC	CC	AA	GA	GT	GA	AA	AT	TA	CA	CC	CC	GC	GC
Gedney_Cr	OmyGEDN04C_0048	reference	UPCLWR	GGC	GAC	GG	GA	AG	AC	CG	CG	TA	TA	GTAA	GGAA	GC	GC	CG	CG	CC	AA	TCAAC	TCAAC	GT	GG	CG	CG	CG	CG	AA	CA	CT	CT	AA	AA	CC	GC	AA	AA	GT	GT	AA	AA	TA	CA	CC	CC	GC	GC
Gedney_Cr	OmyGEDN04C_0050	reference	UPCLWR	GGC	GGC	GG	TG	AG	AC	CA	CA	TA	TA	GTAA	GGAA	GC	GC	CG	CG	CA	CA	TCAAC	TCAAC	GT	GG	CG	CG	CG	CA	AA	AA	CT	CT	AA	GA	CC	GC	AA	GA	GT	GT	AA	CA	TA	TA	CC	CC	GC	GC
Gedney_Cr	OmyGEDN04C_0051	reference	UPCLWR	GAC	GAC	GG	GA	AC	GC	CA	CG	TA	TA	GTAA	GGAA	GC	GC	CG	CG	CA	CA	TCAAC	TTAAC	GG	GG	CG	CA	CG	CA	AA	CA	CT	CT	AA	AA	CC	CC	AA	GA	GT	GT	AA	AA	TA	CA	CC	CC	GC	GC
Gedney_Cr	OmyGEDN04C_0052	reference	UPCLWR	GGC	GGC	GA	GA	AG	AC	CA	CA	TA	TA	GTAA	GTAA	GC	GC	CG	CG	AA	AA	TCAAC	TCAAC	GT	GG	CG	CG	CG	CG	AA	CA	CT	CT	AA	GA	CC	GC	AA	GA	TT	TT	AA	AA	TA	CA	CC	CC	GC	GC
Gedney_Cr	OmyGEDN04C_0053	reference	UPCLWR	GGC	GAC	GG	GA	AG	AC	CA	CA	TA	TA	GGAA	GGAA	GC	GT	CG	CG	CA	AA	TCAAC	TTAAC	GT	GG	CG	CG	CG	CA	AA	CA	CT	CT	AA	AA	CC	CC	AA	AA	GT	TT	AA	CA	TA	CA	CC	CC	GC	GC
Gedney_Cr	OmyGEDN04C_0055	reference	UPCLWR	GGC	GGC	GG	GG	AG	AC	CA	CG	TA	TA	GGAA	GGAA	GC	GT	CG	CG	CC	AA	TCAAC	TTAAC	GT	GG	CG	CG	CA	CA	CA	CA	CT	CT	AA	AA	CC	CC	AA	AA	GT	GT	AA	AA	TA	CA	CC	CC	GC	GC
Gedney_Cr	OmyGEDN04C_0056	reference	UPCLWR	GGC	GGC	GG	GA	AC	AC	CA	CG	TA	TA	GTAA	GTAA	GC	GC	CG	CG	AA	AA	TCAAC	TCAAC	GT	GT	CG	CG	CG	CA	CA	CA	CT	CT	AA	AA	CC	GC	AA	GA	GT	GT	CA	CA	TA	TA	CC	CC	GC	GC
Gedney_Cr	OmyGEDN04C_0057	reference	UPCLWR	GAC	GAC	GA	GA	AC	AC	CA	CG	TA	TA	GTAA	GGAA	GC	GC	CG	CG	CA	CA	TCAAC	TCAAC	GT	GG	CA	CA	CG	CA	AA	CA	CT	CT	AA	AA	CC	GC	AA	GA	GT	GT	AA	CA	TA	CA	CC	CC	GC	GC
Gedney_Cr	OmyGEDN04C_0058	reference	UPCLWR	GGC	GGC	GA	TG	AC	AC	CA	CG	TA	TA	GTAA	GTAA	GC	AT	CG	CG	CA	CA	TCAAC	TCAAC	GT	GT	CG	CG	CA	CA	AA	CA	CT	CT	AA	AA	CC	GC	AA	AA	GT	GT	AA	AT	TA	CA	CC	CC	GC	GC
Gedney_Cr	OmyGEDN04C_0059	reference	UPCLWR	GGC	GAC	GA	TG	AG	AC	CA	CG	TA	TA	GTAA	GTAA	GC	GC	CG	CG	CA	GC	TCAAC	TCAAC	GT	GG	CG	CG	CG	CA	AA	CA	CT	CT	AA	AA	CC	GC	AA	GA	GT	GT	AA	AA	TA	CA	CC	CC	GC	GC
Gedney_Cr	OmyGEDN04C_0060	reference	UPCLWR	GGC	GAC	GG	GG	AC	AC	CA	CA	TA	TA	GGAA	GGAA	GC	GC	CG	CG	CA	CA	TCAAC	TTAAC	GT	GG	CG	CA	CG	CA	AA	CA	CT	CT	AA	AA	CC	CC	AA	AA	GT	TT	AA	CA	TA	CA	CC	CC	GC	GC
Gedney_Cr	OmyGEDN04C_0061	reference	UPCLWR	GGC	GGC	GG	GA	AC	AC	CA	CG	TA	TA	GTAA	GGAA	GC	GC	CG	CG	CA	CA	TCAAC	TTAAC	GT	GG	CG	CA	CG	CG	AA	AA	CT	CT	AA	GA	CC	CC	AA	AA	GT	GT	AA	AA	TA	CA	CC	CC	GC	GC
Gedney_Cr	OmyGEDN04C_0062	reference	UPCLWR	GGC	GAC	GG	GA	AC	AC	CA	CG	TA	TA	GTAA	GTAA	GC	GC	CG	CG	CA	AA	TCAAC	TCAAC	GT	GG	CG	CG	CG	CA	AA	AA	CT	CT	AA	GA	CC	CC	AA	AA	GT	GT	AA	AA	TA	TA	CC	CC	GC	GC
Gedney_Cr	OmyGEDN04C_0063	reference	UPCLWR	GGC	GGC	GA	TG	AG	AC	CA	CG	TA	TA	GGAA	GGAA	GC	GC	CG	CT	CA	CC	TCAAC	TCAAC	GT	GG	CG	CA	CG	CG	AA	AA	CT	CT	AA	AA	CC	CC	AA	AA	GT	GT	AA	AT	TA	CA	CC	CC	GC	GC
Gedney_Cr	OmyGEDN04C_0064	reference	UPCLWR	GGC	GAC	GG	GA	AG	AC	CA	CG	TA	TA	GTAA	GTAA	GC	GC	CG	CG	CA	AA	TCAAC	TCAAC	GT	GT	CG	CG	CA	CA	CA	CA	CT	CT	AA	AA	CC	GC	AA	GA	GT	GT	AA	AA	TA	CA	CC	CC	GC	GC
Gedney_Cr	OmyGEDN04C_0065	reference	UPCLWR	GGC	GAC	GG	GG	AG	AC	CA	CA	TA	TA	GTAA	GGAA	GC	GC	CG	CG	CC	CC	TCAAC	TCAAC	GG	GG	CG	CG	CG	CG	AA	CA	CT	CT	AA	GA	CC	CC	AA	AA	GT	GT	AA	AA	TA	TA	CC	CC	GC	GC
Gedney_Cr	OmyGEDN04C_0066	reference	UPCLWR	GAC	GAC	GG	TG	AC	AC	CA	CG	TA	TA	GTAA	GGAA	GC	GC	CG	CG	CA	CA	TTAAC	TTAAC	GT	GT	CG	CG	CG	CA	AA	CA	CT	CT	AA	GA	CC	CC	AA	GA	GT	GT	AA	AA	TA	CA	CC	CC	GC	GC
Gedney_Cr	OmyGEDN04C_0067	reference	UPCLWR	GGC	GGC	GG	TG	AC	AC	CA	CG	TA	TT	GTAA	GGAA	GC	GC	CG	CG	CA	GC	TCAAC	TCAAC	GG	GG	CG	CA	CG	CG	AA	CA	CT	CT	AA	GA	CC	CC	AA	GA	GT	GT	AA	AA	TA	TA	CC	CC	GC	GC
Gedney_Cr	OmyGEDN04C_0068	reference	UPCLWR	GGC	GAC	GA	GA	AC	AC	CG	CG	TA	TT	GGAA	GGAA	GC	GC	CG	CG	CA	CA	TCAAC	TTAAC	GT	GT	CG	CA	CA	CA	AA	CA	CT	CT	AA	AA	CC	CC	GA	GA	GT	GT	AA	AT	TA	CA	CC	CC	GC	GC
Gedney_Cr	OmyGEDN04C_0069	reference	UPCLWR	GGT	GAC	GG	GA	AC	AC	CA	CA	TA	TT	GTAA	GTAA	GC	GC	CG	CG	CA	CA	TCAAC	TCAAC	GT	GG	CG	CG	CG	CA	AA	CA	CT	CT	AA	AA	CC	CC	AA	GA	TT	TT	AA	AA	TA	CA	CC	CC	GC	GC
Gedney_Cr	OmyGEDN04C_0070	reference	UPCLWR	GGC	GAC	GG	GG	AG	AC	CA	CG	TA	TA	GTAA	GGAA	GC	GC	CG	CG	CA	CA	TCAAC	TCAAC	GG	GG	CG	CA	CG	CA	AA	CA	CT	CT	AA	AA	CC	CC	AA	AA	GT	GT	AA	AA	TA	CA	CC	CC	GC	GC
Gedney_Cr	OmyGEDN04C_0071	reference	UPCLWR	GGC	GGC	GG	GA	AC	AC	CG	CG	TA	TA	GTAA	GTAA	GC	GC	CG	CG	CA	CA	TCAAC	TCAAC	GT	GG	CG	CA	CG	CG	CA	CA	CT	CT	AA	GA	CC	CC	AA	GA	GT	GT	AA	AT	TA	CA	CC	CC	GC	GC
Gumboot_Cr_Mahogany_Cr	OmyGUMB12S_0001	reference	IMNAHA	GGC	GGC	GA	GA	AC	AC	CG	CG	TA	TA	GTAA	GTAA	GC	GC	CG	CG	CA	GC	TCAAC	TCAAC	GG	GG	CG	CA	CG	CG	CA	CA	CT	CT	AA	AA	CC	GC	AA	GA	GT	GT	AA	AA	TA	CA	CC	CC	GC	GC
Gumboot_Cr_Mahogany_Cr	OmyGUMB12S_0002	reference	IMNAHA	GGC	GAC	GA	GA	AC	AC	CG	CG	TA	TA	GTAA	GGAA	GC	GT	CG	CG	CA	CA	TCAAC	TCAAC	GG	GG	CG	CG	CG	CA	CA	CA	CT	CT	GA	GA	CC	CC	AA	AA	GT	GT	AT	CA	TA	CA	CC	CC	GC	GC
Gumboot_Cr_Mahogany_Cr	OmyGUMB12S_0003	reference	IMNAHA	GGC	GGC	GA	TG	AG	AC	CA	CG	TA	TA	GTAA	GGAA	GC	GC	CG	CG	CA	GC	TCAAC	TCAAC	GG	GG	CG	CG	CG	CA	CA	CA	CT	CT	AA	AA	CC	CC	AA	GA	GT	GA	AT	CA	CA	CG	CC	CC	GC	GC
Gumboot_Cr_Mahogany_Cr	OmyGUMB12S_0004	reference	IMNAHA	GGC	GGC	GG	GA	AG	AC	CA	CG	TA	TA	GTAA	GGAA	GC	GC	CG	CT	CA	GC	TCAAC	TCAAC	GG	GG	CG	CG	CG	CA	AA	CA	CT	CT	AA	AA	CC	GC	AA	AA	GT	GT	AA	AA	TA	CA	CC	CC	GC	GC
Gumboot_Cr_Mahogany_Cr	OmyGUMB12S_0005	reference	IMNAHA	GGC	GAC	GG	GG	AG	AC	CA	CA	TA	TA	GGAA	GGAA	GC	GC	CG	CG	CA	CC	TCAAC	TTAAC	GT	GG	CG	CG	CG	CG	CA	CA	CT	CT	AA	GA	CC	CC	AA	AA	GT	GT	AA	AA	TA	CA	CC	CC	GC	GC
Gumboot_Cr_Mahogany_Cr	OmyGUMB12S_0006	reference	IMNAHA	GAC	GAC	GG	TG	AC	AC	CA	CG	TA	TA	GTAA	GTAA	GC	GC	CG	CG	CA	GC	TCAAC	TCAAC	GG	TG	CA	CA	CG	CG	AA	CA	CT	CT	AA	AA	GC	GC	AA	GA	GT	TT	AA	AA	TA	CA	CC	CC	GC	GC
Gumboot_Cr_Mahogany_Cr	OmyGUMB12S_0007	reference	IMNAHA	GGC	GGC	GA	TG	AC	AC	CA	CA	TA	TA	GTAA	GGAA	GC	GC	CG	CG	CA	CC	TCAAC	TCAAC	GT	GT	CG	CA	CA	CA	AA	CA	CT	CT	AA	GA	CC	CA	AA	AA	GT	GT	AA	AT	TA	CA	CC	CC	GC	GC
Gumboot_Cr_Mahogany_Cr	OmyGUMB12S_0008	reference	IMNAHA	GAC	GAC	GA	TG	AC	AC	CA	CA	TA	TA	GTAA	GTAA	GC	GT	CG	CG	CA	CA	TCAAC	TTAAC	GT	GG	CG	CA	CG	CA	AA	CA	CT	CT	GA	GA	CC	CC	AA	AA	GT	GA	AA	CA	CA	CG	CC	CC	GC	GC
Gumboot_Cr_Mahogany_Cr	OmyGUMB12S_0009	reference	IMNAHA	GGC	GGC	GG	GG	AC	AC	CG	CG	TA	TA	GTAA	GGAA	GC	AT	CG	CG	000	000	TCAAC	TCAAC	GG	GG	CG	CA	CG	CA	CA	CA	CT	CT	GA	GA	CC	CC	AA	GA	GT	GT	AA	AA	TA	CA	CC	CC	GC	GC
Gumboot_Cr_Mahogany_Cr	OmyGUMB12S_0010	reference	IMNAHA	GAC	GAC	GG	GG	AC	AC	CA	CA	TA	TA	GTAA	GGAA	GC	GT	CG	CG	CA	CA	TCAAC	TCAAC	GT	GG	CG	CA	CG	CA	AA	CA	CT	CT	AA	GA	CC	CC	AA	GA	GT	TT	CA	CA	TA	CA	CC	CC	GC	GC
Gumboot_Cr_Mahogany_Cr	OmyGUMB12S_0011	reference	IMNAHA	GGC	GGC	GA	TG	AC	AC	CA	CG	TA	TA	GTAA	GGAA	GC	GT	CG	CG	CA	GC	TCAAC	TCAAC	GG	GG	CG	CG	CG	CA	CA	CA	CT	CT	AA	GA	CC	CC	GA	GA	GT	GT	AA	AA	TA	CA	CC	CC	GC	GC
Gumboot_Cr_Mahogany_Cr	OmyGUMB12S_0012	reference	IMNAHA	GGC	GGC	GG	GG	AG	AC	CA	CG	TA	TA	GGAA	GGAA	GC	GC	CG	CG	CA	GC	TCAAC	TCAAC	GT	GG	CG	CA	CG	CA	AA	CA	CT	CT	AA	GA	CC	CC	AA	AA	GT	GT	AA	AA	CA	CA	CC	CC	GC	GC
Gumboot_Cr_Mahogany_Cr	OmyGUMB12S_0013	reference	IMNAHA	GGC	GAC	GA	TG	AG	AC	CA	CG	TA	TA	GTAA	GGAA	GC	GC	CG	CG	CA	CA	TCAAC	TTAAC	GT	GT	CG	CA	CG	CA	CA	CA	CT	CT	AA	AA	CC	GC	AA	AA	GT	TT	AA	AA	TA	CA	CC	CC	GC	GC
Gumboot_Cr_Mahogany_Cr	OmyGUMB12S_0014	reference	IMNAHA	GGC	GAC	GA	GA	AC	AC	CG	CG	TA	TA	GGAA	GGAA	GC	GT	CG	CG	CA	CA	TCAAC	TTAAC	GT	GT	CG	CG	CG	CG	CA	CA	CT	CT	AA	GA	CC	CC	AA	AA	GT	TT	AA	AA	TA	CA	CC	CC	GC	GC
Gumboot_Cr_Mahogany_Cr	OmyGUMB12S_0015	reference	IMNAHA	GGC	GAC	GG	GA	AC	AC	CA	CG	TA	TA	GTAA	GGAA	GC	GC	CG	CG	CA	CA	TCAAC	TCAAC	GG	TG	CG	CG	CG	CA	AA	AA	CT	CT	AA	AA	CC	CC	AA	AA	GT	TT	AA	AA	TA	CA	CC	CC	GC	GC
Gumboot_Cr_Mahogany_Cr	OmyGUMB12S_0016	reference	IMNAHA	GGC	GGC	TG	TG	AG	AC	CG	CG	TA	TA	GTAA	GTAA	GC	GT	CG	CG	CA	GC	TCAAC	TCAAC	GT	GG	CG	CG	CG	CA	AA	CA	CT	CT	GA	GA	CC	CC	AA	GA	GT	TT	AA	CA	CA	CG	CC	CC	GC	GC
Gumboot_Cr_Mahogany_Cr	OmyGUMB12S_0017	reference	IMNAHA	GGC	GGC	GA	TG	AC	AC	CG	CG	TA	TA	GGAA	GGGA	GC	GC	CG	CG	CA	GC	TCAAC	TCAAC	GG	GG	CG	CG	CG	CG	AA	CA	CT	CT	AA	GA	CC	CC	GA	GA	GT	TT	AA	AA	TA	CA	CC	CC	GC	GC
Gumboot_Cr_Mahogany_Cr	OmyGUMB13S_0001	reference	IMNAHA	GAC	GAC	GG	GA	AC	AC	CG	CG	TA	TA	GGAA	GGAA	GC	GT	CG	CG	CA	GC	TCAAC	TCAAC	GG	GG	CG	CA	CG	CA	AA	CA	CT	CT	GA	GA	GC	GC	AA	AA	GT	GT	AA	AT	TA	TA	CC	CC	GC	GC
Gumboot_Cr_Mahogany_Cr	OmyGUMB13S_0002	reference	IMNAHA	GGC	GAC	GA	GA	AC	AC	CA	CG	TA	TA	GTAA	GGAA	GC	GC	CG	CG	CA	CA	TCAAC	TCAAC	GT	GG	CG	CG	CA	CA	CA	CA	CT	CT	AA	AA	CC	CC	AA	AA	GT	GT	AA	CA	TA	CA	CC	CC	GC	GC
Gumboot_Cr_Mahogany_Cr	OmyGUMB13S_0003	reference	IMNAHA	GAC	GAC	GG	GA	AC	AC	CG	CG	TA	TA	GGAA	GGAA	GC	GT	CG	CG	CA	GC	TCAAC	TCAAC	GT	GG	CG	CA	CG	CA	CA	CA	CT	CT	AA	AA	GC	GC	AA	AA	GT	GT	AA	AT	TA	TA	CC	CC	GC	GC
Gumboot_Cr_Mahogany_Cr	OmyGUMB13S_0004	reference	IMNAHA	GGC	GGC	GG	TG	AG	AC	CA	CA	TA	TA	GTAA	GGAA	GC	GC	CG	CG	CA	GC	TCAAC	TCAAC	GG	GG	CG	CG	CG	CG	CA	CA	CT	CT	AA	AA	CC	CC	AA	GA	GT	GT	AA	AA	CA	CA	CC	CC	GC	GC
Gumboot_Cr_Mahogany_Cr	OmyGUMB13S_0005	reference	IMNAHA	GGC	GGC	GA	GA	AG	AC	CG	CG	TA	TA	GTAA	GGAA	GC	GC	CG	CG	CA	CC	TCAAC	TCAAC	GG	TG	CG	CA	CG	CA	CA	CA	CT	CT	AA	AA	CC	CC	AA	AA	GT	GT	AA	AA	CA	CA	CC	CC	GC	AC
Gumboot_Cr_Mahogany_Cr	OmyGUMB13S_0006	reference	IMNAHA	GAC	GAC	GG	TG	AC	AC	CG	CG	TA	TA	GGAA	GGAA	GC	GC	CG	CG	CA	GC	TCAAC	TCAAC	GT	GG	CG	CA	CG	CG	CA	CA	CT	CT	AA	AA	CC	GC	AA	GA	GT	TT	AA	AT	TA	CA	CC	CC	GC	GC
Gumboot_Cr_Mahogany_Cr	OmyGUMB13S_0007	reference	IMNAHA	GGC	GAC	GA	TG	AC	AC	CA	CA	TA	TA	GTAA	GGAA	GC	GC	CG	CG	CC	GC	TCAAC	TCAAC	GG	TG	CG	CG	CA	CA	AA	CA	CT	CT	GA	GA	CC	CC	AA	AA	GT	GT	AT	CA	TA	CA	CC	CC	GC	GC
Gumboot_Cr_Mahogany_Cr	OmyGUMB13S_0008	reference	IMNAHA	GGC	GGC	GG	GG	AG	AC	CG	CG	TA	TA	GTAA	GTAA	GC	GC	CG	CG	CA	CA	TCAAC	TCAAC	GT	GG	CG	CG	CG	CG	AA	CA	CT	CT	GA	GA	CC	CC	AA	GA	GT	TT	AA	AA	CA	CA	CC	CC	GC	GC
Gumboot_Cr_Mahogany_Cr	OmyGUMB13S_0009	reference	IMNAHA	GGC	GGC	GA	GA	AG	AC	CA	CG	TA	TA	GTAA	GTAA	GC	GC	CG	CG	CA	GC	TCAAC	TCAAC	GT	GT	CG	CG	CG	CA	AA	CA	CT	CT	AA	GA	CC	CC	AA	AA	GT	GA	AA	AT	TA	CA	CC	CC	GC	GC
Gumboot_Cr_Mahogany_Cr	OmyGUMB13S_0010	reference	IMNAHA	GAC	GAC	GG	TG	AG	AC	CA	CG	TA	TA	GGAA	GGAA	GC	AT	CG	CG	CA	GC	TCAAC	TCAAC	GG	GG	CG	CA	CG	CG	CA	CA	CT	CT	AA	GA	CC	CC	AA	AA	GT	GT	AA	AT	TA	TA	CC	CC	GC	GC
Gumboot_Cr_Mahogany_Cr	OmyGUMB13S_0011	reference	IMNAHA	GGC	GAC	GG	TG	AC	AC	CA	CG	TA	TA	GTAA	GGAA	GC	GC	CG	CG	CA	GC	TCAAC	TCAAC	GT	GG	CG	CA	CG	CA	AA	CA	CT	CT	AA	AA	CC	CC	AA	GA	GT	GT	AA	AT	CA	CA	CC	CC	GC	GC
Gumboot_Cr_Mahogany_Cr	OmyGUMB13S_0012	reference	IMNAHA	GGC	GGC	GG	TG	AC	AC	CG	CG	TA	TA	GTAA	GGAA	GC	GC	CG	CG	CA	CA	TCAAC	TCAAC	GT	GG	CA	CA	CG	CA	AA	CA	CT	CT	AA	GA	CC	GC	AA	GA	GT	GT	AA	AA	CA	CA	CC	CC	GC	GC
Gumboot_Cr_Mahogany_Cr	OmyGUMB13S_0013	reference	IMNAHA	GGC	GAC	GA	GA	AG	AC	CA	CA	TA	TA	GGAA	GGAA	GC	GC	CG	CG	CA	CA	TCAAC	TTAAC	GT	GG	CG	CA	CG	CG	AA	CA	CT	CT	AA	GA	CC	GC	GA	GA	GT	GT	AA	AA	TA	CA	CC	CC	GC	GC
Gumboot_Cr_Mahogany_Cr	OmyGUMB13S_0014	reference	IMNAHA	GAC	GAC	GG	TG	AC	AC	CA	CG	TA	TA	GTAA	GGAA	GC	GC	CG	CG	000	000	TCAAC	TCAAC	GT	GT	CG	CA	CG	CA	AA	CA	CT	CT	AA	AA	CC	CC	AA	GA	GT	GT	AA	AT	CA	CA	CC	CC	GC	GC
Gumboot_Cr_Mahogany_Cr	OmyGUMB13S_0015	reference	IMNAHA	GGC	GGC	GG	GA	AC	AC	CA	CG	TA	TA	GTAA	GTAA	GC	GC	CG	CG	CA	GC	TCAAC	TCAAC	GT	GG	CG	CA	CG	CA	CA	CA	CT	CT	AA	AA	CC	CC	AA	AA	GT	TT	AT	AT	TA	CA	CC	CC	GC	GC
Gumboot_Cr_Mahogany_Cr	OmyGUMB13S_0016	reference	IMNAHA	GGC	GAC	TG	TG	AC	AC	CG	CG	TA	TA	GTAA	GGAA	GC	GC	CG	CG	CA	CA	TCAAC	TCAAC	GG	GG	CG	CA	CG	CG	AA	AA	CT	CT	AA	AA	CC	CC	AA	GA	GT	GT	AA	AA	TA	TA	CC	CC	GC	AC
Gumboot_Cr_Mahogany_Cr	OmyGUMB13S_0017	reference	IMNAHA	GGC	GAC	GG	TG	AC	AC	CA	CG	TA	TA	GGAA	GGAA	GC	GC	CG	CG	CA	CA	TCAAC	TTAAC	GG	GG	CA	CA	CG	CG	AA	CA	CT	CT	AA	GA	CC	CC	AA	AA	GT	GT	AT	AT	CA	CA	CC	CC	GC	GC
Gumboot_Cr_Mahogany_Cr	OmyGUMB13S_0018	reference	IMNAHA	GGC	GGC	GA	TG	AC	AC	CA	CG	TA	TA	GTAA	GTAA	GC	GC	CG	CG	CA	GC	TCAAC	TCAAC	GG	GG	CG	CA	CG	CA	AA	AA	CT	CT	AA	AA	CC	CC	GA	GA	GT	TT	AA	AT	TA	CA	CC	CC	GC	GC
Gumboot_Cr_Mahogany_Cr	OmyGUMB13S_0019	reference	IMNAHA	GGC	GGC	GG	GA	AG	AC	CA	CG	TA	TA	GTAA	GGAA	GC	GC	CG	CG	CA	CA	TCAAC	TCAAC	GT	GG	CG	CA	CG	CA	AA	CA	CT	CT	AA	AA	CC	CC	AA	GA	GT	GT	AA	AA	TA	CA	CC	CC	GC	GC
Gumboot_Cr_Mahogany_Cr	OmyGUMB13S_0020	reference	IMNAHA	GGC	GAC	GG	GG	AG	AC	CA	CG	TA	TA	GGAA	GGAA	GC	GC	CG	CG	CA	CA	TCAAC	TCAAC	GT	GG	CG	CA	CG	CG	CA	CA	CT	CT	AA	GA	CC	CC	AA	GA	GT	GA	AA	AA	TA	TA	CC	CC	GC	GC
Gumboot_Cr_Mahogany_Cr	OmyGUMB13S_0021	reference	IMNAHA	GGC	GGC	GG	TG	AC	AC	CA	CG	TA	TA	GTAA	GGGA	GC	GC	CG	CG	CA	CA	TCAAC	TCAAC	GT	GT	CG	CG	CG	CA	CA	CA	CT	CT	AA	GA	CC	GC	AA	AA	GT	GT	AA	AA	CA	CA	CC	CC	GC	GC
Gumboot_Cr_Mahogany_Cr	OmyMHGY11S_0001	reference	IMNAHA	GGC	GAC	GA	TG	AC	AC	CA	CG	TA	TA	GTAA	GGAA	GC	GC	CG	CG	GC	GC	TCAAC	TCAAC	GG	TG	CG	CG	CA	CA	AA	AA	CT	CT	AA	AA	CC	CC	AA	GA	GT	GT	AA	AA	TA	CA	CC	CC	GC	GC
Gumboot_Cr_Mahogany_Cr	OmyMHGY11S_0002	reference	IMNAHA	GGC	GAC	GG	GG	AG	AC	CA	CG	TA	TA	GTAA	GGAA	GC	GT	CG	CG	CA	CC	TCATC	TTAAC	GG	GG	CG	CA	CG	CA	AA	CA	CT	CT	AA	AA	CC	GC	AA	GA	GT	TT	AA	AT	TA	CA	CC	CC	GC	GC
Gumboot_Cr_Mahogany_Cr	OmyMHGY11S_0003	reference	IMNAHA	GGC	GGC	GA	TG	AC	AC	CA	CA	TA	TT	GTAA	GGAA	GC	AT	CG	CG	CA	AA	TCAAC	TCAAC	GG	GG	CG	CG	CG	CA	AA	CA	CT	CT	AA	AA	CC	CC	AA	AA	GT	GT	AA	AA	TA	TA	CC	CC	GC	GC
Gumboot_Cr_Mahogany_Cr	OmyMHGY11S_0004	reference	IMNAHA	GGC	GAC	GG	GA	AC	AC	CG	CG	TA	TA	GTAA	GGAA	GC	GC	CG	CG	CA	GC	TCAAC	TCAAC	GT	GG	CG	CG	CG	CA	AA	CA	CT	CT	AA	GA	CC	CC	AA	GA	GT	TT	AA	AA	CA	CA	CC	CC	GC	GC
Gumboot_Cr_Mahogany_Cr	OmyMHGY11S_0005	reference	IMNAHA	GGC	GAC	GA	TG	AC	AC	CA	CG	TA	TA	GTAA	GGAA	GC	GC	CG	CG	CC	CC	TCAAC	TCAAC	GT	GG	CG	CG	CG	CG	CA	CA	CT	CT	GA	GA	CC	CC	AA	AA	GT	GT	AA	AA	TA	TA	CC	CC	GC	GC
Gumboot_Cr_Mahogany_Cr	OmyMHGY11S_0006	reference	IMNAHA	GGC	GGT	GG	GA	AC	AC	CG	CG	TA	TA	GGAA	GGAA	GC	GC	CG	CG	CA	CA	TCAAC	TCAAC	GT	GG	CG	CG	CG	CG	CA	CA	CT	CT	AA	GA	CC	CC	GA	GA	GT	TT	AA	AT	TA	CA	CC	CC	GC	GC
Gumboot_Cr_Mahogany_Cr	OmyMHGY13S_0001	reference	IMNAHA	GGC	GGC	GG	GA	AG	AC	CA	CG	TA	TA	GTAA	GGAA	GC	GC	CG	CG	CA	CA	TCAAC	TCAAC	GT	GG	CG	CA	CG	CG	CA	CA	CT	CT	AA	AA	CC	GC	AA	AA	GT	GT	AA	AT	TA	CA	CC	CC	GC	AC
Gumboot_Cr_Mahogany_Cr	OmyMHGY13S_0002	reference	IMNAHA	GAC	GAC	GG	GA	AC	AC	CA	CG	TA	TT	GGAA	GGAA	GC	GC	CG	CG	GC	GC	TCAAC	TCAAC	GT	GT	CA	CA	CG	CA	AA	CA	CT	CT	AA	AA	CC	CC	AA	AA	GT	TT	AT	CA	CA	CA	CC	CC	GC	GC
Gumboot_Cr_Mahogany_Cr	OmyMHGY13S_0003	reference	IMNAHA	GGC	GGC	GA	GA	AG	AC	CA	AA	TA	TA	GGAA	GGAA	GC	GC	CG	CG	CA	CC	TCAAC	TCAAC	GG	GG	CG	CG	CG	TA	AA	AA	CT	CT	AA	AA	CC	GC	AA	GA	GT	GT	AA	AA	TA	TA	CC	CC	GC	GC
Gumboot_Cr_Mahogany_Cr	OmyMHGY13S_0004	reference	IMNAHA	GGC	GGC	TG	TG	AG	AC	CA	CG	TA	TA	GTAA	GGAA	GT	AT	CG	CG	CA	CC	TCAAC	TCAAC	GT	GG	CG	CG	CG	CA	CA	CA	CT	CT	AA	AA	CC	GC	AA	AA	GT	TT	AT	AT	TA	CA	CC	CC	GC	GC
Gumboot_Cr_Mahogany_Cr	OmyMHGY13S_0005	reference	IMNAHA	GGC	GAC	GA	GA	AC	AC	CA	CG	TA	TA	GGAA	GGAA	GC	GC	CG	CT	CA	CA	TCAAC	TCAAC	GG	GG	CG	CG	CG	CA	AA	CA	CT	CT	AA	AA	CC	CA	AA	GA	GT	GT	AA	AA	CA	CA	CC	CC	GC	GC
Gumboot_Cr_Mahogany_Cr	OmyMHGY13S_0006	reference	IMNAHA	GGC	GAC	GA	GA	AG	AG	CA	CA	TA	TA	GTAA	GTAA	GC	GT	CG	CG	CA	CA	TCAAC	TCAAC	GG	TG	CG	CA	CG	CG	AA	CA	CT	CT	GA	GA	CC	CC	AA	AA	GT	GT	CA	CA	TA	CA	CC	CC	GC	GC
Gumboot_Cr_Mahogany_Cr	OmyMHGY13S_0007	reference	IMNAHA	GGC	GGC	GA	TG	AC	AC	CA	CA	TA	TA	GGAA	GGAA	GC	AT	CG	CG	CA	AA	TCAAC	TCAAC	GG	TG	CG	CG	CG	CA	AA	CA	CT	CT	AA	GA	CC	CC	AA	AA	GT	GT	AA	AT	TA	CA	CC	CC	GC	GC
Gumboot_Cr_Mahogany_Cr	OmyMHGY13S_0008	reference	IMNAHA	GGC	GGC	GG	GA	AC	AC	CG	CG	TA	TA	GTAA	GGAA	GC	GC	CG	CG	CA	CA	TCAAC	TCAAC	GT	GG	CG	CG	CG	CG	CA	CA	CT	CT	GA	GA	CC	CC	AA	AA	GT	TT	AA	AT	TA	TA	CC	CC	GC	GC
Joseph_Cr	OmyJSCW11S_0001	reference	GRROND	GGC	GGT	GG	GG	AG	AC	CA	CG	TA	TA	GTAA	GTAA	GC	GC	CG	CG	CA	GC	TCAAC	TCAAC	GT	GG	CG	CA	CG	CA	AA	AA	CT	AT	AA	AA	CC	CC	AA	AA	GT	GT	AT	CA	CA	CG	CC	CC	GC	GC
Joseph_Cr	OmyJSCW11S_0003	reference	GRROND	GGC	GAC	GA	TG	AG	AG	CA	CG	TA	TA	GTAA	GTAA	GC	GC	CG	CT	CA	GC	TCAAC	TCAAC	GT	GG	CG	CG	CG	CA	AA	CA	CT	CT	GA	GA	CC	CC	AA	GA	GT	TT	AA	AT	TA	TA	CC	GC	GC	GC
Joseph_Cr	OmyJSCW11S_0005	reference	GRROND	GAC	GAC	GG	GA	AG	AC	CG	CG	TA	TA	GGAA	GGAA	GC	GC	CG	CG	CA	CA	TCAAC	TCAAC	GT	GG	CG	CG	CG	CA	AA	CA	CT	CT	AA	AA	GC	GC	AA	AA	GT	TT	AA	AA	CA	CA	CC	CC	GC	GC
Joseph_Cr	OmyJSCW11S_0007	reference	GRROND	GGC	GGT	GG	GA	AG	AC	CA	CA	TA	TA	GTAA	GGAA	GC	GC	CG	CG	CA	CA	TCAAC	TCAAC	GT	GG	CG	CG	CG	CG	AA	CA	CT	CT	AA	AA	GC	GC	AA	GA	GT	GT	AA	AT	TA	CG	CC	CC	GC	GC
Joseph_Cr	OmyJSCW11S_0008	reference	GRROND	GGC	GGC	GG	GA	AG	AC	CA	CA	TA	TA	GTAA	GTAA	GC	GC	CG	CG	CA	AA	TCAAC	TCAAC	GT	GT	CG	CG	CG	CG	CA	CA	CT	CT	AA	AA	CC	CC	AA	AA	GT	GT	AA	AT	CA	CA	CC	CC	GC	GC
Joseph_Cr	OmyJSCW11S_0009	reference	GRROND	GGC	GGC	GG	GG	AC	AC	CG	CG	TA	TA	GTAA	GGAA	GC	GC	CG	CG	CA	CA	TCAAC	TCAAC	GG	GG	CG	CG	CG	CA	AA	CA	CT	CT	GA	GA	CC	CC	AA	AA	GT	TT	AA	AA	TA	TA	CC	CC	GC	GC
Joseph_Cr	OmyJSCW11S_0011	reference	GRROND	GGC	GAC	GG	GA	AC	AC	CG	CG	TA	TT	GGAA	GGAA	GC	GT	CG	TG	CA	AA	TCAAC	TCAAC	GT	GT	CG	CA	CG	CG	CA	CA	CT	CT	AA	GA	CC	GC	AA	AA	GT	GT	AA	AA	TA	TA	CC	CC	GC	GC
Joseph_Cr	OmyJSCW11S_0012	reference	GRROND	GGC	GGC	GG	GA	AG	AC	CA	CG	TA	TA	GGAA	GGAA	GC	GC	CG	CG	CA	CC	TCAAC	TCAAC	GT	GG	CG	CA	CG	CG	AA	CA	CT	CT	AA	AA	CC	CC	AA	GA	GT	GT	AA	AT	TA	CA	CC	CC	GC	GC
Joseph_Cr	OmyJSCW11S_0013	reference	GRROND	GGC	GGC	GG	GA	AC	AC	CA	CG	TA	TA	GGAA	GGAA	GC	GC	CG	CG	CA	CC	TCAAC	TCAAC	GT	GG	CG	CA	CG	CG	CA	CA	CT	CT	AA	GA	CC	GC	AA	GA	GT	GT	AA	AA	CA	CA	CC	CC	GC	GC
Joseph_Cr	OmyJSCW11S_0014	reference	GRROND	GGC	GGT	GG	GA	000	000	CG	CG	TA	TA	GTAA	GTAA	GC	GC	CG	CG	CA	GC	TCAAC	TCAAC	GG	GG	CG	CG	CG	CA	CA	CA	CT	CT	AA	GA	CC	CA	AA	AA	GT	GA	AA	AT	TA	TA	CC	CC	GC	AC
Joseph_Cr	OmyJSCW11S_0015	reference	GRROND	GAC	GAC	GA	TG	AC	AC	CA	CG	TA	TA	GTAA	GTAA	GC	GC	CG	CG	CA	GC	TCAAC	TCAAC	GT	GT	CG	CG	CG	CA	AA	AA	CT	CT	GA	GA	CC	CC	AA	AA	GT	GA	AA	AA	TA	TA	CC	CC	GC	GT
Joseph_Cr	OmyJSCW11S_0016	reference	GRROND	GAC	GAC	GG	GA	AC	AC	CG	CG	TA	TA	GTAA	GGAA	GC	GC	CG	CG	CA	GC	TCAAC	TCAAC	GT	GG	CG	CG	CG	CA	AA	AA	CT	CT	AA	GA	CC	GC	AA	GA	GT	GT	AA	AT	TA	TA	CC	CC	GC	GC
Joseph_Cr	OmyJSCW11S_0017	reference	GRROND	GGC	GGC	GA	TG	AC	AC	CG	CG	TA	TA	GTAA	GGAA	GC	GT	CG	CG	CC	AA	TCAAC	TCAAC	GT	GG	CG	CG	CG	CA	AA	AA	CT	CT	AA	AA	CC	CC	AA	GA	GT	GT	AA	AA	TA	TA	CC	CC	GC	GC
Joseph_Cr	OmyJSCW11S_0019	reference	GRROND	GGC	GGC	GG	GA	AG	AC	CA	CA	TA	TA	GGAA	GGAA	GC	GT	CG	CG	CA	CA	TCAAC	TCAAC	GT	GG	CG	CA	CG	CG	CA	CA	CT	CT	AA	GA	CC	CC	AA	GA	GT	GT	AA	CA	CA	CA	CC	CC	GC	GC
Joseph_Cr	OmyJSCW11S_0021	reference	GRROND	GGT	GAC	GG	TG	AG	AC	CA	CG	TA	TA	GTAA	GTAA	GC	GC	CG	CG	CA	CA	TCAAC	TCATC	GT	GG	CG	CG	CG	CA	CA	CA	CT	CT	AA	AA	CC	CC	AA	AA	GT	TT	AA	AA	CA	CG	CC	CC	GC	GC
Joseph_Cr	OmyJSCW11S_0023	reference	GRROND	GGC	GAC	GG	GA	AG	AG	CG	CG	TA	TA	GGAA	GGGA	GC	AT	CG	CG	CA	CA	TCAAC	TCAAC	GG	GG	CG	CA	CG	CA	AA	AA	CT	CT	AA	GA	CC	CA	AA	GA	GT	GT	AA	AT	TA	TA	CC	CC	GC	GC
Joseph_Cr	OmyJSCW11S_0024	reference	GRROND	GGC	GAC	GG	GA	AG	AC	CA	CG	TA	TA	GTAA	GGAA	GC	AT	CG	CG	CA	CA	TCAAC	TCAAC	GT	GT	CG	CG	CG	CA	AA	CA	CT	CT	AA	GA	CC	GC	AA	AA	GT	GT	AA	AA	CA	CG	CC	CC	GC	GC
Joseph_Cr	OmyJSCW11S_0025	reference	GRROND	GGC	GGC	GG	GA	AC	AC	CG	CG	TA	TA	GGAA	GGGA	GC	GT	CG	CG	CC	GC	TCAAC	TCATC	GT	GG	CG	CG	CG	CA	AA	CA	CT	CT	AA	AA	CC	CA	AA	AA	GT	GT	AA	AA	TA	TA	CC	CC	GC	GC
Joseph_Cr	OmyJSCW11S_0026	reference	GRROND	GGC	GAC	GA	TG	AC	AC	CA	CG	TA	TA	GTAA	GGAA	GC	GT	CG	CG	GC	AA	TCAAC	TTAAC	GG	GG	CG	CG	CG	CA	CA	CA	CT	CT	GA	GA	CC	CC	AA	AA	GT	GT	AA	AT	TA	CA	CC	CC	GC	GC
Joseph_Cr	OmyJSCW11S_0027	reference	GRROND	GGC	GGC	GA	GA	AG	AC	CG	CG	TA	TT	GTAA	GGAA	GC	GC	CG	CG	CC	CC	TCAAC	TTAAC	GT	GT	CG	CA	CG	CA	CA	CA	CT	CT	AA	AA	CC	CC	AA	GA	GT	GT	CA	CA	CA	CA	CC	CC	GC	GC
Joseph_Cr	OmyJSCW11S_0028	reference	GRROND	GGC	GAC	GG	GG	AC	AC	CG	CG	TA	TA	GGAA	GGAA	GC	GC	CG	CG	CA	AA	TCAAC	TCAAC	GT	GT	CG	CG	CG	CG	AA	CA	CT	CT	AA	AA	CC	CC	AA	GA	GT	GA	AA	AA	TA	CA	CC	CC	GC	GC
Joseph_Cr	OmyJSCW11S_0029	reference	GRROND	GGC	GGC	TG	TG	AC	AC	CG	CG	TA	TA	GTAA	GTAA	GC	GC	CG	CG	CA	CA	TCAAC	TCAAC	GG	GG	CG	CG	CG	CA	CA	CA	CT	CT	GA	GA	CC	CC	AA	GA	GT	GT	AA	AA	TA	CA	CC	CC	GC	GC
Joseph_Cr	OmyJSCW11S_0031	reference	GRROND	GGC	GAC	GG	GA	AG	AC	CG	CG	TA	TA	GGAA	GGAA	GC	GC	CG	CG	CA	GC	TCAAC	TCAAC	GT	GT	CG	CA	CA	CA	AA	AA	CT	CT	AA	GA	CC	CC	AA	GA	GT	GT	AA	AT	CA	CA	CC	CC	GC	GC
Joseph_Cr	OmyJSCW11S_0033	reference	GRROND	GGC	GGC	GG	TG	AC	AC	CG	CG	TA	TA	GGAA	GGAA	GC	GC	CG	CG	GC	AA	TCAAC	TCAAC	GT	GG	CG	CA	CG	CG	AA	CA	CT	CT	AA	AA	CC	CC	AA	AA	GT	TT	AT	AT	TA	CG	CC	CC	GC	GC
Joseph_Cr	OmyJSCW11S_0035	reference	GRROND	GGC	GGC	GG	GA	AC	AC	CA	CG	TA	TA	GTAA	GTAA	GC	GC	CG	TG	GC	GC	TCAAC	TCAAC	GT	GT	CG	CG	CG	CA	CA	CA	CT	CT	GA	GA	CC	CC	AA	AA	GT	GT	AA	AT	CA	CA	CC	CC	GC	AC
Joseph_Cr	OmyJSCW11S_0037	reference	GRROND	GGC	GAC	TG	TG	AC	AC	CA	CG	TA	TA	GTAA	GGAA	GC	GC	CG	CT	CC	GC	TCAAC	TCAAC	GG	GG	CG	CA	CG	CG	CA	CA	CT	AT	AA	AA	CC	CC	AA	GA	GT	TT	AA	AT	CA	CA	CC	CC	GC	GC
Joseph_Cr	OmyJSCW11S_0040	reference	GRROND	GAC	GAC	GA	TG	AG	AC	CA	CG	TA	TA	GGAA	GGAA	GC	GC	CG	CG	CA	CC	TCAAC	TCAAC	GT	GT	CG	CG	CG	CA	AA	CA	CT	CT	AA	AA	CC	GC	AA	AA	GT	GT	AA	AT	TA	CA	CC	CC	GC	GC
Joseph_Cr	OmyJSCW11S_0041	reference	GRROND	GGC	GAC	GG	GA	AG	AG	CA	CA	TA	TA	GTAA	GGAA	GC	GC	CG	CG	CA	GC	TCAAC	TCAAC	GT	GG	CG	CG	CA	CA	AA	AA	CT	CT	AA	GA	CC	GC	GA	GA	GT	GT	AA	AA	CA	CA	CC	CC	GC	GC
Joseph_Cr	OmyJSCW11S_0042	reference	GRROND	GGC	GGT	GG	GA	AC	AC	CG	CG	TA	TA	GGAA	GGAA	GC	GC	CG	CG	CA	AA	TCAAC	TCAAC	GG	TG	CG	CG	CG	CA	CA	CA	CT	CT	AA	GA	CC	CC	GA	GA	GT	TT	AA	CA	TA	CA	CC	CC	GC	GC
Joseph_Cr	OmyJSCW11S_0043	reference	GRROND	GAC	GAC	GA	TG	AG	AG	CG	CG	TA	TA	GGAA	GGAA	GC	AT	CG	CG	CA	CA	TCAAC	TCAAC	GG	GG	CG	CG	CG	CG	AA	CA	CT	CT	AA	GA	CC	CA	AA	GA	GT	GA	AA	CA	TA	CA	CC	CC	GC	GC
Joseph_Cr	OmyJSCW11S_0044	reference	GRROND	GAC	GAC	GG	GG	AC	AC	CA	CG	TA	TT	GTAA	GTAA	GC	GC	CG	CG	CA	GC	TCAAC	TCAAC	GT	GG	CG	CA	CG	CA	AA	CA	CT	AT	AA	AA	CC	CC	AA	GA	GT	TT	AA	CA	CA	CA	CC	CA	GC	GC
Joseph_Cr	OmyJSCW11S_0045	reference	GRROND	GGC	GAC	GA	GA	AC	AC	CG	CG	TA	TA	GTAA	GGAA	GT	AT	CG	CG	CC	CC	TCAAC	TCAAC	GT	GG	CG	CG	CG	CG	CA	CA	CT	CT	AA	GA	CC	GC	AA	GA	GT	GT	AA	AA	TA	TA	CC	CC	GC	GC
Joseph_Cr	OmyJSCW11S_0047	reference	GRROND	GGC	GGC	GG	GA	AC	AC	CA	CG	TA	TA	GTAA	GGAA	GC	GT	CG	CG	CC	GC	TCAAC	TTAAC	GT	GT	CG	CA	CG	CA	CA	CA	CT	CT	AA	GA	CC	CC	AA	AA	GT	TT	AA	AT	CA	CA	CC	CC	GC	GC
Joseph_Cr	OmyJSCW11S_0048	reference	GRROND	GGC	GGC	GG	GA	AC	AC	CA	CG	TA	TA	GTAA	GTAA	GC	AT	CG	CG	CA	CA	TCAAC	TTAAC	GG	GG	CG	CG	CG	CA	AA	AA	CT	CT	AA	GA	CC	CC	AA	AA	GT	GT	AT	CA	TA	CA	CC	CC	GC	GC
Joseph_Cr	OmyJSCW11S_0049	reference	GRROND	GGC	GAC	GG	GA	AG	AC	CA	CA	TA	TA	GTAA	GTAA	GC	GC	CG	CG	CA	GC	TCAAC	TCAAC	GG	GG	CG	CG	CG	CA	CA	CA	CT	CT	AA	GA	CC	CC	AA	GA	GT	TT	AA	AA	TA	TA	CC	CC	GC	GC
Joseph_Cr	OmyJSCW11S_0051	reference	GRROND	GAC	GAC	GG	GA	AG	AG	CA	CG	TA	TA	GGAA	GGGA	GC	GC	CG	CG	CA	GC	TCAAC	TTAAC	GG	GG	CG	CG	CG	CA	AA	CA	CT	AT	AA	AA	CC	CC	GA	GA	GT	GT	AA	AA	TA	CA	CC	CA	GC	GT
Joseph_Cr	OmyJSCW11S_0053	reference	GRROND	GAC	GAC	GG	GG	AG	AC	CA	CA	TA	TA	GGAA	GGAA	GC	GC	CG	CG	CA	CA	TCAAC	TCAAC	GT	GG	CG	CA	CG	TA	AA	CA	CT	CT	AA	AA	CC	GC	GA	GA	GT	TT	AA	CA	TA	CA	CC	CC	GC	GC
Joseph_Cr	OmyJSCW11S_0054	reference	GRROND	GGT	GAC	GA	TG	AG	AC	CA	CA	TA	TA	GTAA	GTAA	GC	GC	CG	CG	CA	CA	TCAAC	TTAAC	GT	GG	CG	CG	CG	CA	CA	CA	CT	AT	AA	GA	CC	GC	AA	GA	GT	GT	AA	AA	TA	CA	CC	CC	GC	GC
Joseph_Cr	OmyJSCW11S_0058	reference	GRROND	GGC	GGC	GA	TG	AG	AC	CG	CG	TA	TA	GTAA	GGAA	GC	GC	CG	CG	CA	GC	TCAAC	TCAAC	GT	GG	CG	CG	CG	CA	AA	CA	CT	AT	AA	AA	CC	CC	AA	AA	GT	TT	AA	AT	TA	CG	CC	CC	GC	GC
Joseph_Cr	OmyJSCW11S_0059	reference	GRROND	GGC	GGC	GG	GA	AG	AC	CG	CG	TA	TA	GTAA	GGAA	GT	GT	CG	CG	CA	GC	TCAAC	TCAAC	GT	GT	CG	CG	CG	CG	AA	CA	CT	CT	AA	GA	CC	CC	AA	GA	GT	TT	AA	AT	TA	TA	CC	CC	GC	GC
Joseph_Cr	OmyJSCW11S_0060	reference	GRROND	GGC	GGC	TG	TG	AG	AC	CA	CG	TA	TA	GTAA	GGAA	GC	GC	CG	CG	000	000	TCAAC	TCAAC	GT	GT	CG	CG	CG	CA	AA	AA	CT	CT	GA	GA	CC	CC	AA	AA	GT	GT	AA	AT	TA	CA	CC	CC	GC	GC
Joseph_Cr	OmyJSCW11S_0061	reference	GRROND	GGC	GAC	GA	GA	AC	AC	CA	CG	TA	TA	GTAA	GTAA	GC	GC	CG	CG	CA	CA	TCAAC	TCAAC	GG	GG	CG	CG	CG	CG	CA	CA	CT	CT	AA	AA	CC	CC	AA	AA	GT	GT	AA	AT	TA	CG	CC	CC	GC	GC
Joseph_Cr	OmyJSCW11S_0063	reference	GRROND	GGC	GAC	GA	GA	AG	AC	CG	CG	TA	TA	GGAA	GGGA	GC	AT	CG	CG	CA	AA	TCAAC	TCAAC	GT	GG	CG	CG	CG	CA	CA	CA	CT	CT	AA	GA	CC	CC	AA	AA	GT	GT	AA	AA	TA	TA	CC	CC	GC	GC
Joseph_Cr	OmyJSCW11S_0065	reference	GRROND	GGT	GAC	TG	TG	AC	AC	CA	CG	TA	TA	GGAA	GGAA	GC	GC	CG	CG	CA	GC	TCAAC	TCAAC	GT	GG	CG	CG	CG	CA	AA	CA	CT	CT	AA	GA	CC	GC	AA	GA	GT	GT	AA	AA	TA	CA	CC	CC	GC	GC
Joseph_Cr	OmyJSCW11S_0066	reference	GRROND	GGC	GAC	GA	TG	AC	AC	CA	CG	TA	TA	GTAA	GGAA	GC	GC	CG	CG	CA	GC	TCAAC	TCAAC	GG	GG	CG	CA	CG	CG	AA	AA	CT	CT	AA	AA	CC	CC	AA	AA	GT	GT	AA	AA	TA	CA	CC	CC	GC	GC
Joseph_Cr	OmyJSCW11S_0068	reference	GRROND	GGT	GAC	GG	GA	AG	AG	CA	CG	TA	TA	GTAA	GTAA	GC	GC	CG	CT	CA	CA	TCAAC	TCATC	GT	GG	CG	CG	CG	CG	AA	AA	CT	CT	AA	AA	CC	CC	AA	AA	GT	GT	AA	AT	CA	CG	CC	CC	GC	GC
Joseph_Cr	OmyJSCW11S_0071	reference	GRROND	GGC	GAC	GG	TG	AC	GC	CA	CA	TA	TA	GGAA	GGAA	GC	GC	CG	CG	CA	CC	TCAAC	TCAAC	GT	GG	CG	CG	CG	CA	AA	AA	CT	CT	AA	GA	CC	GC	AA	GA	GT	GT	AA	CA	TA	TA	CC	CC	GC	GC
Joseph_Cr	OmyJSCW11S_0072	reference	GRROND	GGC	GGC	GA	TG	AG	AG	CA	CG	TA	TA	GTAA	GGAA	GC	GC	CG	CG	CA	CA	TCAAC	TCAAC	GG	GG	CG	CG	CG	CA	AA	AA	CT	CT	AA	AA	CC	CC	AA	AA	GT	GT	AA	AT	TA	CA	CC	CC	GC	GC
Joseph_Cr	OmyJSCW11S_0074	reference	GRROND	GGC	GGC	GG	TG	AG	AC	CA	CG	TA	TA	GTAA	GGAA	GC	GT	CG	CG	AA	AA	TCAAC	TCAAC	GG	GG	CG	CA	CG	CG	AA	CA	CT	CT	GA	GA	CC	CC	AA	AA	GT	TT	AT	CA	CA	CG	CC	CC	GC	GC
Joseph_Cr	OmyJSCW11S_0076	reference	GRROND	GGC	GGC	GG	GA	AG	AC	CA	CG	TA	TA	GGAA	GGAA	GC	GT	CG	CG	CA	CC	TCAAC	TCAAC	GG	GG	CG	CG	CG	CG	AA	AA	CT	CT	AA	GA	CC	GC	AA	AA	GT	GT	AA	AA	TA	CA	CC	CC	GC	GC
Joseph_Cr	OmyJSCW11S_0078	reference	GRROND	GGC	GAC	GA	GA	AG	AC	CG	CG	TA	TA	GTAA	GGAA	GC	GC	CG	TG	000	000	TCAAC	TCAAC	GT	GG	CG	CG	CA	CA	AA	AA	CT	CT	AA	GA	CC	GC	AA	AA	GT	GT	AA	AT	CA	CA	CC	CC	GC	GC
Joseph_Cr	OmyJSCW11S_0080	reference	GRROND	GGC	GGC	GG	GA	AG	AC	CA	CG	TA	TT	GTAA	GGAA	GC	GC	CG	TG	CA	GC	TCAAC	TCATC	GT	GG	CG	CG	CG	CA	AA	CA	CT	CT	AA	GA	CC	GC	AA	GA	GT	GT	AA	AA	TA	TA	CC	CC	GC	GC
Joseph_Cr	OmyJSCW11S_0081	reference	GRROND	GAC	GAC	GA	TG	AC	GC	CG	CG	TA	TA	GTAA	GGAA	GC	GT	CG	CG	000	000	TCAAC	TCAAC	GG	GG	CA	CA	CG	CA	AA	CA	CT	CT	GA	GA	CC	CC	AA	GA	GT	TT	AA	AA	TA	CA	CC	CC	GC	GC
Joseph_Cr	OmyJSCW11S_0082	reference	GRROND	GGC	GGC	GG	TG	AG	AC	CG	CG	TA	TA	GTAA	GGAA	GC	GC	CG	CG	CC	AA	TCAAC	TCAAC	GT	GG	CG	CA	CG	CA	AA	CA	CT	CT	AA	AA	CC	CC	AA	GA	GT	GT	AA	AT	TA	CA	CC	CC	GC	GC
Joseph_Cr	OmyJSCW11S_0086	reference	GRROND	GGC	GAC	GA	GA	AG	AG	CG	CG	TA	TA	GTAA	GGAA	GC	GC	CG	CG	CA	CC	TCAAC	TCAAC	GG	GG	CG	CG	CA	CA	AA	CA	CT	CT	AA	AA	CC	CC	AA	AA	GT	TT	AA	AA	TA	CA	CC	CC	GC	GC
Joseph_Cr	OmyJSCW12S_0402	reference	GRROND	GGC	GAC	GA	GA	AG	AC	CA	CA	TA	TA	GTAA	GGGA	GC	GC	CG	CG	CA	GC	TCAAC	TCAAC	GT	GG	CG	CA	CG	CA	AA	AA	CT	CT	AA	GA	CC	CC	AA	AA	GT	GA	AA	AA	TA	TA	CC	CC	GC	GC
Joseph_Cr	OmyJSCW12S_0404	reference	GRROND	GAC	GAC	GG	GA	AG	AC	CA	CG	TA	TA	GGAA	GGAA	GC	GC	CG	CG	CA	CA	TCATC	TTAAC	GT	GG	CG	CG	CG	CG	CA	CA	CT	CT	AA	GA	CC	CC	AA	GA	GT	TT	AA	AT	TA	CG	CC	CC	GC	GC
Joseph_Cr	OmyJSCW12S_0413	reference	GRROND	GAC	GAC	GA	GA	AG	GC	CG	CG	TA	TA	GTAA	GGAA	GC	GC	CG	CT	CA	CA	TCAAC	TCAAC	GT	GT	CG	CG	CG	CG	AA	CA	CT	CT	AA	AA	CC	CA	GA	GA	GT	GT	AA	AA	CA	CA	CC	CA	GC	GC
Joseph_Cr	OmyJSCW12S_0419	reference	GRROND	GAC	GAC	GG	GG	AC	AC	CA	CG	TA	TA	GGAA	GGGA	GC	GC	CG	CG	CA	CA	TCAAC	TCAAC	GT	GG	CG	CG	CA	CA	AA	AA	CT	CT	AA	GA	CC	CC	AA	AA	GT	GT	AA	AT	TA	CA	CC	CC	GC	AC
Joseph_Cr	OmyJSCW12S_0426	reference	GRROND	GGC	GAC	GA	TG	AC	AC	CA	CG	TA	TA	GTAA	GGAA	GC	GC	CG	CG	CA	CC	TCAAC	TCAAC	GT	GG	CG	CG	CG	CA	CA	CA	CT	CT	GA	GA	CC	CC	AA	AA	GT	GT	AT	AT	TA	TA	CC	CC	GC	GC
Joseph_Cr	OmyJSCW12S_0433	reference	GRROND	GGC	GAC	GG	TG	AG	AC	CA	CG	TA	TA	GTAA	GTAA	GC	GC	CG	CG	CA	CA	TCAAC	TTAAC	GT	GT	CG	CG	CG	CA	AA	CA	CT	AT	AA	AA	CC	GC	AA	AA	GT	GT	AA	AA	TA	TA	CC	CC	GC	GC
Joseph_Cr	OmyJSCW12S_0436	reference	GRROND	GGC	GAC	GG	GG	AG	AC	CG	CG	TA	TA	GTAA	GTAA	GC	GC	CG	CG	CA	GC	TCAAC	TCATC	GG	GG	CG	CG	CG	CA	AA	AA	CT	CT	AA	AA	CC	GC	AA	AA	GT	TT	AA	AA	TA	CA	CC	CC	GC	GC
Joseph_Cr	OmyJSCW12S_0442	reference	GRROND	GGC	GAC	GA	GA	AG	AC	CG	CG	TA	TA	GTAA	GGAA	GC	AT	CG	CG	CC	AA	TCAAC	TCAAC	GG	GG	CG	CG	CG	CG	AA	CA	CT	AT	AA	GA	CC	CC	GA	GA	GT	GT	AA	AT	TA	CA	CC	CC	GC	GC
Joseph_Cr	OmyJSCW12S_0475	reference	GRROND	GGC	GAC	GA	TG	AG	AC	CG	CG	TA	TA	GTAA	GGAA	GC	GT	CG	CG	GC	AA	TCAAC	TCAAC	GG	GG	CG	CG	CG	CG	AA	CA	CT	AT	AA	AA	CC	GC	AA	GA	GT	GT	AA	AT	TA	CA	CC	CC	GC	GC
Joseph_Cr	OmyJSCW12S_0536	reference	GRROND	GAC	GAC	GG	GA	AC	AC	CG	CG	TA	TA	GTAA	GGAA	GC	GC	CG	CG	CA	CA	TCAAC	TCAAC	GG	GG	CG	CG	CA	CA	CA	CA	CT	CT	AA	AA	CC	CC	AA	GA	GT	GA	AA	AA	TA	CA	CC	CA	GC	GC
Joseph_Cr	OmyJSCW12S_0546	reference	GRROND	GGC	GGC	GG	GA	AC	AC	CA	CG	TA	TA	GTAA	GGAA	GC	GC	CG	CG	CA	CA	TCAAC	TCAAC	GT	GG	CG	CA	CG	CG	CA	CA	CT	CT	AA	GA	CC	CC	AA	AA	TT	TT	AT	CA	TA	CA	CC	CC	GC	GC
Joseph_Cr	OmyJSCW12S_0564	reference	GRROND	GGC	GGC	GG	GA	AG	AC	CA	CA	TA	TA	GTAA	GGAA	GC	GC	CG	CG	CA	CA	TCAAC	TCAAC	GT	GT	CG	CG	CG	CA	AA	AA	CT	CT	AA	GA	CC	CC	AA	GA	GT	TT	AA	AT	TA	CA	CC	CC	GC	GC
Joseph_Cr	OmyJSCW12S_0573	reference	GRROND	GGC	GAC	GA	GA	AG	AG	CG	CG	TA	TA	GGAA	GGAA	GC	GC	CG	CG	CA	CC	TCAAC	TCAAC	GG	TG	CG	CA	CG	CA	AA	AA	CT	CT	AA	GA	CC	CC	AA	AA	GT	GA	AA	AT	TA	TA	CC	CC	GC	GC
Joseph_Cr	OmyJSCW12S_0590	reference	GRROND	GAC	GAC	GA	TG	AC	AC	CA	CG	TA	TA	GTAA	GGAA	GC	GC	CG	CG	CA	GC	TCAAC	TCAAC	GT	GT	CG	CG	CG	CA	AA	CA	CT	CT	GA	GA	CC	CC	AA	GA	GT	GA	AA	AA	TA	CA	CC	CC	GC	GC
Joseph_Cr	OmyJSCW12S_0619	reference	GRROND	GGC	GAC	GA	GA	AC	AC	CA	CG	TA	TA	GTAA	GGAA	GC	GT	CG	CG	CA	GC	TCAAC	TCAAC	GG	GG	CG	CG	CG	CA	CA	CA	CT	CT	AA	GA	CC	CC	AA	AA	GT	TT	AA	AT	TA	CA	CC	CC	GC	GC
Joseph_Cr	OmyJSCW12S_0636	reference	GRROND	GGC	GGC	GA	GA	AG	AC	CG	CG	TA	TA	GGAA	GGAA	GC	GC	CG	CG	CC	GC	TCAAC	TCAAC	GT	GT	CG	CA	CG	CA	AA	AA	CT	CT	AA	AA	CC	CC	AA	GA	GT	GA	AA	AA	TA	TA	CC	CC	GC	GC
Joseph_Cr	OmyJSCW12S_0653	reference	GRROND	GGC	GGC	GG	GA	AG	AC	CG	CG	TA	TA	GGAA	GGAA	GT	GT	CG	CG	CA	CC	TCAAC	TCAAC	GG	GG	CG	CG	CA	CA	AA	CA	CT	CT	AA	AA	CC	GC	AA	GA	GT	GT	AA	AA	TA	TA	CC	CC	GC	GC
Joseph_Cr	OmyJSCW12S_0686	reference	GRROND	GGC	GAC	GG	GA	AC	AC	CG	CG	TA	TA	GTAA	GGGA	GC	GC	CG	CG	CA	GC	TCAAC	TCAAC	GT	GG	CA	CA	CG	CG	AA	CA	CT	CT	AA	GA	CC	CC	AA	GA	GT	GA	AA	AA	TA	CG	CC	CC	GC	GC
Joseph_Cr	OmyJSCW12S_0688	reference	GRROND	GAC	GAC	GG	GA	AC	AC	CG	CG	TA	TA	GGAA	GGAA	GC	GC	CG	CG	CA	CC	TCAAC	TCAAC	GT	GG	CG	CG	CG	CA	CA	CA	CT	CT	AA	AA	CC	CC	AA	GA	GT	GT	AA	AT	TA	CG	CC	CC	GC	GC
Joseph_Cr	OmyJSCW12S_0709	reference	GRROND	GAC	GAC	TG	TG	AG	AC	CG	CG	TA	TA	GTAA	GGAA	GC	GT	CG	CG	CA	GC	TCAAC	TCAAC	GG	GG	CG	CG	CG	CG	AA	AA	CT	AT	AA	AA	GC	GC	AA	AA	GT	GT	AT	AT	TA	CA	CC	CC	GC	GC
Joseph_Cr	OmyJSCW12S_0724	reference	GRROND	GGC	GGC	GA	TG	AG	AC	CG	CG	TA	TA	GTAA	GGAA	GC	GC	CG	CG	CA	GC	TCAAC	TCAAC	GT	GG	CG	CG	CG	CA	AA	CA	CT	CT	AA	AA	CC	CC	AA	GA	GT	GA	AA	AA	TA	CA	CC	CC	GC	GC
Joseph_Cr	OmyJSCW12S_0725	reference	GRROND	GGC	GAC	GG	TG	AG	AC	CG	CG	TA	TA	GTAA	GGAA	GC	GC	CG	CG	CA	CC	TCAAC	TTAAC	GG	GG	CG	CG	CG	CA	AA	CA	CT	CT	AA	GA	CC	CC	AA	AA	GT	TT	AA	AA	TA	CA	CC	CC	GC	GC
Joseph_Cr	OmyJSCW12S_0729	reference	GRROND	GGC	GAC	GA	TG	AG	AC	CA	CG	TA	TA	GTAA	GTAA	GC	GC	CG	CG	CA	GC	TCAAC	TCATC	GT	GG	CG	CG	CG	CA	AA	CA	CT	CT	GA	GA	CC	CC	AA	AA	GT	GA	AA	AT	TA	CA	CC	CC	GC	GC
Joseph_Cr	OmyJSCW12S_0743	reference	GRROND	GAC	GAC	GA	GA	AG	AC	CA	CG	TA	TA	GGAA	GGAA	GC	GT	CG	CG	CA	CC	TCAAC	TTAAC	GT	GG	CG	CG	CA	CA	AA	AA	CT	CT	GA	GA	CC	CC	GA	GA	GT	GT	AA	AA	TA	CA	CC	CC	GC	GC
Joseph_Cr	OmyJSCW12S_0745	reference	GRROND	GGC	GAC	GA	TG	AC	AC	CG	CG	TA	TA	GGAA	GGGA	GC	GC	CG	CG	CA	GC	TCAAC	TCAAC	GT	GG	CG	CG	CG	CG	AA	CA	CT	CT	AA	AA	CC	CC	AA	GA	GT	GT	AT	AT	TA	CA	CC	CA	GC	GC
Joseph_Cr	OmyJSCW12S_0750	reference	GRROND	GGC	GAC	GG	TG	AG	AG	CA	CG	TA	TA	GGAA	GGAA	GC	GC	CG	CG	GC	AA	TCAAC	TCAAC	GG	GG	CG	CG	CG	CG	CA	CA	CT	CT	AA	AA	CC	CC	AA	AA	GT	GT	AT	AT	TA	TA	CC	CC	GC	GC
Joseph_Cr	OmyJSCW12S_0762	reference	GRROND	GGC	GAC	GG	GG	AC	AC	CG	CG	TA	TA	GTAA	GTAA	GC	GC	CG	CG	CC	GC	TCAAC	TCAAC	GG	GG	CG	CA	CA	CA	AA	CA	CT	CT	AA	AA	CC	CC	AA	GA	GT	GT	AA	AA	TA	CG	CC	CC	GC	GC
Joseph_Cr	OmyJSCW12S_0783	reference	GRROND	GGC	GAC	GG	GA	AG	AC	CG	CG	TA	TA	GGAA	GGAA	GC	GC	CG	CG	CA	GC	TCAAC	TCAAC	GT	GG	CG	CG	CG	CG	AA	AA	CT	CT	AA	AA	CC	GC	AA	GA	GT	GA	AA	AT	CG	CG	CC	CC	GC	GC
Joseph_Cr	OmyJSCW12S_0785	reference	GRROND	GGC	GGC	GA	TG	AG	AC	CG	CG	TA	TT	GTAA	GGAA	GC	GC	CG	CG	CA	CA	TCAAC	TCAAC	GT	GG	CG	CG	CG	CA	AA	CA	AT	AT	AA	AA	CC	CC	AA	GA	GT	GA	AT	CA	TA	CA	CC	CC	GC	GT
Joseph_Cr	OmyJSCW12S_0799	reference	GRROND	GGC	GAC	GG	GA	AG	AC	CA	CG	TA	TA	GGAA	GGAA	GC	GC	CG	CG	CA	CA	TCAAC	TCAAC	GT	GT	CG	CG	CG	CG	AA	CA	CT	CT	AA	GA	CC	CC	AA	AA	GT	TT	AA	AA	TA	CA	CC	CC	GC	GC
Joseph_Cr	OmyJSCW12S_0809	reference	GRROND	GGC	GAC	GG	GA	AG	AC	CA	CG	TA	TA	GGAA	GGAA	GC	GC	CG	CG	GC	GC	TCAAC	TCAAC	GG	GG	CG	CG	CG	CA	AA	AA	CT	CT	AA	AA	CC	CC	GA	GA	GT	GT	AT	CA	CA	CG	CC	CC	GC	GC
Joseph_Cr	OmyJSCW12S_0816	reference	GRROND	GAC	GAC	GA	TG	AG	AG	CA	CA	TA	TA	GTAA	GGAA	GC	GC	CG	CG	CA	GC	TCAAC	TCAAC	GT	GT	CG	CA	CG	CG	AA	CA	CT	CT	AA	AA	CC	CC	AA	AA	GT	GT	AT	AT	CA	CA	CC	CC	GC	GC
Joseph_Cr	OmyJSCW12S_0827	reference	GRROND	GGC	GAC	GG	GA	AG	AC	CA	CG	TA	TA	GTAA	GGAA	GC	GT	CG	CG	CA	CC	TCAAC	TCAAC	GT	GG	CG	CA	CG	CG	CA	CA	CT	CT	AA	GA	GC	GC	AA	AA	TT	TT	AA	AA	TA	CA	CC	CC	GC	GC
Joseph_Cr	OmyJSCW12S_0858	reference	GRROND	GAC	GAC	GG	TG	AG	AC	CA	CA	TA	TA	GTAA	GGAA	GC	GC	CG	CG	CA	CA	TCAAC	TCAAC	GT	GG	CG	CG	CA	CA	CA	CA	CT	CT	AA	GA	CC	CC	AA	AA	GT	GT	AA	AA	CA	CA	CC	CC	GC	GC
Joseph_Cr	OmyJSCW12S_0864	reference	GRROND	GGC	GGC	GG	GA	AC	AC	CA	CA	TA	TA	GGAA	GGAA	GC	GC	CG	CG	CC	GC	TCAAC	TCAAC	GG	GG	CG	CG	CG	CG	AA	CA	CT	CT	AA	AA	CC	CC	AA	GA	GT	GT	AA	AT	TA	CA	CC	CC	GC	GC
Joseph_Cr	OmyJSCW12S_0879	reference	GRROND	GGC	GAC	GA	TG	AG	AG	CG	CG	TA	TA	GTAA	GTAA	GC	GC	CG	CG	CA	CA	TCAAC	TCAAC	GT	GT	CG	CA	CG	CA	AA	CA	CT	CT	AA	GA	CC	CC	AA	GA	GT	GT	AT	AT	TA	CA	CC	CC	GC	GC
Joseph_Cr	OmyJSCW12S_0890	reference	GRROND	GGT	GGT	GG	TG	AG	AC	CA	CG	TA	TT	GGAA	GGAA	GC	GC	CG	CG	CA	CA	TCAAC	TTAAC	GT	GT	CG	CG	CG	CA	CA	CA	CT	CT	AA	AA	CC	CC	AA	GA	TT	TT	AA	AA	CA	CA	CC	CC	GC	GC
Joseph_Cr	OmyJSCW12S_0901	reference	GRROND	GGC	GAC	GA	GA	AC	AC	CA	CG	TA	TA	GTAA	GGAA	GC	GC	CG	CG	CA	CA	TCAAC	TCAAC	GT	GG	CG	CG	CG	CG	AA	CA	CT	CT	AA	GA	CC	CC	AA	AA	GT	GT	AA	AT	TA	CA	CC	CC	GC	GC
Joseph_Cr	OmyJSCW12S_0912	reference	GRROND	GGC	GAC	GA	TG	AC	AC	CA	CA	TA	TA	GTAA	GGAA	GC	AT	CG	CG	CA	CC	TCAAC	TCAAC	GG	GG	CG	CG	CG	CG	AA	CA	CT	CT	AA	AA	CC	CC	AA	AA	GT	GT	AA	AA	TA	CA	CC	CC	GC	GC
Joseph_Cr	OmyJSCW12S_0930	reference	GRROND	GGC	GGC	GA	GA	AC	AC	CG	CG	TA	TA	GGAA	GGAA	GC	GC	CG	CG	CA	CA	TCAAC	TCAAC	GT	GG	CG	CA	CG	CG	AA	AA	CT	CT	AA	GA	CC	CC	AA	AA	GT	GA	AA	AA	CA	CG	CC	CC	GC	GC
Joseph_Cr	OmyJSCW12S_0950	reference	GRROND	GGC	GAC	GA	GA	AG	AG	CA	CG	TA	TA	GTAA	GGAA	GC	GC	CG	TG	CA	CC	TCAAC	TTAAC	GT	GG	CG	CG	CG	CG	AA	AA	CT	CT	GA	GA	CC	CC	AA	AA	GT	GT	CA	CA	TA	TA	CC	CC	GC	GC
Joseph_Cr	OmyJSCW12S_0969	reference	GRROND	GGC	GAC	GG	GG	AG	AC	CG	CG	TA	TA	GTAA	GGAA	GC	GC	CG	CG	CA	GC	TCAAC	TCAAC	GG	TG	CG	CG	CA	CA	CA	CA	CT	CT	AA	GA	CC	GC	AA	AA	GT	GT	AA	AT	TA	CA	CC	CC	GC	GC
Joseph_Cr	OmyJSCW12S_0982	reference	GRROND	GGC	GAC	GG	GA	AG	AC	CG	CG	TA	TA	GGAA	GGAA	GC	GC	CG	CG	CA	GC	TCAAC	TCAAC	GT	GT	CG	CA	CG	CG	CA	CA	CT	CT	AA	GA	CC	CC	GA	GA	GT	TT	AA	AT	TA	TA	CC	CC	GC	GC
Joseph_Cr	OmyJSCW12S_0995	reference	GRROND	GAC	GAC	GA	GA	AC	AC	CG	CG	TA	TA	GTAA	GGAA	GC	GC	CG	CG	CA	CC	TCAAC	TCATC	GT	GG	CG	CG	CG	CG	AA	CA	CT	CT	AA	AA	CC	CC	GA	GA	GT	GT	AA	AA	TA	CA	CC	CC	GC	GC
Joseph_Cr	OmyJSCW12S_0996	reference	GRROND	GGC	GAC	GA	GA	AC	AC	CA	CG	TA	TA	GTAA	GGAA	GC	GC	CG	CG	GC	GC	TCAAC	TCAAC	GT	GG	CG	CG	CG	CG	CA	CA	CT	CT	GA	GA	CC	CC	AA	AA	GT	GT	AA	AT	TA	CA	CC	CC	GC	GC
Lapwai_Cr	OmyLPWI13C_0001	reference	LOWCLWR	GAC	GAC	GA	GA	AC	AC	CA	CG	TA	TA	GTAA	GGAA	GC	GC	CG	CG	CA	CA	TCAAC	TCAAC	GG	GG	CG	CA	CG	CG	AA	AA	CT	CT	AA	GA	CC	CC	AA	AA	GT	GT	AA	AA	TA	TA	CC	CC	GC	GC
Lapwai_Cr	OmyLPWI13C_0002	reference	LOWCLWR	GAC	GAC	GG	GA	AC	GC	CA	CA	TA	TA	GTAA	GGAA	GC	GC	CG	CG	CA	CC	TCAAC	TCAAC	GG	GG	CG	CG	CG	CA	AA	CA	CT	CT	AA	AA	CC	CC	AA	AA	GT	TT	AA	AT	TA	CA	CC	CC	GC	GC
Lapwai_Cr	OmyLPWI13C_0003	reference	LOWCLWR	GAC	GAC	TG	TG	AC	AC	CG	CG	TA	TT	GGAA	GGAA	GC	GC	CG	CG	CC	AA	TCAAC	TCAAC	GT	GG	CG	CA	CG	CA	AA	AA	CT	CT	AA	AA	CC	CC	GA	GA	GT	GT	AA	AT	TA	TA	CC	CC	GC	GC
Lapwai_Cr	OmyLPWI13C_0004	reference	LOWCLWR	GGC	GAC	GG	TG	AC	AC	CA	CG	TA	TA	GTAA	GGAA	GC	GT	CG	CG	CA	CC	TCAAC	TCAAC	GT	GG	CG	CG	CG	CA	CA	CA	CT	CT	AA	GA	CC	CC	AA	GA	TT	TT	AA	AA	TA	CA	CC	CA	GC	GC
Lapwai_Cr	OmyLPWI13C_0005	reference	LOWCLWR	GGC	GAC	GG	GA	AC	AC	CG	CG	TA	TA	GTAA	GGAA	GC	GC	CG	CG	CC	GC	TTAAC	TTAAC	GG	TG	CG	CG	CG	CG	CA	CA	CT	CT	AA	GA	CC	CC	AA	GA	GT	GT	CA	CA	CA	CA	CC	CC	GC	GC
Lapwai_Cr	OmyLPWI13C_0006	reference	LOWCLWR	GGC	GAC	GG	GA	AC	AC	CA	CG	TA	TA	GGAA	GGAA	GC	GT	CG	CG	CA	CA	TCAAC	TCAAC	GG	GG	CG	CG	CG	CA	CA	CA	CT	CT	AA	AA	CC	CC	AA	AA	GT	GT	AA	AA	TA	TA	CC	CC	GC	GC
Lapwai_Cr	OmyLPWI13C_0007	reference	LOWCLWR	GGC	GAC	GA	GA	AC	AC	CA	CG	TA	TA	GGAA	GGAA	GC	GC	CG	CG	CC	AA	TCAAC	TCAAC	GT	GG	CG	CA	CG	CA	AA	CA	CT	CT	AA	AA	CC	CC	GA	GA	GT	GT	AA	CA	TA	TA	CC	CA	GC	GC
Lapwai_Cr	OmyLPWI13C_0008	reference	LOWCLWR	GGC	GAC	GG	GA	AC	AC	CA	CG	TA	TA	GGAA	GGAA	GC	GC	CG	CG	CA	CC	TCAAC	TCAAC	GT	GG	CG	CG	CG	CA	AA	CA	CT	CT	AA	GA	CC	CC	AA	AA	GT	GT	AA	AA	TA	CA	CC	CC	GC	GC
Lapwai_Cr	OmyLPWI13C_0009	reference	LOWCLWR	GGC	GAC	GA	GA	AG	AC	CA	CG	TA	TA	GTAA	GGAA	GC	GC	CG	CG	CA	GC	TCAAC	TCAAC	GT	GG	CG	CG	CG	CA	AA	CA	CT	CT	AA	GA	CC	CC	AA	AA	GT	TT	AA	AT	CA	CA	CC	CA	GC	GC
Lapwai_Cr	OmyLPWI13C_0010	reference	LOWCLWR	GGC	GAC	GA	GA	AG	AC	CA	CA	TA	TA	GTAA	GTAA	GC	GC	CG	CG	CA	CA	TCAAC	TTAAC	GT	GG	CG	CG	CG	CA	CA	CA	CT	CT	AA	GA	CC	CC	AA	GA	GT	GT	AA	AA	TA	CA	CC	CC	GC	GC
Lapwai_Cr	OmyLPWI13C_0011	reference	LOWCLWR	GGC	GAC	GA	GA	AC	AC	CA	CA	TA	TA	GTAA	GGAA	GC	GC	CG	CG	CA	AA	TCAAC	TCAAC	GT	GG	CG	CG	CG	CG	AA	CA	CT	CT	AA	GA	CC	CC	AA	AA	GT	TT	AA	CA	TA	TA	CC	CC	GC	GC
Lapwai_Cr	OmyLPWI13C_0012	reference	LOWCLWR	GGC	GAC	GG	GA	AG	AC	CA	CA	TA	TA	GGAA	GGAA	GC	GT	CG	CG	CA	CC	TCAAC	TCAAC	TG	TG	CG	CG	CG	CG	AA	CA	CT	CT	GA	GA	CC	CC	GA	GA	GT	GT	AA	CA	CA	CA	CC	CC	GC	GC
Lapwai_Cr	OmyLPWI13C_0013	reference	LOWCLWR	GGC	GAC	GG	GA	AG	AG	CA	CG	TA	TA	GTAA	GGAA	GC	GC	CG	CG	CA	CC	TCAAC	TCAAC	GT	TG	CG	CG	CG	CG	AA	CA	CT	CT	AA	GA	CC	CC	AA	GA	GT	GT	AA	AA	CA	CA	CC	CC	GC	GC
Lapwai_Cr	OmyLPWI13C_0014	reference	LOWCLWR	GGC	GGC	GA	TG	AG	AC	CA	CG	TA	TA	GTAA	GGAA	GC	GC	CG	CG	CA	AA	TCAAC	TCAAC	GT	GG	CG	CG	CG	CA	AA	CA	CT	CT	AA	GA	CC	CC	AA	AA	GT	GT	AA	AT	TA	TA	CC	CC	GC	GC
Lapwai_Cr	OmyLPWI13C_0015	reference	LOWCLWR	GGC	GAC	GG	TG	AC	AC	CA	CG	TA	TA	GTAA	GTAA	GC	GC	CG	CG	CA	CC	TCAAC	TCAAC	GG	GG	CG	CG	CG	CA	AA	CA	CT	CT	AA	GA	CC	CC	AA	AA	GT	TT	AT	CA	TA	TA	CC	CC	GC	GC
Lapwai_Cr	OmyLPWI13C_0016	reference	LOWCLWR	GGC	GGC	GG	GA	AC	AC	CA	CG	TA	TA	GGGA	GGGA	GC	GC	CG	CG	CA	GC	TCAAC	TTAAC	GT	GG	CG	CG	CG	CG	CA	CA	CT	CT	AA	GA	CC	CC	GA	GA	GT	GT	AA	AA	TA	CA	CC	CC	GC	GC
Lapwai_Cr	OmyLPWI13C_0017	reference	LOWCLWR	GAC	GAC	GG	GA	AC	AC	CG	CG	TA	TA	GTAA	GTAA	GC	AT	CG	CG	CA	CA	TCAAC	TCAAC	GT	GT	CG	CG	CG	CG	AA	AA	CT	CT	AA	GA	CC	CC	AA	AA	GT	GT	AA	AA	CA	CA	CC	CC	GC	GC
Lapwai_Cr	OmyLPWI13C_0018	reference	LOWCLWR	GGC	GAC	GG	GA	AG	AG	CG	CG	TA	TT	GTAA	GGAA	GC	GT	CG	CG	GC	AA	TCAAC	TCAAC	GT	TG	CG	CA	CG	CA	AA	AA	CT	CT	AA	AA	CC	CC	AA	AA	GT	GT	AA	AA	TA	TA	CC	CC	GC	GC
Lapwai_Cr	OmyLPWI13C_0019	reference	LOWCLWR	GGC	GAC	GA	GA	AC	AC	CA	CG	TA	TA	GTAA	GGAA	GC	GT	CG	CG	CA	CA	TCAAC	TCAAC	GT	TG	CG	CG	CA	CA	CA	CA	CT	AT	AA	GA	CC	CC	AA	AA	GT	GT	AA	AA	TA	TA	CC	CC	GC	GC
Lapwai_Cr	OmyLPWI13C_0020	reference	LOWCLWR	GGC	GGC	GA	TG	AG	AC	CA	CG	TA	TA	GTAA	GTAA	GC	GC	CG	CG	CA	AA	TCAAC	TCAAC	GT	GG	CG	CG	CG	CA	CA	CA	CT	CT	AA	AA	CC	CC	AA	AA	GT	GT	AA	CA	TA	TA	CC	CC	GC	GC
Lapwai_Cr	OmyLPWI13C_0021	reference	LOWCLWR	GGC	GAC	GG	GA	AC	AC	CA	CG	TA	TA	GTAA	GGAA	GC	GC	CG	CG	CA	GC	TCAAC	TCAAC	GG	GG	CG	CG	CG	CG	CA	CA	CT	CT	AA	GA	CC	CC	AA	GA	GT	GT	AA	AA	CA	CA	CC	CC	GC	GC
Lapwai_Cr	OmyLPWI13C_0022	reference	LOWCLWR	GGC	GAC	GA	GA	AG	GC	CG	CG	TA	TA	GTAA	GGGA	GC	GC	CG	CG	CA	CA	TCAAC	TTAAC	GG	GG	CG	CG	CG	CG	CA	CA	CT	CT	AA	AA	CC	CC	AA	GA	GT	GT	AT	AT	TA	CA	CC	CC	GC	GC
Lapwai_Cr	OmyLPWI13C_0023	reference	LOWCLWR	GGC	GAC	GG	GA	AC	GC	CA	CG	TA	TA	GTAA	GGAA	GC	AT	CG	CG	CA	CA	TCAAC	TTAAC	GT	GG	CG	CG	CG	CA	CA	CA	CT	CT	AA	AA	CC	CC	AA	AA	GT	GT	AA	AA	CA	CA	CC	CA	GC	GC
Lapwai_Cr	OmyLPWI13C_0024	reference	LOWCLWR	GGC	GAC	GG	GA	AG	AC	CG	CG	TA	TA	GGAA	GGAA	GC	GC	CG	CG	CA	CC	TCAAC	TCAAC	GT	GG	CG	CG	CG	CG	AA	AA	CT	CT	AA	GA	CC	CC	GA	GA	GT	TT	AA	AA	CA	CA	CC	CC	GC	GC
Lapwai_Cr	OmyLPWI13C_0025	reference	LOWCLWR	GGC	GGC	GA	TG	AG	AC	CA	CG	TA	TA	GTAA	GGAA	GC	GC	CG	CG	CA	AA	TCAAC	TCAAC	GT	GG	CG	CG	CG	CA	CA	CA	CT	CT	AA	AA	CC	CC	AA	AA	GT	GT	AA	CA	CA	CA	CC	CC	GC	GC
Lapwai_Cr	OmyLPWI13C_0026	reference	LOWCLWR	GAC	GAC	GA	GA	AC	AC	CA	CG	TA	TA	GGAA	GGAA	GC	AT	CG	CG	CA	CA	TCAAC	TCAAC	GT	GT	CG	CG	CG	CA	AA	CA	CT	CT	AA	AA	CC	CC	AA	GA	GA	GA	AA	AT	TA	CA	CC	CC	GC	GC
Lapwai_Cr	OmyLPWI13C_0027	reference	LOWCLWR	GGC	GAC	GG	GA	AG	AC	CA	CG	TA	TT	GGAA	GGAA	GC	GC	CG	CG	CA	CA	TCAAC	TCAAC	GG	GG	CG	CG	CG	CG	AA	CA	CT	CT	GA	GA	CC	GC	AA	AA	GT	GT	AA	AA	TA	TA	CC	CC	GC	AC
Lapwai_Cr	OmyLPWI13C_0028	reference	LOWCLWR	GAC	GAC	GA	TG	AG	AG	CA	CG	TA	TA	GGAA	GGAA	GC	GC	CG	CG	CA	CA	TCAAC	TCAAC	GG	TG	CG	CG	CG	CG	CA	CA	CT	CT	GA	GA	CC	CC	AA	AA	TT	TT	AA	AT	TA	TA	CC	CC	GC	GC
Lapwai_Cr	OmyLPWI13C_0029	reference	LOWCLWR	GGC	GAC	GA	GA	AG	AC	CA	CG	TA	TA	GTAA	GGAA	GC	GT	CG	CG	CA	CA	TCAAC	TCAAC	GT	TG	CG	CA	CG	CA	AA	CA	CT	CT	AA	GA	CC	CC	GA	GA	GT	GT	AA	AT	CA	CA	CC	CC	GC	GC
Lapwai_Cr	OmyLPWI13C_0030	reference	LOWCLWR	GAC	GAC	GG	GG	AG	AG	CG	CG	TA	TA	GTAA	GGAA	GC	AT	CG	CG	CA	CA	TCAAC	TCAAC	GT	GT	CG	CG	CG	CA	CA	CA	CT	CT	AA	GA	CC	CC	AA	GA	GT	GT	AA	AA	TA	TA	CC	CC	GC	GC
Lapwai_Cr	OmyLPWI13C_0031	reference	LOWCLWR	GGC	GAC	GA	TG	AC	AC	CA	CA	TA	TA	GTAA	GTAA	GC	GT	CG	CG	CA	GC	TCAAC	TCAAC	GT	GG	CG	CA	CG	CA	CA	CA	CT	CT	AA	GA	CC	CC	AA	AA	GT	GT	AA	AA	TA	CG	CC	CC	GC	GC
Lapwai_Cr	OmyLPWI13C_0032	reference	LOWCLWR	GGC	GAC	GA	TG	AC	AC	CA	CG	TA	TA	GTAA	GGAA	GC	GC	CG	CG	CA	CC	TCAAC	TCAAC	GT	GG	CG	CG	CG	CA	CA	CA	CT	CT	AA	AA	CC	CC	AA	AA	TT	TT	AA	AA	TA	CA	CC	CC	GC	GC
Lapwai_Cr	OmyMISS13C_0001	reference	LOWCLWR	GGC	GAC	GG	GA	AG	AG	CA	CG	TA	TA	GGAA	GGAA	GC	GT	CG	CG	CA	CA	TCAAC	TCAAC	GT	GT	CG	CG	CG	CA	CA	CA	CT	CT	GA	GA	CC	CC	AA	GA	GT	GT	AA	AA	TA	CA	CC	CC	GC	GC
Lapwai_Cr	OmyMISS13C_0002	reference	LOWCLWR	GGC	GGC	GG	GA	AC	AC	CA	CA	TA	TA	GGAA	GGAA	GT	GT	CG	CG	CA	CA	TCAAC	TTAAC	GT	GG	CG	CG	CG	CG	CA	CA	CT	CT	GA	GA	CC	GC	AA	AA	GT	GT	AA	AA	TA	TA	CC	CC	GC	GC
Lapwai_Cr	OmyMISS13C_0003	reference	LOWCLWR	GGC	GAC	GA	GA	AG	AC	CA	CG	TA	TA	GTAA	GGAA	GC	GC	CG	CG	CA	GC	TCAAC	TCAAC	GT	GG	CG	CA	CG	CG	AA	CA	CT	CT	AA	AA	CC	CC	AA	GA	GT	GT	AA	AT	TA	TA	CC	CC	GC	GC
Lapwai_Cr	OmyMISS13C_0004	reference	LOWCLWR	GGC	GGC	GG	TG	AG	AC	CG	CG	TA	TA	GGAA	GGAA	GC	GT	CG	CG	CA	AA	TCAAC	TTAAC	GT	GT	CG	CG	CA	CA	AA	CA	CT	CT	AA	AA	CC	CC	AA	AA	GT	GT	AA	AA	CA	CG	CC	CC	GC	GC
Lapwai_Cr	OmyMISS13C_0005	reference	LOWCLWR	GAC	GAC	GG	GG	AG	AC	CG	CG	TA	TA	GGAA	GGAA	GC	GC	CG	CG	CA	GC	TCAAC	TCAAC	GT	GG	CG	CA	CG	CA	CA	CA	CT	AT	AA	GA	CC	CC	AA	AA	GT	TT	AA	AA	TA	TA	CC	CC	GC	GC
Lapwai_Cr	OmyMISS13C_0006	reference	LOWCLWR	GAC	GAC	GG	GG	AC	AC	CA	CG	TA	TA	GTAA	GGAA	GC	GC	CG	CG	CA	CC	TCAAC	TCAAC	GT	GT	CG	CA	CG	CG	CA	CA	CT	CT	AA	AA	CC	CC	AA	GA	GT	TT	AA	AA	TA	TA	CC	CC	GC	GC
Lapwai_Cr	OmyMISS13C_0007	reference	LOWCLWR	GGC	GAC	GG	GA	AC	AC	CA	CG	TA	TA	GGAA	GGAA	GC	GC	CG	CG	AA	AA	TCAAC	TCAAC	GT	GG	CG	CA	CG	CA	AA	CA	CT	CT	AA	AA	CC	CA	AA	AA	GT	GT	AA	AT	TA	TA	CC	CA	GC	GC
Lapwai_Cr	OmyMISS13C_0008	reference	LOWCLWR	GAC	GAC	GA	GA	AG	AC	CA	CG	TA	TA	GGAA	GGAA	GC	GC	CG	CG	CA	AA	TCAAC	TCAAC	GG	GG	CG	CA	CG	CA	CA	CA	CT	CT	AA	AA	CC	CC	AA	AA	GT	GT	AA	AT	CA	CA	CC	CA	GC	GC
Lapwai_Cr	OmyMISS13C_0010	reference	LOWCLWR	GGC	GAC	GG	GG	AG	AC	CA	CG	TA	TA	GGAA	GGAA	GC	GC	CG	CG	CA	CA	TCAAC	TCAAC	GT	GT	CG	CG	CG	CA	CA	CA	CT	CT	AA	AA	CC	CC	AA	AA	GT	GA	AA	AT	TA	TA	CC	CC	GC	GC
Lapwai_Cr	OmyMISS13C_0011	reference	LOWCLWR	GAC	GAC	GG	GA	AG	AG	CA	CG	TA	TA	GTAA	GGAA	GC	GC	CG	CG	CA	GC	TCAAC	TTAAC	GT	GT	CG	CG	CG	CA	CA	CA	CT	CT	GA	GA	CC	CC	AA	AA	GT	GA	AA	AT	TA	TA	CC	CC	GC	GC
Lapwai_Cr	OmyMISS13C_0012	reference	LOWCLWR	GGC	GGC	GG	GA	AG	AG	CA	CG	TA	TA	GGAA	GGAA	GC	GT	CG	CG	CA	CA	TCAAC	TCAAC	GG	GG	CG	CG	CG	CG	CA	CA	CT	AT	AA	GA	CC	CC	AA	AA	GT	GT	AA	AA	TA	CA	CC	CC	GC	GC
Lapwai_Cr	OmyMISS13C_0013	reference	LOWCLWR	GGC	GGC	GA	GA	AG	AC	CA	CG	TA	TA	GTAA	GTAA	GC	GC	CG	CG	CA	GC	TCAAC	TCAAC	GT	GT	CG	CG	CG	CG	AA	CA	CT	AT	GA	GA	CC	CC	AA	AA	GT	GT	AA	AT	TA	CG	CC	CC	GC	GC
Lapwai_Cr	OmyMISS13C_0014	reference	LOWCLWR	GAC	GAC	GA	TG	AG	AG	CA	CG	TA	TA	GTAA	GGAA	GC	GC	CG	CG	AA	AA	TCAAC	TCAAC	GT	GG	CG	CG	CG	CG	CA	CA	CT	CT	AA	AA	CC	CC	AA	GA	GT	GT	AA	AA	TA	TA	CC	CC	GC	GC
Lapwai_Cr	OmyMISS13C_0015	reference	LOWCLWR	GAC	GAC	GG	TG	AG	AC	CA	CG	TA	TA	GTAA	GGAA	GC	GT	CG	CG	CC	GC	TCAAC	TTAAC	GT	GT	CG	CG	CG	CG	CA	CA	CT	CT	GA	GA	CC	CC	AA	AA	GT	GT	AA	AA	TA	TA	CC	CC	GC	GC
Lapwai_Cr	OmyMISS13C_0016	reference	LOWCLWR	GGC	GAC	GG	TG	AG	AG	CA	CG	TA	TA	GGAA	GGGA	GC	GC	CG	CG	CA	CA	TCAAC	TTAAC	GT	GG	CG	CG	CA	CA	CA	CA	CT	CT	AA	AA	CC	CC	AA	AA	GT	TT	AA	AA	TA	TA	CC	CC	GC	GC
Lapwai_Cr	OmyMISS13C_0017	reference	LOWCLWR	GGC	GAC	GG	GG	AC	AC	CA	CG	TA	TA	GTAA	GGAA	GC	GC	CG	CG	CC	GC	TCAAC	TCAAC	GT	GT	CG	CA	CG	CA	CA	CA	CT	AT	AA	GA	CC	CC	AA	AA	GT	GT	AA	AA	TA	TA	CC	CC	GC	GC
Lapwai_Cr	OmyMISS13C_0018	reference	LOWCLWR	GAC	GAC	GA	GA	AG	AC	CA	CA	TA	TA	GGAA	GGAA	GC	GT	CG	CG	GC	AA	TCAAC	TCAAC	GT	GG	CG	CG	CG	CG	AA	CA	CT	CT	AA	AA	CC	CC	AA	AA	GT	TT	AA	AA	TA	TA	CC	CC	GC	GC
Lapwai_Cr	OmyMISS13C_0019	reference	LOWCLWR	GAC	GAC	GG	GG	AC	AC	CA	CA	TA	TA	GTAA	GGAA	GC	GC	CG	CG	CA	CC	TCAAC	TCAAC	GT	GT	CG	CA	CG	CG	CA	CA	CT	AT	GA	GA	CC	CC	AA	AA	GT	GT	AA	AT	TA	TA	CC	CC	GC	GC
Lapwai_Cr	OmyMISS13C_0020	reference	LOWCLWR	GGC	GAC	GA	TG	AG	AC	CG	CG	TA	TT	GTAA	GGAA	GC	GC	CG	CG	GC	AA	TCAAC	TCAAC	GT	GG	CG	CG	CG	CG	CA	CA	CT	AT	AA	AA	CC	CC	AA	AA	GT	GT	AA	AT	TA	CG	CC	CC	GC	GC
Lapwai_Cr	OmyMISS13C_0021	reference	LOWCLWR	GGC	GGC	GG	GA	AG	AC	CA	CA	TA	TA	GTAA	GGAA	GC	GC	CG	CG	GC	AA	TCAAC	TCAAC	GT	GT	CG	CG	CG	CA	CA	CA	CT	CT	AA	AA	CC	CC	AA	AA	GT	GA	AA	AT	TA	CA	CC	CC	GC	GC
Lapwai_Cr	OmyMISS13C_0022	reference	LOWCLWR	GAC	GAC	GG	GA	AC	AC	CA	CA	TA	TA	GGAA	GGAA	GC	GC	CG	CG	000	000	TCAAC	TCAAC	GT	GT	CG	CG	CG	CA	CA	CA	CT	AT	AA	AA	CC	CC	AA	AA	GT	GT	AA	AA	TA	CA	CC	CC	GC	GC
Lapwai_Cr	OmyMISS13C_0023	reference	LOWCLWR	GAC	GAC	GA	TG	AG	AG	CA	CA	TA	TA	GTAA	GGAA	GC	GC	CG	CG	CA	GC	TCAAC	TCAAC	GT	TG	CG	CG	CA	CA	CA	CA	CT	CT	AA	AA	CC	CC	AA	AA	GT	GT	AA	AT	CA	CA	CC	CC	GC	GC
Lapwai_Cr	OmyMISS13C_0024	reference	LOWCLWR	GGC	GGC	GA	TG	AG	AC	CA	CA	TA	TA	GGAA	GGAA	GC	GC	CG	CG	AA	AA	TCAAC	TCAAC	GT	GG	CG	CG	CA	CA	AA	CA	CT	CT	AA	GA	CC	CC	AA	AA	GT	GT	AA	AA	TA	TA	CC	CC	GC	GC
Lapwai_Cr	OmyMISS13C_0025	reference	LOWCLWR	GGC	GAC	GG	GG	AC	AC	CA	CG	TA	TA	GGAA	GGAA	GC	GT	CG	CG	CA	GC	TCAAC	TCAAC	GT	GT	CG	CA	CG	CG	CA	CA	CT	AT	AA	GA	CC	CC	AA	AA	GT	GT	AA	AA	TA	TA	CC	CC	GC	GC
Lapwai_Cr	OmyMISS13C_0026	reference	LOWCLWR	GGC	GAC	GG	GG	AG	AG	CG	CG	TA	TT	GTAA	GGAA	GC	GC	CG	CG	CA	CA	TCAAC	TTAAC	GT	GT	CG	CG	CA	CA	CA	CA	CT	CT	AA	AA	CC	CC	AA	GA	GT	GT	AA	AA	TA	TA	CC	CC	GC	GC
Lapwai_Cr	OmyMISS13C_0027	reference	LOWCLWR	GGC	GGC	GG	GA	AG	AC	CA	CG	TA	TT	GTAA	GGAA	GC	GC	CG	CG	CA	CA	TCAAC	TCAAC	GT	GG	CG	CG	CG	CG	AA	CA	CT	CT	AA	AA	CC	CC	AA	GA	GT	TT	AA	AA	TA	CA	CC	CA	GC	GC
Lapwai_Cr	OmyMISS13C_0028	reference	LOWCLWR	GAC	GAC	GA	GA	AG	AG	CA	CG	TA	TT	GTAA	GGAA	GC	GC	CG	CG	GC	AA	TCAAC	TCAAC	GT	GG	CG	CA	CG	CG	AA	CA	CT	AT	AA	GA	CC	CC	AA	AA	GT	GT	AA	AA	CA	CG	CC	CC	GC	GC
Lapwai_Cr	OmyMISS13C_0029	reference	LOWCLWR	GGC	GAC	GG	GA	AG	AC	CA	CA	TA	TA	GGAA	GGAA	GC	GT	CG	CG	GC	AA	TCAAC	TCAAC	GT	GT	CG	CG	CG	CG	CA	CA	CT	CT	AA	GA	CC	CC	AA	AA	GT	TT	AA	AT	TA	TA	CC	CC	GC	GC
Lapwai_Cr	OmyMISS13C_0030	reference	LOWCLWR	GGC	GAC	GA	GA	AG	AC	CA	CA	TA	TA	GGAA	GGAA	GC	GT	CG	CG	GC	AA	TCAAC	TCAAC	GT	GG	CG	CG	CG	CA	CA	CA	CT	CT	AA	AA	CC	CC	AA	AA	GT	TT	AA	AA	TA	TA	CC	CC	GC	GC
Lapwai_Cr	OmyMISS13C_0031	reference	LOWCLWR	GAC	GAC	GG	GG	AC	AC	CA	CA	TA	TA	GTAA	GTAA	GC	GC	CG	CG	CC	GC	TCAAC	TCAAC	GT	GT	CG	CG	CG	CA	CA	CA	CT	CT	AA	AA	CC	CC	AA	AA	GT	GT	AA	AA	TA	TA	CC	CC	GC	GC
Lapwai_Cr	OmyMISS13C_0032	reference	LOWCLWR	GGC	GAC	GA	GA	AG	AC	CA	CG	TA	TA	GGAA	GGAA	GC	GC	CG	CG	AA	AA	TCAAC	TCAAC	GT	TG	CG	CG	CG	CA	AA	CA	CT	AT	AA	AA	CC	CC	AA	AA	GT	GT	AA	AA	CA	CA	CC	CA	GC	GC
Lapwai_Cr	OmyMISS13C_0033	reference	LOWCLWR	GGC	GAC	GG	GA	AG	AC	CG	CG	TA	TT	GGAA	GGAA	GC	GC	CG	CG	AA	AA	TCAAC	TCAAC	GT	GG	CG	GG	CG	CA	AA	CA	CT	CT	GA	GA	CC	CC	AA	GA	GT	TT	AA	AA	TA	CA	CC	CC	GC	GC
Lapwai_Cr	OmyMISS13C_0034	reference	LOWCLWR	GGC	GGC	GA	TG	AC	AC	CA	CA	TA	TA	GGAA	GGAA	GC	GC	CG	CG	CA	CA	TCAAC	TTAAC	GT	TG	CG	CG	CG	CA	AA	CA	CT	CT	AA	GA	CC	CC	AA	AA	GT	GT	AA	AT	CA	CA	CC	CC	GC	GC
Lapwai_Cr	OmyMISS13C_0035	reference	LOWCLWR	GAC	GAC	GA	TG	AG	AG	CG	CG	TA	TA	GGAA	GGAA	GC	AT	CG	CG	CA	AA	TCAAC	TCAAC	GT	GT	CG	CG	CG	CA	AA	CA	CT	CT	AA	GA	CC	CC	AA	GA	GT	GT	AA	AT	TA	TA	CC	CC	GC	GC
Lapwai_Cr	OmyMISS13C_0036	reference	LOWCLWR	GGC	GAC	GA	GA	AG	AC	CA	CA	TA	TA	GTAA	GTAA	GC	GC	CG	CG	CC	GC	TCAAC	TCAAC	GG	GG	CG	CG	CA	CA	AA	CA	CT	CT	AA	AA	CC	GC	AA	GA	GT	GT	AA	AA	TA	CA	CC	CC	GC	GC
Lapwai_Cr	OmyMISS13C_0037	reference	LOWCLWR	GGC	GAC	GA	TG	AG	AG	CA	CG	TA	TT	GTAA	GGAA	GC	GC	CG	CG	CA	CA	TCAAC	TTAAC	GT	GG	CG	CG	CA	CA	CA	CA	CT	CT	AA	AA	CC	CC	AA	GA	GT	GT	AA	AA	TA	CA	CC	CC	GC	GC
Lapwai_Cr	OmyMISS13C_0038	reference	LOWCLWR	GAC	GAC	GA	GA	AG	AC	CG	CG	TA	TA	GGAA	GGAA	GC	AT	CG	CG	GC	AA	TCAAC	TCAAC	GT	GG	CG	CG	CG	CG	AA	CA	CT	CT	AA	GA	CC	CC	GA	GA	GT	GT	AA	CA	TA	CA	CC	CC	GC	GC
Lapwai_Cr	OmyMISS13C_0039	reference	LOWCLWR	GGC	GAC	GG	GA	AG	AG	CG	CG	TA	TT	GGAA	GGAA	GT	GT	CG	CG	GC	AA	TCAAC	TCAAC	GT	GG	CG	CG	CG	CA	CA	CA	CT	CT	AA	GA	CC	GC	AA	AA	GT	TT	AA	AA	TA	CA	CC	CC	GC	GC
Lapwai_Cr	OmyMISS13C_0040	reference	LOWCLWR	GGC	GAC	GG	TG	AC	AC	CA	CG	TA	TA	GGAA	GGAA	GC	GT	CG	CG	GC	GC	TCAAC	TCAAC	GT	GG	CG	CG	CG	CG	AA	CA	CT	CT	AA	AA	CC	CC	AA	GA	TT	TT	AA	AT	TA	CA	CC	CC	GC	GC
Lapwai_Cr	OmyMISS13C_0041	reference	LOWCLWR	GGC	GAC	GG	GG	AG	AC	CA	CA	TA	TA	GTAA	GGAA	GC	GC	CG	CG	CA	GC	TCAAC	TCAAC	GG	GG	CG	CA	CG	CG	CA	CA	CT	CT	GA	GA	CC	CC	AA	GA	GT	GT	AA	AA	TA	CA	CC	CC	GC	GC
Lapwai_Cr	OmyMISS13C_0042	reference	LOWCLWR	GGC	GGC	GA	GA	AC	AC	CA	CG	TA	TT	GGAA	GGAA	GC	GC	CG	CG	CC	GC	TCAAC	TCAAC	GG	GG	CG	CG	CG	CG	CA	CA	CT	CT	AA	GA	CC	CC	AA	AA	GT	GT	AA	AT	CA	CA	CC	CC	GC	GC
Lapwai_Cr	OmyMISS13C_0043	reference	LOWCLWR	GGC	GAC	GG	TG	AG	AC	CG	CG	TA	TA	GTAA	GGAA	GC	GC	CG	CG	CA	GC	TCAAC	TCAAC	GT	GT	CG	CG	CA	CA	CA	CA	CT	CT	AA	AA	CC	CC	AA	AA	GT	TT	AA	AA	TA	CA	CC	CC	GC	AC
Lapwai_Cr	OmyMISS13C_0044	reference	LOWCLWR	GGC	GGC	GG	GA	AG	AC	CG	CG	TA	TA	GGAA	GGAA	GC	GT	CG	CG	CA	AA	TCAAC	TCAAC	GG	GG	CG	CG	CA	CA	AA	CA	CT	CT	AA	GA	CC	GC	AA	AA	GT	GT	AA	CA	CA	CA	CC	CC	GC	GC
Lapwai_Cr	OmyMISS13C_0046	reference	LOWCLWR	GGC	GGC	GA	GA	AG	AC	CA	CG	TA	TA	GTAA	GGAA	GC	GT	CG	CG	CA	AA	TCAAC	TCAAC	GT	TG	CG	CG	CA	CA	AA	CA	CT	CT	AA	AA	CC	CC	AA	AA	GT	GT	AA	AA	TA	CA	CC	CC	GC	GC
Lapwai_Cr	OmyMISS13C_0047	reference	LOWCLWR	GAC	GAC	GA	GA	AG	AC	CA	CA	TA	TT	GGAA	GGAA	GC	GC	CG	CG	GC	AA	TCAAC	TCAAC	GT	TG	CG	CG	CG	CA	AA	CA	CT	CT	AA	AA	CC	CC	AA	AA	GT	GT	AA	AA	CA	CA	CC	CC	GC	GC
Lapwai_Cr	OmyMISS13C_0048	reference	LOWCLWR	GAC	GAC	GA	GA	AG	AC	CA	CA	TA	TA	GGAA	GGAA	GC	GC	CG	CG	CA	GC	TCAAC	TCAAC	GT	GT	CG	CG	CG	CG	AA	CA	CT	AT	AA	AA	CC	CC	AA	GA	GT	GT	AA	CA	CA	CA	CC	CC	GC	GC
Lapwai_Cr	OmyMISS13C_0049	reference	LOWCLWR	GAC	GAC	GA	GA	AG	AC	CG	CG	TA	TA	GGAA	GGAA	GC	AT	CG	CG	CA	AA	TCAAC	TTAAC	GT	TG	CG	CG	CG	CA	AA	AA	CT	CT	AA	GA	CC	GC	GA	GA	GT	GT	AA	AA	TA	CA	CC	CC	GC	GC
Lapwai_Cr	OmyMISS13C_0050	reference	LOWCLWR	GGC	GAC	GG	GA	AG	AG	CA	CG	TA	TT	GGAA	GGAA	GT	GT	CG	CG	AA	AA	TCAAC	TCAAC	GT	GG	CG	GG	CA	CA	AA	CA	CT	CT	GA	GA	CC	CC	GA	GA	GT	TT	AA	AA	CA	CA	CC	CC	GC	GC
Lapwai_Cr	OmyMISS13C_0051	reference	LOWCLWR	GGC	GGC	GA	GA	AC	AC	CA	CG	TA	TA	GGAA	GGAA	GC	GT	CG	CG	CA	AA	TCAAC	TCATC	GT	GG	CG	CG	CG	CA	AA	CA	CT	CT	AA	GA	CC	GC	AA	AA	GT	GT	AA	AA	TA	CA	CC	CC	GC	AC
Lapwai_Cr	OmyMISS13C_0052	reference	LOWCLWR	GGC	GAC	GA	TG	AG	AC	CA	CG	TA	TA	GTAA	GGAA	GT	GT	CG	CG	CA	CA	TCAAC	TCAAC	GT	GG	CG	CG	CG	CA	AA	CA	CT	CT	AA	AA	CC	GC	AA	AA	GA	TT	AA	AT	CA	CA	CC	CC	GC	GC
Lapwai_Cr	OmySWEE13C_0001	reference	LOWCLWR	GGC	GAC	GA	GA	AG	AC	CA	CG	TA	TA	GTAA	GTAA	GC	GC	CG	CG	GC	GC	TCAAC	TCAAC	GG	GG	CG	CG	CG	CG	AA	AA	CT	CT	AA	GA	CC	CC	AA	AA	GT	GT	AA	AT	TA	TA	CC	CA	GC	GC
Lapwai_Cr	OmySWEE13C_0002	reference	LOWCLWR	GGC	GAC	GA	GA	AC	AC	CA	CG	TA	TA	GTAA	GGAA	GC	GC	CG	CG	GC	GC	TCAAC	TCATC	GG	GG	CG	CG	CG	CG	CA	CA	CT	CT	AA	GA	CC	GC	AA	GA	GT	TT	AA	AA	TA	CA	CC	CC	GC	GC
Lapwai_Cr	OmySWEE13C_0003	reference	LOWCLWR	GGC	GGC	GA	TG	AC	AC	CG	CG	TA	TA	GGAA	GGGA	GC	AT	CG	CG	CA	CA	TCAAC	TCAAC	GG	GG	CG	CG	CG	CG	AA	AA	CT	CT	AA	GA	CC	CC	GA	GA	GT	GT	AA	AT	TA	CA	CC	CC	GC	GC
Lapwai_Cr	OmySWEE13C_0004	reference	LOWCLWR	GGC	GGC	TG	TG	AG	AC	CG	CG	TA	TA	GTAA	GTAA	GC	GT	CG	CG	CA	GC	TCAAC	TCAAC	GT	GG	CG	CG	CG	CA	CA	CA	CT	CT	AA	AA	CC	GC	AA	GA	GT	GA	AT	AT	CA	CA	CC	CC	GC	GC
Lapwai_Cr	OmySWEE13C_0006	reference	LOWCLWR	GAC	GAC	GG	GG	AC	AC	CA	CG	TA	TA	GTAA	GGAA	GC	GC	CG	CG	CA	CA	TCATC	TTAAC	GT	GT	CG	CG	CG	CG	CA	CA	CT	CT	AA	GA	CC	CA	AA	GA	GT	GT	AA	AA	CA	CA	CC	CC	GC	GC
Lapwai_Cr	OmySWEE13C_0007	reference	LOWCLWR	GAC	GAC	GA	GA	AC	AC	CA	CG	TA	TA	GGAA	GGAA	GC	GC	CG	CG	CA	CA	TCAAC	TCAAC	GT	GG	CG	CA	CG	CA	AA	CA	CT	CT	AA	AA	CC	GC	AA	AA	GT	TT	AA	AA	TA	CA	CC	CA	GC	GC
Lapwai_Cr	OmySWEE13C_0008	reference	LOWCLWR	GGC	GAC	GG	TG	AG	AC	CG	CG	TA	TA	GTAA	GTAA	GC	GC	CG	CG	CA	GC	TCAAC	TCAAC	GT	GG	CG	CG	CG	CA	AA	CA	CT	CT	AA	AA	CC	CC	AA	GA	GT	GT	AT	AT	TA	CA	CC	CC	GC	GC
Lapwai_Cr	OmySWEE13C_0009	reference	LOWCLWR	GGC	GGC	GA	TG	AC	AC	CA	CG	TA	TA	GGAA	GGGA	GC	AT	CG	TG	CA	CA	TCAAC	TCAAC	GG	GG	CG	CG	CG	CA	AA	AA	CT	CT	AA	AA	CC	CC	AA	GA	GT	GT	AT	AT	TA	CA	CC	CA	GC	GC
Lapwai_Cr	OmySWEE13C_0010	reference	LOWCLWR	GGC	GAC	GG	GA	AG	AC	CG	CG	TA	TA	GTAA	GTAA	GC	GC	CG	CG	CA	AA	TCAAC	TCAAC	GT	GG	CG	CG	CA	CA	AA	CA	CT	CT	AA	AA	CA	GC	AA	GA	GT	GT	AA	AT	TA	TA	CC	CA	GC	GC
Lapwai_Cr	OmySWEE13C_0011	reference	LOWCLWR	GGC	GGC	GG	TG	AC	AC	CG	CG	TA	TA	GTAA	GGAA	GC	GT	CG	CG	CA	CA	TCAAC	TCAAC	GT	GG	CG	CG	CG	CA	CA	CA	CT	CT	AA	AA	CC	CC	AA	GA	GT	GT	AA	AA	TA	CA	CC	CC	GC	GC
Lapwai_Cr	OmySWEE13C_0012	reference	LOWCLWR	GGC	GGC	GG	GA	AC	AC	CA	CG	TA	TA	GTAA	GTAA	GC	GC	CG	TG	CA	AA	TCAAC	TCAAC	GG	GG	CG	CA	CG	CG	AA	CA	CT	CT	AA	AA	CC	CC	AA	GA	GT	GT	AA	AA	TA	TA	CC	CC	GC	AC
Lapwai_Cr	OmySWEE13C_0013	reference	LOWCLWR	GGC	GAC	GA	TG	AC	AC	CG	CG	TA	TA	GGAA	GGAA	GC	AT	CG	CG	CA	CA	TCAAC	TCAAC	GG	GG	CG	CG	CG	CG	AA	AA	CT	CT	AA	GA	CC	CC	GA	GA	GT	GT	AA	AA	CA	CA	CC	CC	GC	GC
Lapwai_Cr	OmySWEE13C_0014	reference	LOWCLWR	GGC	GAC	GA	GA	AC	AC	CG	CG	TA	TA	GTAA	GGAA	GC	GC	CG	CG	CA	GC	TCAAC	TCAAC	GG	GG	CG	CG	CG	CG	AA	AA	CT	CT	AA	AA	CC	CC	AA	AA	GT	GT	AA	AA	TA	CA	CC	CC	GC	GC
Lapwai_Cr	OmySWEE13C_0015	reference	LOWCLWR	GGC	GGC	GG	GA	AG	AC	CA	CG	TA	TA	GTAA	GGAA	GC	GC	CG	TG	CA	GC	TCAAC	TCAAC	GT	GG	CG	CA	CG	CG	AA	AA	CT	CT	AA	AA	CC	CC	AA	AA	GT	GT	AA	AA	CA	CA	CC	CA	GC	GC
Lapwai_Cr	OmySWEE13C_0016	reference	LOWCLWR	GGC	GGC	GG	GA	AG	AC	CA	CG	TA	TA	GTAA	GTAA	GC	GC	CG	CG	CA	CA	TCAAC	TCAAC	GG	GG	CG	CG	CG	CA	AA	AA	CT	CT	AA	GA	CC	CC	AA	AA	GT	GT	AT	AT	TA	CA	CC	CA	GC	GC
Lapwai_Cr	OmySWEE13C_0017	reference	LOWCLWR	GGC	GGC	GG	GA	AG	AC	CA	CG	TA	TA	GTAA	GGAA	GC	GC	CG	CG	CC	AA	TCAAC	TCAAC	GG	GG	CG	CG	CG	CA	AA	AA	CT	CT	AA	AA	CC	CC	AA	GA	GT	GT	AA	AA	TA	TA	CC	CC	GC	GC
Lapwai_Cr	OmySWEE13C_0019	reference	LOWCLWR	GAC	GAC	GG	TG	AC	AC	CA	CG	TA	TA	GTAA	GTAA	GC	GT	CG	CG	CA	CC	TCAAC	TCAAC	GT	GG	CG	CA	CG	CA	CA	CA	CT	CT	AA	AA	CC	CC	AA	AA	GT	GA	AA	AA	TA	TA	CC	CA	GC	AC
Lapwai_Cr	OmySWEE13C_0020	reference	LOWCLWR	GGC	GGC	GA	TG	AG	AC	CG	CG	TA	TA	GTAA	GGAA	GC	GT	CG	CG	CA	CC	TCAAC	TCAAC	GG	TG	CG	CA	CG	CA	CA	CA	CT	CT	AA	AA	CC	CC	AA	AA	GT	GA	AA	AA	TA	CA	CC	CA	GC	AC
Lapwai_Cr	OmySWEE13C_0021	reference	LOWCLWR	GGC	GGC	GA	GA	AC	AC	CA	CG	TA	TA	GTAA	GTAA	GC	GC	CG	TG	CC	AA	TCAAC	TCAAC	GG	GG	CG	CG	CG	CG	AA	AA	CT	CT	AA	AA	CC	CC	AA	GA	GT	GT	AA	AA	TA	CA	CC	CC	GC	AC
Lapwai_Cr	OmySWEE13C_0022	reference	LOWCLWR	GAC	GAC	GA	TG	AG	AC	CA	CG	TA	TA	GTAA	GGAA	GC	GC	CG	CG	CA	CC	TCAAC	TCAAC	GT	GG	CG	CG	CG	CA	AA	CA	CT	CT	AA	GA	CC	CC	AA	GA	GT	GT	AA	AT	TA	CA	CC	CC	GC	GC
Lapwai_Cr	OmySWEE13C_0023	reference	LOWCLWR	GGC	GGC	GG	GG	AC	AC	CA	CA	TA	TA	GTAA	GTAA	GC	GC	CG	TG	CC	CC	TCAAC	TCAAC	GG	GG	CG	CA	CG	CG	AA	AA	CT	CT	AA	AA	CC	CA	AA	GA	GT	GT	AA	AA	TA	TA	CC	CC	GC	AC
Lapwai_Cr	OmySWEE13C_0024	reference	LOWCLWR	GGC	GGC	GA	GA	AG	AC	CA	CG	TA	TA	GTAA	GTAA	GC	GC	CG	CG	CA	AA	TCAAC	TCAAC	GG	GG	CG	CA	CG	CG	AA	CA	CT	CT	AA	AA	CC	CA	AA	GA	GT	GT	AA	AA	CA	CA	CC	CC	GC	AC
Lapwai_Cr	OmySWEE13C_0025	reference	LOWCLWR	GGC	GGC	GA	GA	AG	AC	CA	CG	TA	TA	GTAA	GTAA	GC	GC	CG	CG	CC	AA	TCAAC	TCAAC	GG	GG	CG	CA	CG	CG	AA	CA	CT	CT	AA	AA	CC	CC	AA	GA	GT	GT	AA	AA	TA	TA	CC	CA	GC	AC
Lapwai_Cr	OmySWEE13C_0026	reference	LOWCLWR	GAC	GAC	GG	GG	AC	AC	CA	CG	TA	TA	GTAA	GGAA	GC	GC	CG	CG	GC	AA	TCAAC	TTAAC	GT	TG	CG	CG	CG	CA	AA	CA	CT	CT	AA	AA	CC	CC	AA	GA	GT	GT	AA	AA	TA	CA	CC	CC	GC	GC
Lapwai_Cr	OmySWEE13C_0027	reference	LOWCLWR	GGC	GAC	TG	TG	AG	AC	CG	CG	TA	TA	GTAA	GTAA	GC	GT	CG	CG	CA	CA	TCAAC	TCAAC	GG	TG	CG	CG	CG	CA	AA	CA	CT	CT	AA	AA	CC	GC	AA	GA	GT	GA	AA	AT	TA	CA	CC	CC	GC	GC
Lapwai_Cr	OmySWEE13C_0028	reference	LOWCLWR	GGC	GAC	GG	TG	AC	AC	CA	CG	TA	TA	GTAA	GGAA	GC	GC	CG	CG	CA	AA	TCAAC	TTAAC	GT	TG	CG	CG	CA	CA	AA	CA	CT	CT	AA	AA	CC	CC	AA	GA	GT	GT	AA	AT	CA	CA	CC	CC	GC	GC
Lapwai_Cr	OmySWEE13C_0030	reference	LOWCLWR	GGC	GGC	GG	GG	AC	AC	CG	CG	TA	TA	GTAA	GTAA	GC	GC	CG	CG	CA	GC	TCAAC	TCAAC	GT	GG	CG	CG	CG	CA	AA	CA	CT	CT	AA	AA	CC	GC	AA	GA	GT	GT	AA	AT	TA	TA	CC	CC	GC	GC
Lapwai_Cr	OmySWEE13C_0031	reference	LOWCLWR	GGC	GGC	GG	GG	AG	AC	CG	CG	TA	TA	GTAA	GGAA	GC	GT	CG	CG	CA	GC	TCAAC	TCAAC	GT	GG	CG	CG	CG	CA	CA	CA	CT	CT	AA	AA	CC	CC	AA	GA	GT	GT	AT	AT	TA	CA	CC	CC	GC	GC
Lapwai_Cr	OmySWEE13C_0032	reference	LOWCLWR	GGC	GAC	GG	GA	AG	AC	CG	CG	TA	TA	GTAA	GGAA	GC	GT	CG	CG	CA	AA	TCAAC	TCAAC	GG	GG	CG	CG	CG	CG	AA	AA	CT	AT	AA	GA	CC	CC	AA	GA	GT	TT	AA	AA	TA	CA	CC	CC	GC	GC
Lapwai_Cr	OmySWEE13C_0033	reference	LOWCLWR	GAC	GAC	GG	GA	AG	AC	CA	CG	TA	TA	GTAA	GGAA	GC	GC	CG	CG	CA	GC	TCAAC	TCAAC	GG	TG	CG	CG	CA	CA	CA	CA	CT	CT	AA	AA	CA	GC	AA	AA	GT	GA	AA	AT	TA	CA	CC	CC	GC	GC
Lapwai_Cr	OmySWEE13C_0034	reference	LOWCLWR	GAC	GAC	GG	GA	AC	AC	CA	CA	TA	TA	GTAA	GGAA	GC	GC	CG	CG	CA	CC	TCAAC	TCAAC	GT	GT	CG	CA	CG	CG	AA	AA	CT	CT	AA	AA	CC	GC	AA	AA	GT	GT	AA	CA	TA	TA	CC	CC	GC	GC
Lapwai_Cr	OmySWEE13C_0035	reference	LOWCLWR	GGC	GGC	GA	TG	AC	AC	CA	CA	TA	TA	GGAA	GGAA	GC	GC	CG	CG	CA	CC	TCAAC	TTAAC	GT	TG	CG	CG	CG	CG	AA	CA	CT	CT	AA	AA	CC	CC	GA	GA	GT	TT	AT	AT	TA	CA	CC	CC	GC	GC
Lapwai_Cr	OmySWEE13C_0036	reference	LOWCLWR	GAC	GAC	GA	TG	AC	AC	CA	CA	TA	TA	GGAA	GGAA	GC	GT	CG	CG	CA	CA	TCAAC	TCAAC	GT	GT	CG	CG	CG	CG	AA	AA	CT	CT	AA	GA	CC	CC	AA	AA	GT	GT	AA	AT	TA	TA	CC	CC	GC	GC
Lapwai_Cr	OmySWEE13C_0037	reference	LOWCLWR	GAC	GAC	GA	TG	AC	AC	CA	CA	TA	TA	GTAA	GGAA	GC	GT	CG	CG	CA	CC	TCAAC	TCAAC	GT	GT	CG	CG	CG	CG	AA	CA	CT	CT	AA	GA	CC	GC	AA	AA	GT	GT	AT	CA	TA	CA	CC	CC	GC	GC
Lapwai_Cr	OmySWEE13C_0038	reference	LOWCLWR	GGC	GAC	GG	GA	AC	AC	CG	CG	TA	TA	GTAA	GGAA	GC	GT	CG	CG	CA	AA	TCAAC	TCAAC	GT	GG	CG	CA	CG	CA	AA	CA	CT	CT	AA	AA	CC	CC	AA	GA	GT	GT	AA	AT	CA	CA	CC	CC	GC	GC
Lapwai_Cr	OmySWEE13C_0039	reference	LOWCLWR	GGC	GGC	GG	GA	AC	AC	CA	CG	TA	TT	GTAA	GTAA	GC	GC	CG	CG	CA	CC	TCAAC	TCAAC	GT	GG	CG	CA	CG	CG	AA	CA	CT	CT	AA	GA	CC	CC	AA	AA	GT	GT	AA	AA	TA	CA	CC	CC	GC	GC
Lapwai_Cr	OmySWEE13C_0040	reference	LOWCLWR	GGC	GAC	GG	GG	AG	AC	CA	CA	TA	TA	GGAA	GGAA	GC	GC	CG	CG	CC	CC	TCAAC	TCAAC	GT	GT	CG	CG	CG	CA	AA	CA	CT	CT	AA	AA	CC	CA	AA	GA	GT	TT	AA	AA	TA	CA	CC	CC	GC	GC
Lapwai_Cr	OmySWEE13C_0041	reference	LOWCLWR	GGC	GAC	GG	TG	AC	AC	CA	CG	TA	TA	GTAA	GGAA	GC	GT	CG	CG	CA	GC	TCAAC	TCAAC	GT	TG	CG	CG	CG	CA	AA	CA	CT	CT	AA	AA	CC	GC	AA	GA	GT	GT	AA	AT	TA	CA	CC	CC	GC	GC
Lapwai_Cr	OmySWEE13C_0042	reference	LOWCLWR	GAC	GAC	GG	GG	AC	AC	CA	CA	TA	TA	GTAA	GGAA	GC	GT	CG	CG	CA	CC	TCAAC	TCAAC	GT	GT	CG	CG	CG	CG	AA	AA	CT	CT	AA	GA	CC	CA	AA	GA	GT	GT	AA	AT	TA	CA	CC	CC	GC	GC
Lapwai_Cr	OmySWEE13C_0043	reference	LOWCLWR	GGC	GGC	GG	GA	AG	AC	CA	CG	TA	TA	GTAA	GGAA	GC	GC	CG	CG	CC	CC	TCAAC	TCAAC	GT	GT	CG	CG	CA	CA	AA	CA	CT	CT	AA	AA	CC	GC	GA	GA	GT	GT	AA	AT	TA	CA	CC	CC	GC	GT
Lapwai_Cr	OmySWEE13C_0044	reference	LOWCLWR	GGC	GAC	GG	GA	AG	AC	CG	CG	TA	TA	GTAA	GTAA	GC	GT	CG	CG	CA	CA	TCAAC	TCAAC	GG	GG	CG	CG	CG	CA	CA	CA	CT	CT	GA	GA	CC	CC	AA	AA	GT	GT	AA	AA	TA	CA	CC	CC	GC	GC
Lapwai_Cr	OmySWEE13C_0045	reference	LOWCLWR	GGC	GGC	GA	GA	AG	AC	CA	CG	TA	TA	GTAA	GGGA	GC	GT	CG	CG	CA	GC	TCAAC	TTAAC	GT	GG	CG	CG	CG	CA	AA	CA	CT	CT	AA	GA	CC	CC	GA	GA	TT	TT	AA	AA	CA	CA	CC	CA	GC	GC
Lapwai_Cr	OmySWEE13C_0046	reference	LOWCLWR	GGC	GAC	GG	GA	AC	AC	CG	CG	TA	TA	GGAA	GGAA	GC	GT	CG	CG	GC	GC	TCAAC	TCAAC	GT	GG	CG	CA	CG	CA	AA	CA	CT	CT	AA	AA	CC	CC	AA	AA	GA	GA	AT	AT	TA	CA	CC	CC	GC	GC
Lapwai_Cr	OmySWEE13C_0047	reference	LOWCLWR	GGC	GAC	TG	TG	AG	AC	CA	CG	TA	TA	GGAA	GGAA	GC	GC	CG	CG	CA	CC	TCAAC	TCAAC	GG	GG	CG	CG	CG	CG	CA	CA	CT	CT	AA	AA	CC	CC	AA	GA	GT	GA	AA	AT	TA	CG	CC	CC	GC	GC
Lapwai_Cr	OmySWEE13C_0048	reference	LOWCLWR	GGC	GAC	GG	TG	AC	AC	CA	CG	TA	TA	GTAA	GTAA	GC	GT	CG	CG	GC	AA	TCAAC	TCAAC	GG	TG	CG	CG	CA	CA	CA	CA	CT	CT	AA	AA	CC	CC	AA	GA	GT	GT	AA	AT	TA	CA	CC	CC	GC	GC
Lapwai_Cr	OmySWEE13C_0049	reference	LOWCLWR	GGC	GGC	GG	TG	AG	AC	CA	CA	TA	TA	GTAA	GGAA	GC	GC	CG	CG	GC	GC	TCAAC	TCAAC	GT	GG	CG	CA	CG	CA	CA	CA	CT	CT	AA	GA	CC	GC	AA	GA	GT	GT	AA	AT	TA	CA	CC	CC	GC	GC
Lapwai_Cr	OmySWEE13C_0050	reference	LOWCLWR	GGC	GGC	GG	GA	AC	AC	CA	CG	TA	TA	GTAA	GGAA	GC	GC	CG	CG	GC	AA	TCAAC	TCAAC	GT	GG	CG	CG	CG	CG	CA	CA	CT	CT	GA	GA	CC	CA	AA	AA	GT	TT	AA	AA	TA	CA	CC	CC	GC	GC
Lapwai_Cr	OmySWEE13C_0051	reference	LOWCLWR	GGC	GAC	GG	TG	AG	AC	CA	CA	TA	TA	GGAA	GGAA	GC	GC	CG	CG	CC	CC	TCAAC	TCAAC	GT	GT	CG	CG	CG	CA	CA	CA	CT	CT	AA	AA	CC	CC	GA	GA	GT	GT	AA	AT	TA	CA	CC	CC	GC	GT
Lapwai_Cr	OmySWEE13C_0052	reference	LOWCLWR	GGC	GGC	GA	GA	AG	AC	CA	CG	TA	TA	GTAA	GGGA	GC	GC	CG	CG	CA	GC	TCAAC	TTAAC	GT	GG	CG	CA	CG	CA	AA	CA	CT	CT	AA	AA	CC	CC	GA	GA	GT	TT	AA	AA	TA	CG	CC	CC	GC	GC
Lapwai_Cr	OmySWEE13C_0053	reference	LOWCLWR	GGC	GGC	GG	GA	AG	AC	CG	CG	TA	TA	GTAA	GGAA	GC	GC	CG	CG	CA	CA	TCAAC	TCAAC	GG	GG	CG	CA	CG	CA	AA	AA	CT	CT	AA	AA	CC	CC	AA	GA	GT	GA	AA	AA	TA	CA	CC	CC	GC	GC
Lapwai_Cr	OmySWEE13C_0054	reference	LOWCLWR	GGC	GGC	GA	GA	AG	AC	CA	CG	TA	TA	GGAA	GGAA	GC	GC	CG	CG	CA	CC	TCAAC	TCAAC	GT	GG	CG	CG	CG	CG	AA	AA	CT	CT	AA	AA	CC	CC	GA	GA	GA	TT	AA	AA	TA	TA	CC	CC	GC	GC
Lapwai_Cr	OmySWEE13C_0055	reference	LOWCLWR	GGC	GGC	GG	TG	AG	AG	CA	CG	TA	TA	GTAA	GTAA	GC	GC	CG	CG	CA	CA	TCAAC	TCATC	GT	GG	CG	CG	CG	CG	CA	CA	CT	AT	AA	GA	CC	CC	AA	AA	GT	GT	AA	AT	TA	TA	CC	CC	GC	GC
Lapwai_Cr	OmySWEE13C_0056	reference	LOWCLWR	GGC	GGC	GA	GA	AG	AC	CA	CG	TA	TT	GGAA	GGAA	GC	GT	CG	TG	CA	CC	TCAAC	TCAAC	GG	GG	CG	CG	CA	CA	AA	CA	CT	AT	AA	AA	CC	CC	AA	GA	GT	TT	AA	AA	TA	CA	CC	CC	GT	AC
Lapwai_Cr	OmySWEE13C_0057	reference	LOWCLWR	GAC	GAC	GG	TG	AC	AC	CA	CA	TA	TA	GTAA	GGAA	GC	GT	CG	CG	CA	CA	TCAAC	TCAAC	GT	GT	CG	CA	CG	CG	AA	CA	CT	CT	AA	AA	CA	GC	AA	GA	GT	GT	AA	AA	TA	CA	CC	CC	GC	GC
Lapwai_Cr	OmySWEE13C_0058	reference	LOWCLWR	GAC	GAC	GA	TG	AC	AC	CA	CA	TA	TA	GTAA	GGAA	GC	GC	CG	CG	CA	CA	TCAAC	TCAAC	GT	GT	CG	CG	CG	CG	AA	CA	CT	CT	AA	GA	CC	GC	AA	GA	GT	TT	AA	CA	CA	CA	CC	CC	GC	GC
Lapwai_Cr	OmySWEE13C_0059	reference	LOWCLWR	GGC	GAC	GA	TG	AC	AC	CA	CG	TA	TA	GGAA	GGAA	GC	GT	CG	CG	CA	CA	TCAAC	TCAAC	GG	TG	CG	CG	CG	CA	AA	CA	CT	CT	AA	GA	CC	CC	AA	GA	GT	GA	AA	AA	TA	CA	CC	CC	GC	GC
Lapwai_Cr	OmySWEE13C_0060	reference	LOWCLWR	GGC	GAC	GG	GG	AC	AC	CG	CG	TA	TA	GTAA	GGAA	GC	GT	CG	CG	GC	GC	TCAAC	TCAAC	GT	GT	CG	CG	CA	CA	AA	CA	CT	CT	AA	AA	CC	CC	AA	GA	GT	GA	AT	AT	TA	CA	CC	CC	GC	GC
Lapwai_Cr	OmySWEE13C_0061	reference	LOWCLWR	GGC	GAC	GA	TG	AC	AC	CA	CG	TA	TA	GTAA	GGAA	GC	GC	CG	CG	CA	CC	TCAAC	TCAAC	GT	GT	CG	CG	CG	CA	AA	AA	CT	CT	AA	AA	CC	CC	AA	GA	GT	TT	AT	AT	TA	TA	CC	CC	GC	GT
Lapwai_Cr	OmySWEE13C_0062	reference	LOWCLWR	GGC	GGC	GG	GA	AC	AC	CG	CG	TA	TA	GTAA	GGAA	GC	GC	CG	TG	CA	CC	TCAAC	TCAAC	GT	GG	CG	CG	CG	CG	AA	AA	CT	CT	AA	AA	CC	CC	AA	GA	GT	GA	AA	AA	TA	CA	CC	CC	GC	GC
Lapwai_Cr	OmySWEE13C_0063	reference	LOWCLWR	GGC	GAC	GA	TG	AC	AC	CA	CG	TA	TA	GGAA	GGAA	GC	GT	CG	CG	CA	CC	TCAAC	TCAAC	GT	GT	CG	CG	CG	CA	CA	CA	CT	CT	AA	AA	CC	CA	AA	GA	GT	GT	AA	AT	TA	CA	CC	CC	GC	GC
Lapwai_Cr	OmySWEE13C_0064	reference	LOWCLWR	GGC	GAC	GG	TG	AC	AC	CA	CG	TA	TA	GTAA	GGAA	GC	GC	CG	CG	CA	AA	TCAAC	TCAAC	GT	GT	CG	CG	CG	CG	AA	AA	CT	CT	AA	GA	CC	CA	AA	AA	GT	TT	AA	AA	CA	CA	CC	CC	GC	GC
Lapwai_Cr	OmySWEE13C_0065	reference	LOWCLWR	GGC	GGC	GG	GG	AC	AC	CA	CA	TA	TA	GGAA	GGAA	GC	GC	CG	CG	CA	CC	TCAAC	TCAAC	GT	GT	CG	CG	CG	CA	AA	CA	CT	CT	AA	AA	CC	CA	AA	GA	GT	TT	AT	AT	CA	CA	CC	CC	GC	GT
Lapwai_Cr	OmySWEE13C_0066	reference	LOWCLWR	GGC	GGC	GA	TG	AG	AC	CA	CG	TA	TA	GTAA	GGAA	GC	GC	CG	CG	CA	CC	TCAAC	TCAAC	GT	GG	CG	CG	CG	CG	CA	CA	CT	CT	AA	GA	CC	CC	AA	AA	GT	GT	AA	AA	CA	CA	CC	CC	GC	GC
Lapwai_Cr	OmySWEE13C_0067	reference	LOWCLWR	GGC	GGC	GG	GA	AG	AC	CA	CG	TA	TA	GGAA	GGAA	GC	GC	CG	CG	CA	CC	TCAAC	TCAAC	GT	GT	CG	CG	CG	CA	CA	CA	CT	CT	AA	AA	CA	GC	GA	GA	GT	GT	AA	AT	TA	TA	CC	CC	GC	GT
Lapwai_Cr	OmyWEBB13C_0001	reference	LOWCLWR	GAC	GAC	GG	GG	AC	AC	CA	CG	TA	TA	GTAA	GTAA	GC	GC	CG	CG	CA	GC	TCAAC	TCAAC	GT	GT	CG	CA	CG	CA	CA	CA	CT	CT	GA	GA	CC	CA	AA	AA	GT	TT	AA	AA	TA	TA	CC	CC	GC	GC
Lapwai_Cr	OmyWEBB13C_0002	reference	LOWCLWR	GGC	GAC	GG	GA	AG	AC	CG	CG	TA	TA	GTAA	GGAA	GC	GC	CG	CG	CA	AA	TCAAC	TCAAC	GT	TG	CG	CG	CG	CA	AA	CA	CT	CT	AA	AA	CC	CC	AA	AA	GT	GT	AA	AA	TA	CA	CC	CA	GC	GC
Lapwai_Cr	OmyWEBB13C_0003	reference	LOWCLWR	GGC	GAC	GA	TG	AG	AC	CA	CG	TA	TA	GTAA	GGAA	GC	GC	CG	CT	CA	CA	TCAAC	TCAAC	GT	GG	CG	CA	CG	TA	AA	CA	CT	CT	AA	AA	CC	CC	AA	AA	GT	GT	AA	AT	TA	TA	CC	CC	GC	GC
Lapwai_Cr	OmyWEBB13C_0004	reference	LOWCLWR	GGC	GAC	GG	TG	AG	AC	CA	CG	TA	TA	GGAA	GGAA	GC	GC	CG	CG	CA	CA	TCAAC	TCAAC	GG	TG	CG	CA	CG	CG	CA	CA	CT	CT	AA	GA	CC	CC	AA	AA	GT	GT	AA	AA	TA	TA	CC	CC	AC	AC
Lapwai_Cr	OmyWEBB13C_0005	reference	LOWCLWR	GGC	GGT	GG	GA	AG	AC	CA	CA	TA	TA	GTAA	GTAA	GC	GT	CG	CG	CA	CC	TCAAC	TCAAC	GT	TG	CG	CA	CG	CA	CA	CA	CT	CT	AA	AA	CC	CA	AA	AA	GT	TT	AA	CA	TA	TA	CC	CC	GC	GC
Lapwai_Cr	OmyWEBB13C_0006	reference	LOWCLWR	GGC	GGC	GA	GA	AC	AC	CA	CG	TA	TA	GTAA	GGAA	GC	GT	CG	CG	GC	AA	TCAAC	TCATC	GT	GG	CG	CG	CG	CG	CA	CA	CT	CT	AA	AA	CC	CC	AA	AA	GT	GT	CA	CA	TA	CA	CC	CC	GC	GC
Lapwai_Cr	OmyWEBB13C_0007	reference	LOWCLWR	GGC	GGC	GG	GA	AC	AC	CA	CG	TA	TA	GTAA	GTAA	GC	GT	CG	CG	CC	GC	TCAAC	TCAAC	GT	GG	CG	CG	CG	CG	AA	CA	CT	CT	AA	AA	CC	CC	GA	GA	GT	GT	AA	AA	TA	TA	CC	CC	GC	GC
Lapwai_Cr	OmyWEBB13C_0008	reference	LOWCLWR	GGC	GGC	GG	GA	AC	AC	CA	CA	TA	TA	GTAA	GGAA	GC	GT	CG	CG	GC	AA	TCAAC	TCAAC	GT	GT	CG	CG	CA	CA	AA	CA	CT	CT	AA	AA	CC	CA	AA	GA	GT	GT	AA	CA	TA	CA	CC	CC	GC	GC
Lapwai_Cr	OmyWEBB13C_0009	reference	LOWCLWR	GGC	GAC	GA	TG	AG	AC	CA	CG	TA	TA	GGAA	GGAA	GC	GC	CG	CG	CA	CA	TCAAC	TCAAC	GG	GG	CG	CG	CG	CG	CA	CA	CT	CT	AA	AA	CC	CC	GA	GA	GT	GA	AA	AA	TA	CA	CC	CC	GC	AC
Lapwai_Cr	OmyWEBB13C_0010	reference	LOWCLWR	GGC	GAC	GA	GA	AC	AC	CG	CG	TA	TA	GTAA	GGAA	GC	GC	CG	CG	CA	AA	TCAAC	TCAAC	GG	TG	CG	CG	CG	CA	AA	CA	CT	CT	AA	AA	CC	CC	AA	GA	GT	GT	AA	AA	TA	TA	CC	CC	GC	GC
Lapwai_Cr	OmyWEBB13C_0011	reference	LOWCLWR	GGC	GGC	GA	GA	AG	AC	CG	CG	TA	TA	GTAA	GTAA	GC	GT	CG	CG	CA	CC	TCAAC	TCAAC	GT	GT	CG	CA	CG	CA	AA	CA	CT	CT	AA	GA	CC	CA	AA	GA	GT	TT	CA	CA	TA	CA	CC	CC	GC	GC
Lapwai_Cr	OmyWEBB13C_0012	reference	LOWCLWR	GGC	GAC	GA	GA	AG	AC	CG	CG	TA	TA	GGAA	GGAA	GC	GC	CG	CG	CA	GC	TCAAC	TCAAC	GT	GG	CG	CG	CG	CG	AA	CA	CT	CT	AA	AA	CC	CC	GA	GA	GT	GT	AA	AA	TA	CA	CC	CC	GC	GC
Lapwai_Cr	OmyWEBB13C_0013	reference	LOWCLWR	GGC	GGC	GA	GA	AC	AC	CA	CG	TA	TA	GTAA	GGAA	GC	GC	CG	CG	CA	CC	TCAAC	TTAAC	GT	GG	CG	CG	CG	CA	AA	CA	CT	CT	AA	AA	CC	CA	AA	AA	GT	GT	AA	CA	TA	TA	CC	CC	GC	GC
Lapwai_Cr	OmyWEBB13C_0014	reference	LOWCLWR	GGC	GGC	GG	GA	AC	AC	CA	CG	TA	TA	GTAA	GGAA	GC	GT	CG	CG	CC	GC	TCAAC	TCATC	GT	GG	CG	CG	CA	CA	CA	CA	CT	CT	AA	AA	CC	CC	GA	GA	GT	GT	CA	CA	TA	TA	CC	CC	GC	GC
Lapwai_Cr	OmyWEBB13C_0015	reference	LOWCLWR	GGC	GGC	GG	GA	AC	AC	CA	CA	TA	TA	GTAA	GTAA	GC	GC	CG	CG	CC	GC	TCAAC	TCATC	GG	GG	CG	CG	CG	CG	CA	CA	CT	CT	AA	AA	CC	CC	AA	GA	GT	GT	AA	CA	TA	CA	CC	CC	GC	GC
Lapwai_Cr	OmyWEBB13C_0016	reference	LOWCLWR	GGC	GGC	GA	GA	AC	AC	CA	CG	TA	TA	GTAA	GGAA	GC	GC	CG	CG	GC	AA	TCAAC	TCATC	GT	GG	CG	CG	CG	CG	AA	CA	CT	CT	AA	AA	CC	CA	AA	GA	GT	GT	AA	CA	TA	CA	CC	CC	GC	GC
Lapwai_Cr	OmyWEBB13C_0017	reference	LOWCLWR	GGC	GAC	GG	GG	AC	AC	CA	CG	TA	TA	GTAA	GGAA	GC	GC	CG	CG	CA	CA	TCAAC	TCAAC	GG	GG	CG	CG	CA	CA	CA	CA	CT	CT	AA	GA	CC	CC	AA	AA	GT	GT	AA	AT	CA	CA	CC	CC	GC	GC
Lapwai_Cr	OmyWEBB13C_0018	reference	LOWCLWR	GGC	GGC	GA	GA	AC	AC	CA	CA	TA	TA	GTAA	GGAA	GC	GC	CG	CG	GC	AA	TCAAC	TCAAC	GT	GT	CG	CG	CG	CA	CA	CA	CT	CT	AA	AA	CC	CC	AA	GA	GT	GT	AA	AA	TA	CA	CC	CC	GC	GC
Lapwai_Cr	OmyWEBB13C_0020	reference	LOWCLWR	GGC	GGC	GA	GA	AC	AC	CA	CA	TA	TA	GGAA	GGGA	GC	AT	CG	CG	CA	CC	TCAAC	TCAAC	GG	GG	CG	CA	CG	CA	AA	CA	CT	CT	AA	AA	CC	CC	GA	GA	GT	TT	AA	AT	CA	CA	CC	CC	GC	GC
Lapwai_Cr	OmyWEBB13C_0021	reference	LOWCLWR	GGC	GGC	GG	GA	AC	AC	CA	CA	TA	TA	GTAA	GTAA	GC	GT	CG	CG	CC	GC	TCAAC	TCATC	GT	GG	CG	CG	CG	CG	CA	CA	CT	CT	AA	AA	CC	CA	AA	GA	GT	GT	AA	CA	TA	CA	CC	CC	GC	GC
Lapwai_Cr	OmyWEBB13C_0022	reference	LOWCLWR	GGC	GGC	GG	GA	AC	AC	CA	CG	TA	TA	GTAA	GTAA	GC	GT	CG	CG	CC	GC	TCAAC	TCATC	GG	GG	CG	CG	CA	CA	CA	CA	CT	CT	AA	AA	CC	CA	AA	GA	GT	GT	AA	CA	TA	CA	CC	CC	GC	GC
Lapwai_Cr	OmyWEBB13C_0023	reference	LOWCLWR	GGC	GGC	GA	GA	AG	AC	CG	CG	TA	TA	GTAA	GGAA	GC	GC	CG	CG	CA	CA	TCAAC	TCAAC	GG	GG	CG	CA	CG	CA	AA	CA	CT	CT	AA	AA	CC	CA	AA	GA	GT	GT	AA	AA	TA	TA	CC	CC	GC	GC
Lapwai_Cr	OmyWEBB13C_0024	reference	LOWCLWR	GGC	GAC	GG	GG	AC	AC	CG	CG	TA	TA	GTAA	GGAA	GC	GC	CG	CG	CA	GC	TCAAC	TCAAC	GT	TG	CG	CG	CG	CA	CA	CA	CT	CT	GA	GA	CC	CC	AA	AA	GT	GT	AA	AA	TA	TA	CC	CC	GC	GC
Lapwai_Cr	OmyWEBB13C_0025	reference	LOWCLWR	GGC	GAC	GA	GA	AG	AC	CG	CG	TA	TA	GTAA	GGAA	GC	GC	CG	CG	CA	AA	TCAAC	TCAAC	GG	TG	CG	CA	CG	CG	AA	CA	CT	CT	AA	GA	CC	CC	AA	GA	GT	GT	AA	AT	CA	CA	CC	CC	GC	GC
Lapwai_Cr	OmyWEBB13C_0026	reference	LOWCLWR	GGC	GGC	GA	GA	AC	AC	CA	CG	TA	TA	GTAA	GGAA	GC	GT	CG	CG	GC	AA	TCAAC	TCAAC	GT	GG	CG	CG	CG	CA	AA	CA	CT	CT	AA	AA	CC	CC	AA	AA	GT	GT	CA	CA	TA	TA	CC	CC	GC	GC
Lapwai_Cr	OmyWEBB13C_0027	reference	LOWCLWR	GGC	GAC	GG	GA	AG	AC	CA	CG	TA	TA	GTAA	GGAA	GC	GT	CG	CG	CA	AA	TCAAC	TCAAC	GT	GG	CG	CG	CG	CA	AA	CA	CT	CT	GA	GA	CC	CC	AA	GA	000	000	AT	AT	CA	CG	CC	CC	GC	GC
Lapwai_Cr	OmyWEBB13C_0028	reference	LOWCLWR	GGC	GGC	GA	GA	AG	AC	CA	CA	TA	TA	GTAA	GGAA	GC	GT	CG	CG	CA	AA	TCAAC	TCAAC	GT	GG	CG	CA	CA	CA	AA	CA	CT	CT	AA	GA	CC	CC	AA	AA	GT	GT	AA	CA	TA	CA	CC	CC	GC	GC
Lapwai_Cr	OmyWEBB13C_0029	reference	LOWCLWR	GGC	GAC	GG	GA	AC	AC	CG	CG	TA	TA	GTAA	GTAA	GC	GC	CG	CG	GC	GC	TCAAC	TCAAC	GG	GG	CG	CG	CG	CG	CA	CA	CT	CT	AA	AA	CC	CC	GA	GA	GT	GT	AA	AA	TA	CA	CC	CC	GC	AC
Lapwai_Cr	OmyWEBB13C_0030	reference	LOWCLWR	GGC	GGC	GG	GA	AC	AC	CA	CG	TA	TA	GTAA	GGAA	GC	GT	CG	CG	CC	GC	TCAAC	TTAAC	GT	GG	CG	CG	CG	CA	AA	CA	CT	CT	AA	GA	CC	CA	AA	AA	GT	TT	AA	AA	TA	TA	CC	CC	GC	GC
Lapwai_Cr	OmyWEBB13C_0031	reference	LOWCLWR	GGT	GAC	GG	GA	AC	AC	CG	CG	TA	TA	GTAA	GGAA	GC	AT	CG	CG	CA	CA	TCAAC	TCAAC	GT	TG	CG	CG	CA	CA	AA	CA	CT	CT	AA	AA	CC	CC	AA	GA	GT	GT	AA	AA	TA	CA	CC	CA	GC	GC
Lightning_Cr	OmyLGHT01S_0001	reference	IMNAHA	GGC	GAC	GA	TG	AC	AC	CG	CG	TA	TA	GGAA	GGAA	GC	GC	CG	CG	CA	GC	TCAAC	TTAAC	GG	GG	CG	CG	CG	CA	CA	CA	CT	CT	AA	GA	CC	CC	AA	GA	GT	GT	AA	AA	TA	TA	CC	CC	GC	GC
Lightning_Cr	OmyLGHT01S_0002	reference	IMNAHA	GGC	GAC	GG	GG	AG	AC	CA	CG	TA	TA	GTAA	GGAA	GC	GT	CG	CG	CA	AA	TCAAC	TCAAC	GT	GG	CG	CG	CG	CA	AA	AA	CT	CT	AA	GA	CC	CC	AA	GA	GT	TT	AA	AA	TA	CA	CC	CC	GC	GC
Lightning_Cr	OmyLGHT01S_0003	reference	IMNAHA	GGC	GAC	GG	GA	AG	AC	CG	CG	TA	TA	GTAA	GGAA	GC	GC	CG	CG	CA	GC	TCAAC	TCAAC	GG	TG	CG	CG	CG	CA	AA	CA	CT	CT	GA	GA	CC	CA	AA	AA	GT	TT	AA	AA	TA	CA	CC	CC	GC	GC
Lightning_Cr	OmyLGHT01S_0004	reference	IMNAHA	GGC	GGC	GG	GA	AG	AC	CA	CA	TA	TA	GGAA	GGAA	GC	GC	CG	CG	CA	CA	TCAAC	TCAAC	GT	GG	CG	CA	CG	CA	AA	AA	CT	CT	AA	GA	CC	CA	AA	AA	GT	GT	AA	AA	CA	CA	CC	CC	GC	GC
Lightning_Cr	OmyLGHT01S_0005	reference	IMNAHA	GGC	GGC	GG	GA	AC	AC	CA	CG	TA	TA	GTAA	GGAA	GC	GT	CG	CG	CA	AA	TCAAC	TCAAC	GT	GG	CG	CG	CA	CA	CA	CA	CT	CT	AA	GA	CC	CC	AA	AA	GT	GT	AA	AA	TA	TA	CC	CC	GC	GC
Lightning_Cr	OmyLGHT01S_0006	reference	IMNAHA	GGC	GAC	GG	GA	AC	AC	CG	CG	TA	TA	GTAA	GGAA	GC	GC	CG	CG	CA	CA	TCAAC	TCAAC	GT	GG	CG	CA	CA	CA	CA	CA	CT	CT	AA	AA	CC	CC	AA	GA	GA	TT	AA	AA	CA	CA	CC	CC	GC	GC
Lightning_Cr	OmyLGHT01S_0007	reference	IMNAHA	GAC	GAC	GG	GA	AG	AC	CA	CG	TA	TA	GGAA	GGAA	AT	AT	CG	CG	CC	GC	TCAAC	TCAAC	GT	GG	CG	CG	CG	CG	AA	CA	CT	CT	GA	GA	CC	GC	AA	GA	GT	GA	AA	AA	TA	CA	CC	CC	GC	GC
Lightning_Cr	OmyLGHT01S_0008	reference	IMNAHA	GAC	GAC	GA	GA	AG	AC	CG	CG	TA	TA	GGAA	GGAA	GC	GC	CG	CG	CA	AA	TCAAC	TTAAC	GT	TG	CG	CA	CG	CA	AA	CA	CT	CT	AA	AA	CC	GC	AA	AA	GT	GA	AA	AA	TA	CA	CC	CC	GC	GC
Lightning_Cr	OmyLGHT01S_0009	reference	IMNAHA	GGC	GGC	GG	GG	AC	AC	CA	CG	TA	TA	GTAA	GTAA	GC	GC	CG	CG	CA	CC	TCAAC	TCAAC	GT	GG	000	000	CA	CA	CA	CA	CT	CT	AA	GA	CC	GC	AA	AA	GT	TT	AT	AT	TA	TA	CC	CC	GC	GC
Lightning_Cr	OmyLGHT01S_0010	reference	IMNAHA	GGC	GGC	GG	TG	AG	AC	CA	CA	TA	TA	GGAA	GGAA	GC	GC	CG	CT	CC	GC	TCAAC	TCAAC	GG	GG	CG	CG	CG	CA	AA	CA	CT	CT	AA	GA	CC	CC	AA	GA	GT	TT	AA	AA	TA	TA	CC	CC	GC	AC
Lightning_Cr	OmyLGHT01S_0011	reference	IMNAHA	GGC	GGC	GA	GA	AC	AC	CA	CG	TA	TA	GGAA	GGGA	GC	GT	CG	CG	CA	GC	TCAAC	TCAAC	GT	GT	CG	CG	CG	CA	CA	CA	CT	CT	AA	AA	CC	CC	AA	GA	GT	TT	AA	CA	CA	CA	CC	CC	GC	GC
Lightning_Cr	OmyLGHT01S_0012	reference	IMNAHA	GGC	GGC	GG	GA	AG	AC	CG	CG	TA	TA	GGAA	GGGA	GC	GC	CG	CG	CC	GC	TCAAC	TCAAC	GG	TG	CG	CG	CG	CG	AA	CA	CT	CT	AA	AA	CC	CC	AA	GA	GT	GT	AA	CA	TA	CA	CC	CC	GC	GC
Lightning_Cr	OmyLGHT01S_0013	reference	IMNAHA	GGC	GAC	GG	GA	AG	AG	CA	CG	TA	TA	GTAA	GTAA	GC	GT	CG	CG	CC	GC	TCAAC	TCAAC	GG	GG	CG	CA	CG	CG	AA	AA	CT	CT	AA	AA	CC	CA	AA	GA	GT	GT	AA	CA	TA	TA	CC	CC	GC	GC
Lightning_Cr	OmyLGHT01S_0014	reference	IMNAHA	GGC	GAC	GG	GA	AG	AG	CA	CA	TA	TA	GTAA	GGAA	GC	GC	CG	CG	CA	CA	TCAAC	TCAAC	GT	GG	CG	CG	CG	CG	CA	CA	CT	CT	AA	GA	CC	CC	AA	AA	GT	GT	AT	CA	TA	CA	CC	CA	GC	AC
Lightning_Cr	OmyLGHT01S_0015	reference	IMNAHA	GGC	GAC	GG	GA	AC	AC	CG	CG	TA	TA	GTAA	GGAA	GC	AT	CG	CG	CA	CC	TCAAC	TCAAC	GG	GG	CG	CA	CG	CG	CA	CA	CT	CT	AA	GA	CC	CC	AA	AA	GT	GT	AA	AA	CA	CA	CC	CC	GC	GC
Lightning_Cr	OmyLGHT01S_0016	reference	IMNAHA	GGC	GAC	GG	TG	AG	AC	CA	CG	TA	TA	GTAA	GGAA	GC	AT	CG	CG	CA	CC	TCAAC	TTAAC	GT	GG	CG	CA	CG	CA	AA	CA	CT	CT	AA	AA	CC	GC	AA	GA	GT	GT	AA	AA	TA	CA	CC	CC	GC	GC
Lightning_Cr	OmyLGHT01S_0017	reference	IMNAHA	GGC	GGC	GG	GA	AG	AG	CG	CG	TA	TA	GGAA	GGAA	GC	GC	CG	CT	CA	CA	TCAAC	TCAAC	GG	TG	CG	CG	CG	CG	CA	CA	CT	CT	GA	GA	CC	GC	AA	GA	GT	TT	AA	AA	TA	CA	CC	CC	GC	GC
Lightning_Cr	OmyLGHT01S_0018	reference	IMNAHA	GGC	GGC	GA	GA	AG	AG	CA	CG	TA	TA	GGAA	GGAA	GC	GC	CG	CG	CA	CA	TCAAC	TCAAC	GT	GT	CG	CG	CG	CG	CA	CA	CT	CT	GA	GA	CC	CC	AA	AA	GT	TA	AA	AA	TA	TA	CC	CC	GC	GC
Lightning_Cr	OmyLGHT01S_0019	reference	IMNAHA	GGC	GAC	GG	GA	AC	AC	CA	CG	TA	TA	GGAA	GGGA	GC	GT	CG	CG	CA	CC	TCAAC	TCAAC	GT	GT	CG	CG	CG	CG	AA	AA	CT	CT	AA	AA	CC	CC	AA	AA	GT	GT	AA	AA	TA	TA	CC	CA	GC	GC
Lightning_Cr	OmyLGHT01S_0020	reference	IMNAHA	GGC	GAC	GG	GA	AG	AG	CA	CG	TA	TA	GGAA	GGAA	GT	AT	CG	CG	CA	GC	TCAAC	TCAAC	GG	GG	CG	CG	CG	CA	CA	CA	CT	CT	AA	GA	CC	CC	AA	GA	GT	GT	AA	AA	TA	CA	CC	CC	GC	AC
Lightning_Cr	OmyLGHT01S_0021	reference	IMNAHA	GAC	GAC	GA	GA	AG	AC	CA	CG	TA	TA	GTAA	GGAA	GC	AT	CG	CG	CA	AA	TCAAC	TCAAC	GT	TG	CG	CG	CA	CA	CA	CA	CT	CT	AA	AA	CC	CC	AA	AA	GT	GA	AA	AA	TA	CA	CC	CC	GC	GC
Lightning_Cr	OmyLGHT01S_0022	reference	IMNAHA	GGC	GAC	GA	TG	AG	AC	CA	CA	TA	TA	GTAA	GTAA	GC	AT	CG	CG	CC	GC	TCAAC	TCAAC	GT	GG	CG	CG	CG	CG	AA	CA	CT	CT	AA	AA	CC	CC	AA	GA	GT	GT	AT	CA	CA	CA	CC	CC	GC	GC
Lightning_Cr	OmyLGHT01S_0023	reference	IMNAHA	GGT	GGT	GA	TG	AG	AC	CA	CG	TA	TA	GTAA	GGGA	GC	AT	CG	CG	CA	CA	TCAAC	TCAAC	GT	GG	CG	CG	CA	CA	CA	CA	CT	CT	AA	GA	CC	CC	AA	AA	GT	GT	AA	AA	TA	CA	CC	CC	GC	GC
Lightning_Cr	OmyLGHT01S_0024	reference	IMNAHA	GGC	GGC	GG	TG	AC	AC	CA	CG	TA	TA	GGAA	GGAA	GC	GC	CG	CG	CA	CC	TCAAC	TCAAC	GG	GG	CG	CG	CA	CA	CA	CA	CT	CT	GA	GA	CC	CC	AA	GA	GT	GA	AA	AT	TA	TA	CC	CC	GC	GC
Lightning_Cr	OmyLGHT01S_0026	reference	IMNAHA	GGC	GGC	GA	TG	AC	AC	CG	AA	TA	TA	GTAA	GGAA	GC	GC	CG	CG	CA	CA	TCAAC	TTAAC	GT	GG	CG	CG	CA	CA	AA	CA	CT	CT	AA	GA	CC	GC	AA	GA	GT	GT	AA	AT	TA	TA	CC	CC	GC	GC
Lightning_Cr	OmyLGHT01S_0027	reference	IMNAHA	GGC	GGC	GG	TG	AC	AC	CA	CA	TA	TA	GTAA	GGAA	GC	GC	CG	CG	CC	GC	TCAAC	TCAAC	GT	GG	CG	CG	CG	CA	AA	CA	CT	CT	AA	AA	CC	CC	AA	GA	GT	TT	AA	AA	CA	CG	CC	CC	GC	GC
Lightning_Cr	OmyLGHT01S_0028	reference	IMNAHA	GAC	GAC	GG	GA	AG	AC	CA	CG	TA	TA	GTAA	GGAA	GC	AT	CG	CG	CC	GC	TCAAC	TCAAC	GG	GG	CG	CA	CG	CA	AA	CA	CT	CT	AA	AA	CC	CC	AA	AA	GT	GT	AA	AT	TA	CA	CC	CC	GC	GC
Lightning_Cr	OmyLGHT01S_0029	reference	IMNAHA	GGC	GAC	GA	GA	AG	AC	CA	CG	TA	TA	GTAA	GGAA	GC	GC	CG	CG	CA	CA	TCAAC	TCAAC	GT	GG	CA	CA	CG	CA	AA	AA	CT	CT	AA	GA	CC	CA	AA	GA	GT	TT	AT	CA	TA	TA	CC	CC	GC	AC
Lightning_Cr	OmyLGHT01S_0030	reference	IMNAHA	GGC	GAC	GG	GA	AG	AC	CG	CG	TA	TA	GTAA	GGAA	GC	GT	CG	CG	CA	AA	TCAAC	TCAAC	GT	GG	CG	CG	CG	CA	CA	CA	CT	CT	AA	AA	CC	CC	GA	GA	GT	TT	AA	AA	TA	CA	CC	CC	GC	GC
Lightning_Cr	OmyLGHT01S_0031	reference	IMNAHA	GGC	GAC	GG	GG	AG	AC	CA	CG	TA	TA	GTAA	GGAA	GC	GC	CG	CG	CA	CA	TCAAC	TCAAC	GG	GG	CG	CG	CA	CA	AA	CA	CT	CT	GA	GA	CC	GC	AA	AA	GT	TT	AA	AA	CA	CA	CC	CC	GC	GT
Lightning_Cr	OmyLGHT01S_0032	reference	IMNAHA	GGC	GAC	GA	GA	AG	AC	CG	CG	TA	TA	GTAA	GGAA	GC	GC	CG	CG	CA	GC	TCAAC	TCAAC	GG	GG	CG	CG	CG	CA	CA	CA	CT	CT	GA	GA	CC	CC	AA	AA	GT	GT	AA	AT	TA	CA	CC	CC	GC	GC
Lightning_Cr	OmyLGHT01S_0033	reference	IMNAHA	GGC	GAC	GA	GA	AC	AC	CA	CA	TA	TA	GTAA	GGAA	GC	GC	CG	CG	CA	CA	TCAAC	TCAAC	GG	GG	CG	CG	CG	CG	AA	AA	CT	CT	AA	AA	CC	CC	AA	AA	GT	GT	AA	AA	TA	TA	CC	CC	GC	GC
Lightning_Cr	OmyLGHT01S_0034	reference	IMNAHA	GGC	GAC	GA	TG	AC	AC	CA	CA	TA	TA	GTAA	GGAA	GC	GT	CG	CG	CA	CC	TCAAC	TCAAC	GT	GT	CG	CG	CG	CG	AA	AA	CT	CT	AA	AA	CC	CC	AA	AA	GT	TT	AA	CA	TA	CA	CC	CC	GC	GC
Lightning_Cr	OmyLGHT01S_0035	reference	IMNAHA	GGC	GAC	GG	GA	AC	AC	CA	CA	TA	TA	GTAA	GTAA	GC	GC	CG	CG	CA	GC	TCAAC	TCAAC	GT	GG	CG	CG	CG	CG	AA	CA	CT	CT	AA	GA	CC	CC	AA	GA	GT	TT	AA	CA	CA	CA	CC	CC	GC	GC
Lightning_Cr	OmyLGHT01S_0036	reference	IMNAHA	GAC	GAC	GA	GA	AG	AC	CG	CG	TA	TA	GGAA	GGAA	GC	AT	CG	CG	CA	CA	TCAAC	TTAAC	GG	GG	CG	CA	CG	CG	AA	CA	CT	CT	AA	AA	CC	GC	AA	GA	GT	GT	AA	AT	TA	CA	CC	CC	GC	GC
Lightning_Cr	OmyLGHT01S_0037	reference	IMNAHA	GGT	GAC	GA	TG	AC	AC	CG	CG	TA	TA	GTAA	GGAA	GC	AT	CG	CG	CA	CA	TCAAC	TCAAC	GT	GT	CG	CA	CG	CA	AA	CA	CT	CT	AA	GA	CC	CA	AA	AA	GT	GT	AA	CA	TA	TA	CC	CA	GC	GC
Lightning_Cr	OmyLGHT01S_0038	reference	IMNAHA	GGC	GGC	GG	GA	AG	AC	CG	CG	TA	TA	GTAA	GGAA	GC	GT	CG	CG	CA	AA	TCAAC	TCAAC	GT	GG	CG	CG	CG	CA	CA	CA	CT	CT	AA	AA	CC	CC	AA	GA	GT	TT	AA	CA	TA	CA	CC	CC	GC	GC
Lightning_Cr	OmyLGHT01S_0039	reference	IMNAHA	GGC	GGC	GG	GG	AC	AC	CA	CG	TA	TA	GGAA	GGAA	GC	GT	CG	CG	CA	CA	TCAAC	TTAAC	GG	GG	CG	CG	CG	CA	AA	CA	CT	CT	AA	AA	CC	GC	GA	GA	GT	GT	AA	CA	TA	TA	CC	CC	GC	GC
Lightning_Cr	OmyLGHT01S_0040	reference	IMNAHA	GGC	GGT	GA	GA	AC	AC	CA	CG	TA	TA	GTAA	GGAA	GC	GC	CG	CG	GC	AA	TCAAC	TCAAC	GG	TG	CG	CG	CG	CA	AA	AA	CT	CT	AA	GA	CC	CC	GA	GA	GT	TT	AA	AA	TA	CA	CC	CC	GC	GC
Lightning_Cr	OmyLGHT01S_0041	reference	IMNAHA	GAC	GAC	GG	GA	AC	AC	CA	CG	TA	TA	GTAA	GTAA	GC	GC	CG	CG	GC	GC	TCAAC	TCAAC	GG	GG	CG	CG	CG	CG	AA	CA	CT	CT	AA	AA	CC	CC	AA	GA	GT	GT	AA	AA	TA	CA	CC	CC	GC	GC
Lightning_Cr	OmyLGHT01S_0042	reference	IMNAHA	GAC	GAC	GA	GA	AC	AC	CA	CA	TA	TA	GTAA	GGAA	GC	GC	CG	CG	CA	CA	TCAAC	TCAAC	GG	GG	CG	CA	CA	CA	AA	CA	CT	CT	AA	AA	CC	CC	AA	GA	GT	GT	AA	AT	TA	CA	CC	CC	GC	GC
Lightning_Cr	OmyLGHT01S_0043	reference	IMNAHA	GAC	GAC	GA	TG	AG	AC	CA	CA	TA	TA	GTAA	GGAA	GC	GC	CG	CG	CA	CA	TCAAC	TCAAC	GT	TG	CG	CG	CG	CG	CA	CA	CT	CT	AA	GA	CC	CC	AA	AA	GT	GT	AA	AT	TA	CA	CC	CC	GC	GC
Lightning_Cr	OmyLGHT01S_0044	reference	IMNAHA	GGC	GGC	GG	GG	AG	AC	CG	CG	TA	TA	GTAA	GGAA	GC	GC	CG	CG	CA	CA	TCAAC	TCAAC	GT	GG	CG	CG	CG	CG	AA	CA	CT	CT	GA	GA	CC	CC	AA	AA	GT	TT	AT	CA	TA	CA	CC	CC	GC	GC
Lightning_Cr	OmyLGHT01S_0045	reference	IMNAHA	GGC	GGC	GA	GA	AG	AC	CG	CG	TA	TA	GTAA	GGAA	GC	GC	CG	CG	CA	GC	TCAAC	TTAAC	GT	GG	CG	CG	CG	CG	CA	CA	CT	CT	AA	AA	CC	GC	AA	GA	GT	GT	AA	AA	TA	TA	CC	CC	GC	GC
Lightning_Cr	OmyLGHT01S_0046	reference	IMNAHA	GGC	GAC	GA	GA	AC	AC	CA	CG	TA	TA	GTAA	GTAA	GC	GC	CG	CG	CA	AA	TCAAC	TCAAC	GG	GG	CG	CG	CG	CG	AA	CA	CT	AT	AA	GA	CC	CC	AA	AA	GT	TT	AA	CA	CA	CA	CC	CC	GC	GC
Lightning_Cr	OmyLGHT01S_0048	reference	IMNAHA	GGC	GGT	GG	GA	AC	AC	CA	CG	TA	TA	GTAA	GGGA	GC	GC	CG	CG	CA	CA	TCAAC	TCAAC	GT	GG	CG	CA	CG	CA	CA	CA	CT	CT	AA	AA	CC	GC	GA	GA	GT	GA	AA	AA	TA	CA	CC	CC	GC	GC
Lightning_Cr	OmyLGHT01S_0049	reference	IMNAHA	GGC	GGT	GG	GA	AC	AC	CG	CG	TA	TA	GTAA	GTAA	GC	AT	CG	CG	CA	CA	TCAAC	TTAAC	GG	GG	CA	CA	CA	CA	AA	AA	CT	CT	AA	GA	CC	CC	AA	GA	GT	GT	AA	AA	TA	TA	CC	CC	GC	GC
Lightning_Cr	OmyLGHT01S_0050	reference	IMNAHA	GGC	GGT	GA	GA	AC	AC	CA	CG	TA	TA	GTAA	GTAA	GC	GC	CG	CG	CA	AA	TCAAC	TCAAC	GT	GG	CG	CG	CG	CA	CA	CA	CT	CT	AA	GA	CC	GC	GA	GA	GT	GA	AA	AA	TA	CA	CC	CC	GC	GC
Lightning_Cr	OmyLGHT01S_0051	reference	IMNAHA	GAC	GAC	GG	GA	AG	AC	CA	CG	TA	TA	GTAA	GGAA	GC	GC	CG	CG	CA	CA	TCAAC	TCAAC	GG	GG	CG	CG	CG	CA	AA	CA	CT	CT	AA	GA	CC	CC	GA	GA	GT	GT	AA	CA	TA	TA	CC	CC	GC	GC
Lightning_Cr	OmyLGHT01S_0053	reference	IMNAHA	GAC	GAC	GA	TG	AC	AC	CA	CG	TA	TA	GTAA	GGAA	GC	AT	CG	CG	CA	CA	TCAAC	TCAAC	GG	GG	CG	CA	CG	CA	AA	AA	CT	CT	AA	GA	CC	CC	AA	AA	GT	GT	AA	CA	CA	CA	CC	CC	GC	GC
Lightning_Cr	OmyLGHT01S_0054	reference	IMNAHA	GGC	GAC	GG	GA	AC	AC	CA	CG	TA	TA	GTAA	GGAA	GC	GC	CG	CG	CA	CA	TCAAC	TCAAC	GT	GG	CG	CG	CA	CA	CA	CA	CT	CT	AA	AA	CC	CC	AA	GA	GT	GT	AA	AT	TA	TA	CC	CC	GC	AC
Lightning_Cr	OmyLGHT01S_0056	reference	IMNAHA	GGC	GGC	GG	GG	AG	AC	CG	CG	TA	TA	GTAA	GGAA	GT	GT	CG	CG	CA	CA	TCAAC	TCAAC	GT	GG	CG	CG	CG	CG	CA	CA	CT	CT	GA	GA	CC	CC	AA	AA	GT	GT	AA	AA	TA	TA	CC	CC	GC	GC
Lightning_Cr	OmyLGHT01S_0057	reference	IMNAHA	GGC	GGC	GG	GA	AG	AG	CG	CG	TA	TA	GGAA	GGGA	GC	GT	CG	CG	CA	CC	TCAAC	TCAAC	GG	TG	CG	CG	CG	CA	AA	CA	CT	CT	GA	GA	CC	CC	AA	AA	GT	TT	AA	CA	TA	CA	CC	CC	GC	AC
Lightning_Cr	OmyLGHT01S_0058	reference	IMNAHA	GGC	GGC	GG	GA	AC	AC	CA	CG	TA	TA	GGAA	GGGA	GC	GC	CG	CG	CA	CA	TCAAC	TCAAC	GT	GG	CG	CA	CG	CA	AA	CA	CT	CT	GA	GA	CC	GC	AA	GA	GT	GA	AA	AA	TA	CA	CC	CC	GC	GC
Lightning_Cr	OmyLGHT01S_0059	reference	IMNAHA	GAC	GAC	GG	TG	AC	AC	CG	CG	TA	TA	GTAA	GTAA	GC	GC	CG	CG	CA	CC	TCAAC	TCAAC	GG	GG	CG	CG	CG	CG	AA	CA	CT	AT	AA	GA	CC	CC	AA	AA	GT	GT	AA	CA	CA	CA	CC	CC	GC	GC
Lightning_Cr	OmyLGHT01S_0061	reference	IMNAHA	GGC	GAC	GG	GA	AG	AC	CA	CG	TA	TA	GGAA	GGGA	GC	GC	CG	CG	CA	AA	TCAAC	TCAAC	GG	TG	CG	CG	CG	CG	AA	CA	CT	CT	AA	AA	CC	CC	AA	AA	GT	TT	AA	AA	TA	CA	CC	CC	GC	GC
Lightning_Cr	OmyLGHT01S_0062	reference	IMNAHA	GGC	GGC	GA	TG	AC	AC	CA	CG	TA	TA	GGAA	GGAA	GC	AT	CG	CG	AA	AA	TCAAC	TCAAC	GG	GG	CG	CG	CA	CA	CA	CA	CT	CT	AA	GA	CC	CC	AA	AA	GT	TT	AA	AA	CA	CA	CC	CC	GC	GC
Lightning_Cr	OmyLGHT01S_0063	reference	IMNAHA	GAC	GAC	GG	TG	AC	AC	CA	CG	TA	TA	GGAA	GGAA	GC	GC	CG	CT	CA	CA	TCAAC	TCAAC	GT	GG	CG	CG	CA	CA	AA	CA	CT	CT	AA	AA	CC	GC	AA	AA	GT	GT	AA	AA	TA	TA	CC	CC	GC	GC
Lightning_Cr	OmyLGHT01S_0064	reference	IMNAHA	GAC	GAC	TG	TG	AC	AC	CA	CG	TA	TA	GGAA	GGAA	GC	GC	CG	CG	CA	CC	TCAAC	TTAAC	GG	GG	CG	CA	CG	CA	AA	CA	CT	CT	AA	GA	CC	CC	AA	GA	GT	TT	AA	AA	CA	CA	CC	CC	GC	GC
Lightning_Cr	OmyLGHT01S_0065	reference	IMNAHA	GGC	GGT	GG	GA	AC	AC	CA	CG	TA	TA	GGAA	GGAA	GC	GC	CG	CG	CA	AA	TCAAC	TCAAC	GT	GT	CG	CG	CG	CA	AA	AA	CT	CT	AA	AA	CC	CA	AA	GA	GT	GT	AA	CA	CA	CA	CC	CC	GC	GC
Lightning_Cr	OmyLGHT01S_0066	reference	IMNAHA	GAC	GAC	GG	GA	AC	AC	CA	CG	TA	TA	GTAA	GTAA	GC	AT	CG	CG	CA	CA	TCAAC	TCAAC	GG	GG	CG	CG	CG	CG	AA	CA	CT	AT	AA	GA	CC	CC	AA	AA	GT	GT	AA	AA	TA	CA	CC	CC	GC	GC
Lightning_Cr	OmyLGHT01S_0068	reference	IMNAHA	GGC	GGC	GA	GA	AG	AC	CG	CG	TA	TA	GTAA	GGAA	GC	GC	CG	CG	CA	CC	TCAAC	CCAAC	GG	GG	CG	CG	CG	CA	AA	CA	CT	CT	AA	GA	CC	CC	AA	AA	GT	GT	AA	AA	TA	CA	CC	CC	GC	GC
Lightning_Cr	OmyLGHT01S_0069	reference	IMNAHA	GGC	GAC	GA	TG	AC	AC	CA	CG	TA	TA	GTAA	GGAA	GC	GC	CG	CG	CA	AA	TCAAC	TCAAC	GT	TG	CG	CA	CG	CG	CA	CA	CT	CT	AA	AA	CC	CC	GA	GA	GT	TT	AT	AT	TA	TA	CC	CC	GC	GC
Lightning_Cr	OmyLGHT01S_0070	reference	IMNAHA	GGC	GAC	GG	GA	AC	AC	CA	CA	TA	TA	GTAA	GGAA	GC	GC	CG	CG	CC	CC	TCAAC	TCAAC	GG	GG	CG	CG	CG	CG	CA	CA	CT	CT	GA	GA	CC	GC	GA	GA	GT	GA	AA	AA	CA	CA	CC	CC	GC	GC
Lightning_Cr	OmyLGHT01S_0071	reference	IMNAHA	GGC	GAC	GG	GA	AC	AC	CG	CG	TA	TA	GTAA	GGAA	GC	AT	CG	CG	CC	GC	TCAAC	TCAAC	GT	GT	CG	CA	CA	CA	CA	CA	CT	CT	AA	GA	CC	CC	AA	AA	GT	GT	AA	AA	TA	TA	CC	CC	GC	AC
Lightning_Cr	OmyLGHT01S_0072	reference	IMNAHA	GGC	GAC	GG	GG	AC	AC	CA	CG	TA	TA	GGAA	GGAA	GC	GT	CG	CG	CC	GC	TCAAC	TTAAC	GG	GG	CG	CA	CG	CA	AA	AA	CT	CT	AA	GA	CC	CC	AA	AA	GT	TT	AT	AT	TA	CA	CC	CC	GC	GC
Lightning_Cr	OmyLGHT01S_0073	reference	IMNAHA	GGC	GGC	TG	TG	AC	AC	CG	CG	TA	TA	GTAA	GTAA	GC	GC	CG	CG	CC	GC	TCAAC	TCAAC	GT	GG	CG	CA	CG	CG	AA	CA	CT	CT	AA	GA	CC	CC	AA	AA	GT	GT	AA	AA	TA	TA	CC	CC	GC	GC
Lightning_Cr	OmyLGHT01S_0074	reference	IMNAHA	GGC	GAC	GG	TG	AG	AG	CA	CG	TA	TA	GTAA	GGAA	GC	GT	CG	CG	CA	AA	TCAAC	TCAAC	GT	GG	CG	CG	CG	CA	AA	CA	CT	CT	AA	AA	CC	CC	GA	GA	GT	GT	AA	AA	CA	CA	CC	CC	GC	GC
Lightning_Cr	OmyLGHT01S_0075	reference	IMNAHA	GGC	GAC	GA	GA	AG	AC	CA	CG	TA	TA	GGAA	GGGA	GC	GC	CG	CG	CA	GC	TCAAC	CCAAC	GT	GG	CG	CG	CG	CA	AA	CA	CT	CT	AA	AA	CC	CC	AA	AA	GT	GT	AA	CA	TA	TA	CC	CC	GC	GC
Lightning_Cr	OmyLGHT01S_0076	reference	IMNAHA	GGC	GGC	GG	GA	AC	AC	CA	CG	TA	TA	GTAA	GGGA	GC	GC	CG	CG	CA	AA	TCAAC	TTAAC	GT	GG	CG	CA	CG	CG	AA	CA	CT	CT	AA	GA	CC	CC	GA	GA	GT	GT	AA	AA	TA	CA	CC	CC	GC	GC
Lightning_Cr	OmyLGHT01S_0077	reference	IMNAHA	GGC	GGC	GA	GA	AC	AC	CG	CG	TA	TA	GTAA	GTAA	GC	GT	CG	CG	CA	CA	TCAAC	TTAAC	GT	GG	CG	CG	CA	CA	AA	CA	CT	CT	AA	GA	CC	CC	AA	GA	GT	GT	AA	AT	TA	CA	CC	CC	GC	GC
Lightning_Cr	OmyLGHT01S_0078	reference	IMNAHA	GAC	GAC	GA	GA	AG	AC	CA	CG	TA	TA	GTAA	GGAA	GC	AT	CG	CG	CC	GC	TCAAC	TCAAC	GT	GG	CG	CG	CA	CA	CA	CA	CT	CT	AA	GA	CC	GC	AA	AA	GT	GT	AA	CA	TA	TA	CC	CC	GC	GC
Lightning_Cr	OmyLGHT01S_0079	reference	IMNAHA	GGC	GGC	GA	GA	AC	AC	CG	CG	TA	TA	GTAA	GTAA	GC	GC	CG	CG	CA	GC	TCAAC	TCAAC	GT	GG	CG	CA	CG	CA	AA	AA	CT	CT	AA	GA	CC	CC	AA	GA	GT	GT	AA	AA	TA	CA	CC	CC	GC	GC
Lightning_Cr	OmyLGHT01S_0081	reference	IMNAHA	GGC	GGC	GG	TG	AC	AC	CG	CG	TA	TA	GGAA	GGAA	GC	GC	CG	CG	GC	GC	TCAAC	TCAAC	GT	GT	CG	CG	CG	CG	AA	CA	CT	CT	AA	GA	CC	GC	AA	GA	TT	TT	AA	AA	TA	TA	CC	CC	GC	GC
Lightning_Cr	OmyLGHT01S_0082	reference	IMNAHA	GGC	GGC	GG	GA	AC	AC	CA	CG	TA	TA	GTAA	GGAA	GC	GC	CG	CG	CA	AA	TCAAC	TCAAC	GT	GG	CG	CG	CG	CG	AA	CA	CT	CT	AA	AA	CC	GC	GA	GA	GT	GA	AA	AA	TA	CA	CC	CC	GC	GC
Lightning_Cr	OmyLGHT01S_0084	reference	IMNAHA	GGC	GAC	TG	TG	AG	AC	CG	CG	TA	TA	GGAA	GGAA	GC	GC	CG	CG	CA	CA	TCAAC	TCAAC	GG	TG	CG	CG	CG	CG	CA	CA	CT	CT	GA	GA	CC	GC	AA	GA	TT	TT	AA	AA	TA	CA	CC	CC	GC	GC
Little_Bear_Cr	OmyLBPW12S_0001	reference	LOWCLWR	GAC	GAC	GG	GG	AG	AC	CG	CG	TA	TA	GTAA	GTAA	GC	GT	CG	CG	CA	AA	TCAAC	TCAAC	GT	GG	CG	CA	CG	CG	AA	AA	CT	CT	AA	GA	CC	CC	AA	GA	GT	GT	AA	AA	CA	CA	CC	CC	GC	GC
Little_Bear_Cr	OmyLBPW12S_0003	reference	LOWCLWR	GGC	GAC	GG	GA	AG	AC	CA	CG	TA	TA	GTAA	GTAA	GC	GT	CG	CG	CC	GC	TCAAC	TCAAC	GG	GG	CG	CA	CG	CA	AA	CA	CT	CT	AA	AA	CC	CC	AA	AA	GT	TT	AA	AA	TA	CG	CC	CC	GC	GC
Little_Bear_Cr	OmyLBPW12S_0004	reference	LOWCLWR	GAC	GAC	GA	TG	AG	AC	CA	CA	TA	TA	GTAA	GGAA	GC	GC	CG	CG	CC	GC	TCAAC	TCAAC	GT	GG	CG	CA	CG	CG	CA	CA	CT	CT	AA	AA	CC	CC	AA	AA	GT	GT	AA	AA	TA	CA	CC	GC	GC	GC
Little_Bear_Cr	OmyLBPW12S_0005	reference	LOWCLWR	GGC	GAC	GG	TG	AG	AG	CA	CG	TA	TA	GTAA	GGAA	GC	GC	CG	CG	CA	CA	TCAAC	TTAAC	GT	GG	CG	CA	CG	CG	CA	CA	000	000	AA	GA	CC	CC	AA	GA	GT	GT	AA	AT	TA	CA	CC	CC	GC	AC
Little_Bear_Cr	OmyLBPW12S_0006	reference	LOWCLWR	GGC	GAC	GG	GG	AC	GC	CA	CG	TA	TA	GTAA	GGAA	GC	GC	CG	CG	CA	AA	TCAAC	TCAAC	GG	GG	CG	CA	CA	CA	AA	CA	CT	CT	AA	AA	CC	CC	AA	AA	GT	GT	AA	AA	TA	CA	CC	CC	GC	GC
Little_Bear_Cr	OmyLBPW12S_0008	reference	LOWCLWR	GAC	GAC	GG	GA	AG	AG	CG	CG	TA	TA	GTAA	GGAA	GC	GC	CG	CG	CA	GC	TCAAC	TCAAC	GT	GG	CG	CG	CG	CA	AA	AA	CT	CT	AA	GA	CC	CC	AA	GA	GT	GT	AA	AA	TA	CA	CC	CC	GC	GC
Little_Bear_Cr	OmyLBPW12S_0009	reference	LOWCLWR	GGC	GAC	GG	TG	AG	AC	CA	CG	TA	TA	GTAA	GGAA	GC	GC	CG	CG	CA	GC	TCAAC	TCAAC	GG	GG	CG	CG	CG	CG	AA	CA	CT	CT	AA	AA	CC	GC	AA	GA	GT	GA	AA	AA	CA	CA	CC	CC	GC	GC
Little_Bear_Cr	OmyLBPW12S_0010	reference	LOWCLWR	GGC	GAC	TG	TG	AG	AC	CA	CG	TA	TT	GTAA	GGAA	GC	GC	CG	CG	CA	AA	TCAAC	TTAAC	GG	GG	CG	CA	CG	CA	AA	CA	CT	CT	AA	AA	CC	CC	AA	AA	GT	GT	AA	AA	TA	CA	CC	CC	GC	GC
Little_Bear_Cr	OmyLBPW12S_0011	reference	LOWCLWR	GGC	GAC	GG	GA	AC	AC	CG	CG	TA	TA	GTAA	GGAA	GC	GT	CG	CG	CA	CC	TCAAC	TCAAC	GG	GG	CG	CA	CG	CA	AA	CA	CT	CT	AA	AA	CC	CC	GA	GA	GT	GT	AA	AA	TA	CA	CC	CC	GC	AC
Little_Bear_Cr	OmyLBPW12S_0012	reference	LOWCLWR	GGC	GGC	GG	GA	AG	AC	CA	CG	TA	TA	GTAA	GTAA	GC	GC	CG	CG	CC	GC	TCAAC	TCAAC	GG	GG	CG	CG	CG	CA	AA	CA	CT	CT	GA	GA	CC	CC	AA	GA	GT	TT	AA	AA	CA	CA	CC	CC	GC	GC
Little_Bear_Cr	OmyLBPW12S_0013	reference	LOWCLWR	GAC	GAC	GG	GG	AG	AC	CA	CG	TA	TA	GGAA	GGAA	GC	GT	CG	CG	CC	GC	TCAAC	TCAAC	GT	GG	CG	CA	CG	CG	AA	CA	CT	CT	AA	AA	CC	CC	AA	GA	GT	GT	AA	AA	TA	CA	CC	CC	GC	GC
Little_Bear_Cr	OmyLBPW12S_0014	reference	LOWCLWR	GGC	GAC	TG	TG	AC	GC	CG	CG	TA	TA	GTAA	GGAA	GC	GC	CG	CG	CA	CA	TCAAC	TCAAC	GT	TG	CG	CG	CG	CA	AA	CA	CT	CT	AA	AA	CC	CC	AA	AA	GT	GT	AA	AA	TA	CG	CC	CC	GC	GC
Little_Bear_Cr	OmyLBPW12S_0015	reference	LOWCLWR	GGC	GAC	GG	GA	AC	AC	CA	CG	TA	TA	GTAA	GGAA	GC	GT	CG	CG	CA	CC	TCAAC	TTAAC	GG	GG	CG	CA	CG	CA	CA	CA	CT	CT	AA	GA	CC	GC	AA	AA	GT	GT	AA	AA	TA	TA	CC	CC	GC	GC
Little_Bear_Cr	OmyLBPW12S_0016	reference	LOWCLWR	GGC	GAC	GG	TG	AG	AG	CA	CG	TA	TA	GTAA	GTAA	GC	GC	CG	CG	CA	GC	TCAAC	TCAAC	GG	GG	CG	CG	CG	CG	CA	CA	CT	CT	AA	GA	CC	CC	AA	GA	GT	GT	AA	AA	TA	TA	CC	CC	GC	GC
Little_Bear_Cr	OmyLBPW12S_0017	reference	LOWCLWR	GGC	GAC	GG	GA	AG	GC	CG	CG	TA	TT	GTAA	GGAA	GC	GC	CG	CG	CA	CC	TCAAC	TCAAC	GG	GG	CG	CG	CG	CA	AA	CA	CT	CT	AA	GA	CC	CC	AA	AA	GT	GT	AA	AA	TA	CA	CC	CA	GC	GC
Little_Bear_Cr	OmyLBPW12S_0019	reference	LOWCLWR	GGC	GAC	GG	GG	AG	AC	CA	CA	TA	TA	GGAA	GGAA	GC	GC	CG	CG	CA	CC	TCAAC	TTAAC	GG	GG	CG	CG	CG	CA	CA	CA	CT	CT	AA	AA	CC	GC	AA	AA	GT	GT	AA	AA	TA	CG	CC	CC	GC	GC
Little_Bear_Cr	OmyLBPW12S_0026	reference	LOWCLWR	GGC	GAC	GG	GA	AG	AG	CG	CG	TA	TA	GTAA	GGAA	GC	GT	CG	CG	CC	AA	TCAAC	TTAAC	GG	GG	CG	CG	CG	CG	CA	CA	CT	CT	AA	GA	CC	CC	AA	AA	GT	GT	AA	AA	TA	TA	CC	CC	GC	GC
Little_Bear_Cr	OmyLBPW12S_0027	reference	LOWCLWR	GAC	GAC	GG	GA	AG	AC	CA	CG	TA	TT	GTAA	GGAA	GC	GC	CG	CG	CA	CC	TCAAC	TCAAC	GT	GT	CG	CG	CG	CG	AA	AA	CT	AT	AA	AA	CC	GC	GA	GA	GT	GT	AA	AA	TA	TA	CC	GC	GC	GC
Little_Bear_Cr	OmyLBPW12S_0031	reference	LOWCLWR	GGC	GAC	GA	TG	AG	AC	CG	CG	TA	TA	GTAA	GGAA	GC	GC	CG	CG	CA	AA	TCAAC	TCAAC	GT	GT	CG	CA	CG	CA	CA	CA	CT	CT	AA	AA	CC	GC	GA	GA	GT	GT	AA	AA	TA	TA	CC	CC	GC	GC
Little_Bear_Cr	OmyLBPW12S_0032	reference	LOWCLWR	GAC	GAC	GA	TG	AG	AC	CA	CG	TA	TT	GGAA	GGAA	GC	GT	CG	TG	GC	AA	TCAAC	TCAAC	GG	GG	CG	CA	CG	CG	AA	AA	CT	CT	AA	AA	CC	CC	AA	GA	GT	GT	AA	AA	TA	CA	CC	CC	GC	GC
Little_Bear_Cr	OmyLBPW12S_0033	reference	LOWCLWR	GGC	GAC	GA	TG	AC	AC	CA	CG	TA	TA	GTAA	GGAA	GC	GC	CG	CG	CA	AA	TCAAC	TCAAC	GG	GG	CG	CA	CG	CA	AA	CA	CT	CT	AA	AA	CC	GC	GA	GA	GT	GT	AA	AA	TA	TA	CC	CC	GC	GC
Little_Bear_Cr	OmyLBPW12S_0034	reference	LOWCLWR	GAC	GAC	GA	GA	AG	AC	CA	CG	TA	TT	GTAA	GGAA	GC	GT	CG	CG	CC	AA	TCAAC	TCAAC	GT	GG	CG	CA	CA	CA	AA	CA	CT	CT	AA	GA	CC	CC	AA	GA	GT	GT	AA	AA	TA	CA	CC	CC	GC	GC
Little_Bear_Cr	OmyLBPW12S_0035	reference	LOWCLWR	GGC	GAC	TG	TG	AG	AG	CA	CG	TA	TA	GTAA	GTAA	GC	GC	CG	CG	CA	CA	TCAAC	TCAAC	GT	GG	CG	CA	CG	CA	AA	AA	CT	CT	AA	AA	CC	CC	AA	AA	GT	TT	AA	AA	TA	CA	CC	CC	GC	GC
Little_Bear_Cr	OmyLBPW12S_0036	reference	LOWCLWR	GGC	GGC	GG	GA	AG	AC	CG	CG	TA	TA	GTAA	GGAA	GC	GT	CG	CG	CA	AA	TCAAC	TCAAC	GG	GG	CG	CG	CG	CA	AA	CA	CT	CT	AA	GA	CC	GC	AA	GA	GT	GT	AA	CA	CA	CA	CC	CC	GC	GC
Little_Bear_Cr	OmyLBPW12S_0038	reference	LOWCLWR	GGC	GGC	GG	TG	AG	AC	CG	CG	TA	TA	GGAA	GGGA	GC	GC	CG	CG	CA	AA	TCAAC	TCAAC	GG	GG	CG	CA	CG	CG	AA	CA	CT	CT	AA	GA	CC	GC	AA	GA	GT	TT	AA	AA	TA	CA	CC	CC	GC	GC
Little_Bear_Cr	OmyLBPW12S_0039	reference	LOWCLWR	GAC	GAC	GG	GG	AG	AC	CA	CA	TA	TA	GTAA	GTAA	GC	GC	CG	CG	CA	CA	TCAAC	TCAAC	GT	GG	CG	CG	CG	CG	AA	AA	000	000	AA	GA	CC	GC	AA	GA	GT	GT	AA	AA	TA	CG	CC	CC	GC	GC
Little_Bear_Cr	OmyLBPW12S_0040	reference	LOWCLWR	GAC	GAC	GG	GG	AC	AC	CA	CG	TA	TA	GGAA	GGAA	GC	GC	CG	CG	CA	CA	TCAAC	TCATC	GT	GG	CG	CA	CG	CA	CA	CA	CT	CT	AA	GA	CC	CC	AA	GA	GT	GT	AA	CA	TA	CA	CC	CC	GC	GC
Little_Bear_Cr	OmyLBPW12S_0041	reference	LOWCLWR	GGC	GGC	GG	GA	AG	AC	CA	CA	TA	TA	GTAA	GTAA	GC	GT	CG	CG	CA	GC	TCAAC	TCAAC	GG	GG	CG	CG	CG	CG	AA	CA	CT	AT	GA	GA	CC	CC	AA	AA	GT	GA	AA	AA	CA	CA	CC	CC	GC	GC
Little_Bear_Cr	OmyLBPW12S_0042	reference	LOWCLWR	GGC	GAC	GA	TG	AG	AC	CG	CG	TA	TA	GGAA	GGAA	GC	GC	CG	CG	CA	AA	TCAAC	TCATC	GG	GG	CG	CA	CG	CA	AA	CA	CT	CT	AA	AA	CC	GC	GA	GA	GT	GT	AA	AT	TA	CA	CC	CC	GC	GC
Little_Bear_Cr	OmyLBPW12S_0043	reference	LOWCLWR	GGC	GAC	GG	GA	AG	GC	CA	CA	TA	TT	GGAA	GGAA	GC	GC	CG	CG	CA	CC	TCAAC	TCAAC	GT	GG	CG	CA	CG	CG	AA	AA	CT	CT	AA	GA	CC	GC	AA	GA	GT	GT	AA	AA	TA	TA	CC	CC	GC	GC
Little_Bear_Cr	OmyLBPW12S_0044	reference	LOWCLWR	GGC	GAC	GG	GA	AG	AG	CA	CG	TA	TA	GGAA	GGGA	GC	GC	CG	CG	CA	CC	TCAAC	TCAAC	GT	GG	CG	CG	CG	CG	AA	CA	CT	CT	AA	GA	CC	CC	AA	GA	GT	GT	AA	AT	CA	CA	CC	CC	GC	GC
Little_Bear_Cr	OmyLBPW12S_0046	reference	LOWCLWR	GGC	GAC	GA	TG	AG	AG	CA	CA	TA	TA	GGAA	GGAA	GC	GC	CG	TG	GC	GC	TCAAC	TCAAC	GT	GG	CG	CG	CG	CG	AA	CA	CT	CT	AA	GA	CC	CC	AA	AA	GT	GA	AA	AA	TA	CA	CC	CC	GC	GC
Little_Bear_Cr	OmyLBPW12S_0047	reference	LOWCLWR	GGC	GGC	GG	GA	AG	AG	CA	CA	TA	TT	GTAA	GGAA	GC	GC	CG	CG	CA	CA	TCAAC	TCAAC	GT	GT	CG	CA	CA	CA	CA	CA	CT	CT	AA	AA	CC	CC	GA	GA	GT	GA	AA	AT	TA	CA	CC	CC	GC	GC
Little_Bear_Cr	OmyLBPW12S_0048	reference	LOWCLWR	GGC	GAC	GG	GG	AG	AC	CA	CA	TA	TA	GGAA	GGAA	GC	GC	CG	CG	CA	CA	TCAAC	TCATC	GT	GG	CG	CG	CG	CA	CA	CA	CT	CT	AA	GA	CC	CC	AA	AA	GT	GT	AA	AA	TA	CA	CC	CC	GC	GC
Little_Bear_Cr	OmyLBPW12S_0049	reference	LOWCLWR	GGC	GGC	GG	TG	AG	AC	CA	CG	TA	TT	GTAA	GGAA	GC	GT	CG	CG	CA	CA	TCAAC	TCAAC	GT	GG	CG	CG	CG	CG	CA	CA	CT	CT	AA	GA	CC	CC	AA	AA	GT	TT	AT	AT	TA	CA	CC	CC	GC	GC
Little_Bear_Cr	OmyLBPW12S_0050	reference	LOWCLWR	GGC	GAC	GG	GG	AG	AC	CA	CA	TA	TT	GTAA	GGAA	GC	GC	CG	CG	CA	CA	TCAAC	TCAAC	GT	GT	CG	CG	CG	TA	AA	CA	CT	CT	GA	GA	CC	CC	AA	GA	GT	GT	AA	AA	TA	CA	CC	CC	GC	GC
Little_Bear_Cr	OmyLBPW12S_0102	reference	LOWCLWR	GGC	GAC	GA	GA	AG	AG	CG	CG	TA	TA	GGAA	GGAA	GC	GC	CG	CG	CA	CA	TCAAC	TCAAC	GG	GG	CG	CA	CG	CA	AA	CA	CT	CT	AA	GA	CC	CC	GA	GA	GT	GT	AA	AA	TA	TA	CC	CC	GC	GC
Little_Bear_Cr	OmyLBPW12S_0103	reference	LOWCLWR	GGC	GAC	GG	TG	AG	AG	CA	CA	TA	TT	GGAA	GGAA	GC	GC	CG	CG	CA	GC	TCAAC	TCAAC	GT	GG	CG	CG	CG	CA	CA	CA	CT	CT	AA	AA	CC	GC	AA	GA	GT	TT	AA	AA	TA	CA	CC	CC	GC	GC
Little_Bear_Cr	OmyLBPW12S_0104	reference	LOWCLWR	GGC	GAC	GG	TG	AG	AG	CA	CG	TA	TT	GTAA	GGAA	GC	GC	CG	CG	CA	CA	TCAAC	TCATC	GT	GG	CG	CA	CG	CG	AA	AA	CT	CT	AA	GA	CC	CC	AA	AA	GT	TT	AT	AT	TA	CA	CC	CC	GC	GC
Little_Bear_Cr	OmyLBPW12S_0106	reference	LOWCLWR	GGC	GGC	GG	GA	AG	AG	CG	CG	TA	TA	GTAA	GGAA	GC	GT	CG	CG	CA	CA	TCAAC	TCAAC	GG	GG	CG	CG	CG	CA	CA	CA	CT	CT	GA	GA	CC	CC	AA	AA	GT	GT	AA	CA	TA	CA	CC	CC	GC	GC
Little_Bear_Cr	OmyLBPW12S_0107	reference	LOWCLWR	GGC	GAC	GA	TG	AG	AC	CA	CG	TA	TT	GGAA	GGAA	GC	GT	CG	CT	CA	AA	TCAAC	TCAAC	GT	GG	CG	CA	CA	CA	AA	CA	CT	CT	AA	GA	CC	CC	AA	AA	GT	GT	AA	AA	TA	CA	CC	CC	GC	GC
Little_Bear_Cr	OmyLBPW12S_0112	reference	LOWCLWR	GGC	GAC	GA	TG	AG	AG	CA	CG	TA	TA	GTAA	GGAA	GC	GC	CG	CG	CC	AA	TCAAC	TTAAC	GT	GG	CG	CA	CG	CG	CA	CA	CT	AT	AA	GA	CC	GC	AA	GA	GT	GT	AA	AT	TA	TA	CC	CC	GC	AC
Little_Bear_Cr	OmyLBPW12S_0113	reference	LOWCLWR	GGC	GAC	GG	TG	AG	AC	CA	CG	TA	TA	GTAA	GGAA	GC	GC	CG	CG	CA	CA	TCAAC	TTAAC	GG	GG	CG	CA	CG	CG	CA	CA	CT	CT	GA	GA	CC	CC	AA	AA	GT	GT	AA	AT	TA	TA	CC	CC	GC	GC
Little_Bear_Cr	OmyLBPW12S_0114	reference	LOWCLWR	GAC	GAC	GG	GA	AG	AG	CA	CG	TA	TA	GTAA	GGAA	GC	GC	CG	CG	CA	AA	TCAAC	TCAAC	GT	GG	CG	CG	CG	CA	CA	CA	CT	CT	AA	GA	CC	CC	AA	GA	GT	GT	AA	AA	TA	CA	CC	CC	GC	GC
Little_Bear_Cr	OmyLBPW12S_0115	reference	LOWCLWR	GGC	GGC	TG	TG	AG	AC	CG	CG	TA	TA	GGAA	GGAA	GC	GC	CG	CG	CA	CA	TCAAC	TCAAC	GG	GG	CG	CG	CG	CA	AA	CA	CT	CT	AA	GA	CC	GC	AA	AA	GT	GA	AA	AA	TA	CA	CC	GC	GC	GC
Little_Bear_Cr	OmyLBPW12S_0116	reference	LOWCLWR	GGC	GAC	GG	GA	AC	GC	CA	CG	TA	TA	GTAA	GTAA	GC	GC	CG	CG	CA	CA	TCAAC	TCAAC	GT	GG	CG	CG	CG	CA	AA	CA	CT	CT	AA	GA	CC	GC	GA	GA	GT	GT	AA	AA	TA	CA	CC	CC	GC	GC
Little_Bear_Cr	OmyLBPW12S_0117	reference	LOWCLWR	GGC	GAC	GG	TG	AG	AC	CG	CG	TA	TA	GGAA	GGAA	GC	GC	CG	CG	CA	CA	TCAAC	TCAAC	GG	GG	CG	CA	CA	CA	CA	CA	CT	CT	GA	GA	CC	CC	AA	GA	GT	GT	AA	CA	TA	TA	CC	CC	GC	GC
Little_Bear_Cr	OmyLBPW12S_0118	reference	LOWCLWR	GAC	GAC	GG	GA	AG	AG	CA	CA	TA	TT	GGAA	GGAA	GC	GC	CG	CG	CA	CC	TCAAC	TCAAC	GT	GG	CG	CG	CG	CA	CA	CA	CT	CT	AA	AA	CC	CC	AA	AA	GT	GA	AA	AT	CA	CA	CC	CC	GC	GC
Little_Bear_Cr	OmyLBPW12S_0120	reference	LOWCLWR	GGC	GAC	GG	GA	AG	AG	CA	CA	TA	TA	GGAA	GGGA	GC	GC	CG	CG	CA	CC	TCAAC	TTAAC	GT	GG	CG	CA	CA	CA	AA	CA	CT	AT	AA	AA	CC	CC	AA	GA	GT	GA	AA	AT	TA	CA	CC	CC	GC	GC
Little_Bear_Cr	OmyLBPW12S_0121	reference	LOWCLWR	GGC	GAC	GG	GA	AG	AC	CG	CG	TA	TT	GTAA	GGAA	GC	GC	CG	CG	CA	CA	TCAAC	TCAAC	GG	GG	CG	CA	CG	CG	AA	CA	CT	CT	AA	GA	CC	CC	AA	AA	GT	GT	AA	AA	TA	CA	CC	CC	GC	GC
Little_Bear_Cr	OmyLBPW12S_0122	reference	LOWCLWR	GGC	GGC	GG	GG	AC	GC	CA	CG	TA	TA	GTAA	GGAA	GC	GC	CG	CG	CA	AA	TCAAC	TCAAC	GG	GG	CG	CA	CA	CA	AA	CA	CT	CT	AA	AA	CC	CC	AA	AA	GT	GT	AA	AA	TA	CA	CC	CC	GC	GC
Little_Bear_Cr	OmyLBPW12S_0123	reference	LOWCLWR	GGC	GAC	GA	GA	AG	AG	CA	CG	TA	TA	GGAA	GGAA	GC	GC	CG	CG	GC	AA	TCAAC	TCAAC	GT	GT	CG	CG	CG	CA	CA	CA	CT	CT	AA	AA	CC	CC	AA	AA	GT	TT	AA	AT	TA	CA	CC	CC	GC	GC
Little_Bear_Cr	OmyLBPW12S_0124	reference	LOWCLWR	GGC	GAC	GG	GA	AC	AC	CG	CG	TA	TA	GTAA	GGAA	GC	GC	CG	CG	GC	GC	TCAAC	TCAAC	GT	GG	CG	CA	CG	CA	CA	CA	CT	CT	AA	AA	CC	CA	GA	GA	GT	GT	AA	AT	TA	CA	CC	CC	GC	AC
Little_Bear_Cr	OmyLBPW12S_0125	reference	LOWCLWR	GGC	GAC	GA	TG	AG	AC	CA	CA	TA	TA	GTAA	GGAA	GC	GC	CG	CG	CC	GC	TCAAC	TCAAC	GT	GG	CG	CG	CG	CA	AA	CA	CT	CT	AA	AA	CC	GC	AA	AA	GT	GT	AA	AA	TA	CG	CC	CC	GC	GC
Little_Bear_Cr	OmyLBPW12S_0128	reference	LOWCLWR	GGC	GAC	GG	GG	AC	AC	CA	CG	TA	TA	GTAA	GTAA	GC	GC	CG	CG	CA	CA	TCAAC	TCAAC	GT	GG	CG	CG	CG	CA	AA	CA	CT	CT	AA	GA	CC	CC	AA	GA	GT	GT	AA	AA	TA	CA	CC	CC	GC	GC
Little_Bear_Cr	OmyLBPW12S_0129	reference	LOWCLWR	GGC	GAC	GG	TG	AG	AC	CA	CG	TA	TA	GTAA	GTAA	GC	GC	CG	CG	CA	CA	TCAAC	TCAAC	GT	GG	CG	CG	CG	CG	CA	CA	CT	CT	AA	GA	CC	CC	AA	AA	GT	GA	AA	CA	CA	CA	CC	CC	GC	GC
Little_Bear_Cr	OmyLBPW12S_0130	reference	LOWCLWR	GGC	GAC	GG	TG	AG	AC	CG	CG	TA	TA	GTAA	GGAA	GC	GC	CG	CG	CA	CA	TCAAC	TCAAC	GT	GG	CG	CG	CG	CG	AA	AA	CT	CT	AA	AA	CC	CC	AA	GA	GT	GT	AA	AT	TA	TA	CC	CC	GC	GC
Lolo_Cr	OmyLOLO12C_0004	reference	SFCLWR	GGC	GAC	GA	GA	AG	GC	CA	CG	TA	TA	GTAA	GGAA	GC	GT	CG	CG	CC	CC	TCAAC	TCAAC	GG	GG	CG	CG	CG	CG	AA	AA	CT	CT	AA	AA	CC	CC	AA	AA	GT	TT	AA	AA	TA	CA	CC	CC	GC	GC
Lolo_Cr	OmyLOLO12C_0015	reference	SFCLWR	GGC	GGC	GG	GA	AC	AC	CA	CA	TA	TA	GTAA	GGAA	GC	GC	CG	CG	GC	AA	TCAAC	TCAAC	GT	GG	CG	CG	CG	CG	AA	AA	CT	CT	AA	AA	CC	CC	AA	GA	GT	GT	AA	AA	TA	TA	CC	CC	GC	GC
Lolo_Cr	OmyLOLO12C_0016	reference	SFCLWR	GAC	GAC	GG	TG	AC	AC	CA	CG	TA	TA	GTAA	GGAA	GC	GC	CG	CG	CC	AA	TCAAC	TCAAC	GG	GG	CG	CG	CG	CG	AA	CA	CT	CT	AA	AA	CC	CC	AA	AA	GT	TT	AA	AA	TA	TA	CC	CC	GC	GC
Lolo_Cr	OmyLOLO12C_0017	reference	SFCLWR	GGC	GGC	GA	GA	AG	AC	CA	CG	TA	TA	GGAA	GGAA	GC	AT	CG	CG	CA	AA	TCAAC	TTAAC	GT	GG	CG	CG	CA	CA	AA	CA	CT	CT	AA	AA	CC	CC	AA	AA	GT	TT	AA	AT	TA	TA	CC	CC	GC	GT
Lolo_Cr	OmyLOLO12C_0019	reference	SFCLWR	GGC	GGC	GA	GA	AG	AC	CA	CG	TA	TA	GGAA	GGAA	GC	AT	CG	CG	GC	AA	TCAAC	TCAAC	GT	GT	CG	CG	CG	CG	AA	AA	CT	CT	AA	AA	CC	CC	GA	GA	GT	GT	AA	AA	TA	TA	CC	CC	GC	GC
Lolo_Cr	OmyLOLO12C_0021	reference	SFCLWR	GGC	GGC	GA	GA	AG	AC	CA	CG	TA	TA	GTAA	GGAA	GC	AT	CG	CG	GC	AA	TCAAC	TCAAC	GT	GT	CG	CG	CG	CG	AA	CA	CT	CT	AA	AA	CC	CC	GA	GA	GT	GT	AA	AA	TA	TA	CC	CC	GC	GC
Lolo_Cr	OmyLOLO12C_0022	reference	SFCLWR	GGC	GAC	GA	GA	AG	AC	CA	CA	TA	TA	GTAA	GGAA	GC	GT	CG	CG	CA	AA	TCAAC	TCAAC	GT	GG	CG	CA	CG	CG	AA	CA	CT	CT	AA	AA	CC	CC	AA	GA	GT	GT	AA	AA	TA	TA	CC	CC	GC	GC
Lolo_Cr	OmyLOLO12C_0023	reference	SFCLWR	GAC	GAC	GG	TG	AG	AC	CA	CG	TA	TA	GTAA	GTAA	GC	GC	CG	CG	CA	CA	TCAAC	TCAAC	GG	GG	CG	CG	CG	CG	AA	CA	CT	CT	AA	GA	CC	CC	AA	AA	GT	GT	AA	AA	TA	TA	CC	CC	GC	GC
Lolo_Cr	OmyLOLO12C_0024	reference	SFCLWR	GAC	GAC	GG	GG	AG	AC	CA	CG	TA	TA	GTAA	GGAA	GC	GT	CG	CG	CA	CA	TCAAC	TCAAC	GT	GG	CG	CG	CA	CA	AA	CA	CT	CT	AA	AA	CC	CC	AA	AA	GT	GT	AA	CA	TA	CA	CC	CC	GC	GC
Lolo_Cr	OmyLOLO12C_0025	reference	SFCLWR	GGC	GGC	GG	GA	AG	AG	CA	CA	TA	TA	GTAA	GGAA	GC	AT	CG	CG	GC	AA	TCAAC	TCAAC	GT	GG	CG	CA	CG	CG	AA	CA	CT	CT	AA	AA	CC	CC	GA	GA	GT	GT	AA	AA	TA	TA	CC	CC	GC	GC
Lolo_Cr	OmyLOLO12C_0026	reference	SFCLWR	GGC	GGC	GG	GA	AG	AC	CA	CG	TA	TA	GGAA	GGAA	GC	GC	CG	CG	CA	GC	TCAAC	TCAAC	GG	GG	CG	CG	CG	CG	AA	AA	CT	CT	AA	GA	CC	CC	AA	AA	GT	GT	AA	AA	TA	CA	CC	CC	GC	GC
Lolo_Cr	OmyLOLO12C_0027	reference	SFCLWR	GGC	GAC	GG	GG	AC	AC	CA	CG	TA	TT	GTAA	GTAA	GC	GC	CG	CG	GC	AA	TCAAC	TCAAC	GT	GT	CG	CA	CG	CA	CA	CA	CT	CT	AA	AA	CC	CC	AA	AA	GT	GT	AA	AT	TA	TA	CC	CC	GC	GC
Lolo_Cr	OmyLOLO12C_0028	reference	SFCLWR	GAC	GAC	GG	GG	AG	AC	CG	CG	TA	TA	GTAA	GTAA	GC	GC	CG	CG	CC	AA	TCAAC	TTAAC	GT	GG	CG	CA	CG	CG	AA	CA	CT	CT	AA	AA	CC	CC	AA	AA	GT	GT	AA	AA	TA	TA	CC	CC	GC	GC
Lolo_Cr	OmyLOLO12C_0029	reference	SFCLWR	GGC	GGC	GG	GG	AG	AG	CA	AA	TA	TA	GTAA	GGAA	GC	GC	CG	CG	CA	AA	TCAAC	TCAAC	GG	GG	CG	CG	CG	CG	AA	CA	CT	CT	AA	AA	CC	CC	GA	GA	GT	TT	AA	AA	TA	CA	CC	CC	GC	GC
Lolo_Cr	OmyLOLO12C_0030	reference	SFCLWR	GGC	GGC	GG	GG	AG	AC	CG	CG	TA	TA	GTAA	GTAA	GC	GC	CG	CG	GC	AA	TCAAC	TCAAC	GT	GG	CG	CG	CG	CG	AA	CA	CT	CT	AA	GA	CC	CC	AA	GA	GT	TT	AA	AT	CA	CA	CC	CC	GC	GC
Lolo_Cr	OmyLOLO12C_0031	reference	SFCLWR	GGC	GAC	GG	TG	000	000	CA	CA	TA	TA	GTAA	GTAA	GC	GC	CG	CG	CC	CC	TCAAC	TCAAC	GT	GG	CG	CA	CG	CG	AA	CA	CT	CT	AA	GA	CC	CC	AA	GA	GT	GT	AA	AT	TA	CA	CC	CC	GC	GC
Lolo_Cr	OmyLOLO12C_0032	reference	SFCLWR	GGC	GGC	GG	GG	AG	AC	CG	CG	TA	TA	GTAA	GGAA	GC	AT	CG	CG	CA	AA	TCAAC	TCAAC	GT	GG	CG	CG	CG	CA	AA	CA	CT	CT	AA	AA	CC	CC	AA	AA	GT	GT	AA	AT	TA	TA	CC	CC	GC	GC
Lolo_Cr	OmyLOLO12C_0033	reference	SFCLWR	GGC	GAC	GG	GA	AG	AG	CA	CA	TA	TA	GTAA	GGAA	GC	GC	CG	CG	CA	CA	TCAAC	TCAAC	GT	GG	CG	CG	CG	CA	AA	CA	CT	CT	GA	GA	CC	CC	AA	AA	GT	GT	AA	AA	TA	TA	CC	CC	GC	GC
Lolo_Cr	OmyLOLO12C_0034	reference	SFCLWR	GGC	GAC	GG	TG	AG	AC	CA	CG	TA	TA	GGAA	GGAA	GC	GC	CG	CG	CA	CA	TCAAC	TCAAC	GT	GT	CG	CG	CG	CA	CA	CA	CT	CT	AA	GA	CC	CC	AA	AA	GT	GT	AA	AA	TA	CA	CC	CC	GC	GC
Lolo_Cr	OmyLOLO12C_0036	reference	SFCLWR	GGC	GGC	GG	GA	AG	AC	CG	CG	TA	TA	GTAA	GGAA	GC	AT	CG	CG	CA	GC	TCAAC	TTAAC	GG	GG	CG	CG	CA	CA	CA	CA	CT	CT	AA	AA	CC	CC	AA	AA	GT	GT	AA	AT	TA	TA	CC	CC	GC	GC
Lolo_Cr	OmyLOLO12C_0037	reference	SFCLWR	GGC	GGC	GG	GG	AG	AC	CG	AA	TA	TA	GTAA	GTAA	GC	GC	CG	CG	CA	GC	TCAAC	TCAAC	GT	GG	CG	CG	CA	CA	AA	AA	CT	CT	AA	GA	CC	CC	GA	GA	GT	TT	AA	AA	TA	CA	CC	CC	GC	GC
Lolo_Cr	OmyLOLO12C_0039	reference	SFCLWR	GGC	GGC	GG	GG	000	000	CA	CA	TA	TT	GGAA	GGAA	GC	GC	CG	CG	CC	GC	TCAAC	TCAAC	GT	GG	CG	CG	CG	CA	CA	CA	CT	CT	AA	AA	CC	CC	AA	AA	GT	GT	AA	AA	TA	CA	CC	CC	GC	GC
Lolo_Cr	OmyLOLO12C_0044	reference	SFCLWR	GGC	GAC	GG	GG	AC	AC	CA	CG	TA	TA	GGAA	GGAA	GC	GC	CG	CG	000	000	TCAAC	TCAAC	GT	GG	CG	CG	CG	CA	AA	CA	CT	CT	AA	GA	CC	CC	AA	AA	GT	GT	AA	AT	CA	CA	CC	CC	GC	GC
Lolo_Cr	OmyLOLO12C_0045	reference	SFCLWR	GGC	GGC	GG	GG	AG	AC	CA	CG	TA	TA	GTAA	GGAA	GC	GT	CG	CG	CA	CC	TCAAC	TCAAC	GT	GG	CG	CG	CG	CA	AA	CA	CT	CT	AA	AA	CC	CC	AA	GA	TT	TT	AA	AA	TA	CA	CC	CC	GC	GC
Lolo_Cr	OmyLOLO12C_0046	reference	SFCLWR	GGC	GAC	GG	GG	AG	AC	CA	CG	TA	TA	GTAA	GGAA	GC	GC	CG	CG	CA	CC	TCAAC	TCAAC	GT	GG	CG	CG	CG	CA	AA	CA	CT	CT	AA	GA	CC	CC	AA	AA	GT	TT	AA	AA	TA	CA	CC	CC	GC	GC
Lolo_Cr	OmyLOLO12C_0047	reference	SFCLWR	GAC	GAC	GA	GA	AG	AG	CA	CA	TA	TA	GGAA	GGAA	GC	GC	CG	CG	GC	GC	TCAAC	TCAAC	GT	GG	CG	CG	CA	CA	CA	CA	CT	CT	AA	GA	CC	CC	AA	AA	GT	GT	AA	AA	CA	CA	CC	CC	GC	GC
Lolo_Cr	OmyLOLO12C_0048	reference	SFCLWR	GGC	GAC	GG	GA	AC	AC	CA	CA	TA	TT	GGAA	GGAA	GC	GC	CG	CG	CA	CA	TCAAC	TCAAC	GG	GG	CG	CG	CG	CG	CA	CA	CT	CT	AA	GA	CC	CC	AA	GA	GT	GT	AA	AA	CA	CA	CC	CC	GC	GC
Lolo_Cr	OmyLOLO12C_0049	reference	SFCLWR	GGC	GAC	GG	GG	AC	AC	CA	CG	TA	TA	GGAA	GGAA	GC	GT	CG	CG	CA	CC	TCAAC	TCAAC	GG	GG	CG	CG	CA	CA	AA	CA	CT	CT	AA	GA	CC	CC	AA	AA	GT	TT	AA	AT	TA	CA	CC	CC	GC	GC
Lolo_Cr	OmyLOLO12C_0050	reference	SFCLWR	GGC	GAC	GG	GA	AC	AC	CA	CG	TA	TA	GGAA	GGAA	GC	GC	CG	CG	CA	AA	TCAAC	TCAAC	GG	GG	CG	CA	CG	CA	CA	CA	CT	CT	AA	AA	CC	CC	AA	GA	GT	TT	AA	AA	TA	TA	CC	CC	GC	GC
Lolo_Cr	OmyLOLO12C_0052	reference	SFCLWR	GAC	GAC	GG	GA	AC	AC	CA	CG	TA	TA	GGAA	GGAA	GC	GC	CG	CG	CA	GC	TCAAC	TCAAC	GG	GG	CG	CG	CA	CA	AA	CA	CT	CT	AA	AA	CC	CC	AA	AA	GT	TT	AA	AT	CA	CA	CC	CC	GC	GC
Lolo_Cr	OmyLOLO12C_0053	reference	SFCLWR	GGC	GAC	GG	GG	AG	AC	CA	CG	TA	TA	GGAA	GGAA	GC	GC	CG	CG	CA	GC	TCAAC	TCAAC	GT	GG	CG	CG	CG	CA	AA	CA	CT	CT	AA	GA	CC	CC	AA	AA	GT	GT	AA	AA	CA	CA	CC	CC	GC	GC
Lolo_Cr	OmyLOLO12C_0054	reference	SFCLWR	GAC	GAC	GG	GG	AG	AG	CG	CG	TA	TA	GGAA	GGAA	GC	AT	CG	CG	CA	AA	TCATC	TTAAC	GT	GG	CG	CG	CG	CA	CA	CA	CT	CT	AA	GA	CC	GC	AA	AA	GT	GT	AA	AA	TA	TA	CC	CC	GC	GC
Lolo_Cr	OmyLOLO12C_0055	reference	SFCLWR	GAC	GAC	GG	GA	AC	AC	CA	CA	TA	TA	GGAA	GGAA	GC	GC	CG	CG	CC	AA	TCAAC	TCAAC	GT	GG	CG	CG	CG	CA	CA	CA	CT	CT	AA	GA	CC	CC	AA	GA	GT	TT	AA	AA	TA	TA	CC	CC	GC	GC
Lolo_Cr	OmyLOLO12C_0056	reference	SFCLWR	GAC	GAC	GA	GA	AG	AC	CA	CG	TA	TA	GTAA	GGAA	GC	GC	CG	CG	GC	AA	TCAAC	TCAAC	GG	GG	CG	CG	CG	CA	AA	CA	CT	CT	AA	AA	CC	CC	AA	GA	GT	GT	AA	AA	TA	TA	CC	CC	GC	GC
Lolo_Cr	OmyLOLO12C_0057	reference	SFCLWR	GGC	GAC	GA	GA	AC	AC	CA	CG	TA	TA	GGAA	GGAA	GC	GC	CG	CG	CA	CC	TCAAC	TCAAC	GG	GG	CG	CG	CG	CA	CA	CA	CT	CT	AA	AA	CC	CC	AA	AA	GT	TT	AA	AT	TA	TA	CC	CC	GC	GC
Lolo_Cr	OmyLOLO12C_0058	reference	SFCLWR	GGC	GAC	GG	GG	AG	AC	CA	CG	TA	TA	GTAA	GGAA	GC	GC	CG	CG	CC	GC	TCAAC	TCAAC	GT	GG	CG	CG	CG	CA	AA	CA	CT	CT	AA	AA	CC	CC	AA	AA	GT	GT	AA	AA	TA	CA	CC	CC	GC	GC
Lolo_Cr	OmyLOLO12C_0059	reference	SFCLWR	GAC	GAC	GG	GG	AC	AC	CA	CG	TA	TA	GGAA	GGAA	GC	GC	CG	CG	CA	CC	TCAAC	TCAAC	GT	GG	CG	CG	CA	CA	AA	CA	CT	CT	AA	GA	CC	CC	AA	AA	GT	TT	AA	AT	CA	CA	CC	CC	GC	GC
Lolo_Cr	OmyLOLO12C_0060	reference	SFCLWR	GAC	GAC	GG	GA	AC	AC	CA	CG	TA	TA	GTAA	GGAA	GC	GT	CG	CG	CA	GC	TCAAC	TCAAC	GT	GG	CG	CG	CG	CA	AA	CA	CT	CT	AA	AA	CC	CC	AA	AA	GT	TT	AA	AT	TA	CA	CC	CC	GC	GC
Lolo_Cr	OmyLOLO12C_0061	reference	SFCLWR	GGC	GAC	GG	GG	AG	AC	CA	CG	TA	TA	GGAA	GGAA	GC	GC	CG	CG	CA	AA	TCAAC	TCAAC	GT	GT	CG	CA	CG	CA	CA	CA	CT	CT	AA	GA	CC	GC	AA	AA	GT	TT	AA	AA	TA	TA	CC	CC	GC	GC
Lolo_Cr	OmyLOLO12C_0062	reference	SFCLWR	GGC	GAC	GG	GG	AG	AC	CG	CG	TA	TA	GGAA	GGAA	GC	GC	CG	CG	CA	GC	TCAAC	TCAAC	GT	GG	CG	CA	CG	CA	AA	AA	CT	CT	GA	GA	CC	GC	AA	AA	GT	GT	AA	AA	TA	TA	CC	CC	GC	GC
Lolo_Cr	OmyLOLO12C_0067	reference	SFCLWR	GGC	GAC	GG	TG	AG	AC	CA	CA	TA	TT	GGAA	GGAA	GC	GC	CG	CG	CA	CA	TCAAC	TCAAC	GG	GG	CG	CG	CG	CG	AA	CA	CT	CT	AA	AA	CC	CC	AA	AA	GT	GT	AA	AA	TA	CA	CC	CC	GC	GC
Lolo_Cr	OmyLOLO12C_0074	reference	SFCLWR	GGC	GGC	GG	GA	AG	AG	CA	CA	TA	TA	GGAA	GGAA	GC	GT	CG	CG	CA	AA	TCAAC	TCAAC	GT	GG	CG	CG	CA	CA	CA	CA	CT	CT	AA	AA	CC	CC	AA	AA	TT	TT	AA	AT	TA	CA	CC	CC	GC	GC
Lolo_Cr	OmyLOLO12C_0078	reference	SFCLWR	GGC	GAC	GG	GA	AG	AC	CG	CG	TA	TA	GGAA	GGAA	GC	GT	CG	CG	CC	GC	TCAAC	TTAAC	GT	GG	CG	CG	CA	CA	AA	CA	CT	CT	AA	AA	CC	CC	AA	GA	GT	GT	AA	AA	TA	TA	CC	CC	GC	GC
Lolo_Cr	OmyLOLO12C_0083	reference	SFCLWR	GGC	GGC	GG	GA	AG	AG	CA	CA	TA	TA	GGAA	GGAA	GC	GC	CG	CG	CA	AA	TCAAC	TCAAC	GT	GT	CG	CA	CG	CG	AA	AA	CT	CT	AA	AA	CC	CC	AA	GA	GT	GT	AA	AA	TA	TA	CC	CC	GC	GC
Lolo_Cr	OmyLOLO12C_0087	reference	SFCLWR	GGC	GGC	GG	GA	AC	AC	CA	CG	TA	TA	GTAA	GGAA	GC	GT	CG	CG	CA	CC	TCAAC	TCAAC	GT	GG	CG	CA	CA	CA	AA	CA	CT	CT	AA	GA	CC	CC	AA	GA	GT	TT	AA	AA	TA	TA	CC	CC	GC	GC
Lolo_Cr	OmyLOLO12C_0098	reference	SFCLWR	GGC	GGC	GG	GA	AG	AC	CG	CG	TA	TA	GTAA	GGAA	GC	GC	CG	CG	CA	CA	TCAAC	TCAAC	GT	GG	CG	CG	CG	CA	AA	CA	CT	CT	AA	GA	CC	CC	AA	AA	GT	GT	AA	AA	TA	CA	CC	CC	GC	GC
Lower_Big_Cr	OmyBIGC11S_0001	reference	MFSALM	GGC	GAC	GA	GA	AG	AC	CG	CG	TA	TA	GGAA	GGAA	GT	GT	CG	CG	CA	CA	TCAAC	TCAAC	GT	TG	CG	CA	CG	CA	CA	CA	CT	CT	AA	GA	CA	CA	AA	GA	GT	GT	AT	AT	TA	CA	CC	CC	GC	GC
Lower_Big_Cr	OmyBIGC11S_0002	reference	MFSALM	GGC	GGC	GA	TG	AG	AC	CA	CG	TA	TA	GGAA	GGAA	GC	GC	CG	CG	CA	CC	TCAAC	TCAAC	GG	GG	CG	CA	CG	CA	AA	CA	CT	CT	AA	GA	CC	CC	AA	AA	GT	TT	AA	AA	TA	TA	CC	CC	GC	GC
Lower_Big_Cr	OmyBIGC11S_0003	reference	MFSALM	GGC	GAC	GA	GA	AG	AG	CA	CG	TA	TA	GTAA	GGAA	GC	GC	CG	CG	000	000	TCAAC	TCAAC	GG	GG	CG	CG	CG	CA	CA	CA	CT	CT	AA	AA	CC	CA	AA	GA	GT	GA	AA	AA	TA	CA	CC	CC	GC	GC
Lower_Big_Cr	OmyBIGC11S_0004	reference	MFSALM	GGC	GGC	GA	TG	AC	AC	CG	CG	TA	TA	GTAA	GGAA	GT	GT	CG	CG	CA	GC	TCAAC	TCAAT	GG	GG	CG	CG	CG	CA	CA	CA	CT	CT	AA	AA	CC	CC	AA	GA	GT	GT	CA	CA	TA	CA	CC	CC	GC	GC
Lower_Big_Cr	OmyBIGC11S_0005	reference	MFSALM	GGC	GGC	GG	TG	AG	AC	CA	CG	TA	TA	GGAA	GGAA	GC	GC	CG	CG	CA	GC	TCAAC	TCAAC	GT	GG	CG	CG	CG	CA	CA	CA	CT	CT	GA	GA	CC	CC	AA	GA	GT	GT	AA	CA	CA	CA	CC	CC	GC	GC
Lower_Big_Cr	OmyBIGC11S_0006	reference	MFSALM	GGC	GGC	GA	GA	AC	AC	CA	CA	TA	TA	GGAA	GGAA	GC	AT	CG	CG	CA	GC	TCAAC	TCAAC	GG	GG	CA	CA	CG	CA	CA	CA	CT	CT	AA	AA	CC	CA	AA	GA	GT	GT	AA	AA	TA	CA	CC	CC	GC	GC
Lower_Big_Cr	OmyBIGC11S_0007	reference	MFSALM	GGC	GGC	GG	GA	AC	AC	CG	CG	TA	TA	GTAA	GTAA	GC	GT	CG	CG	CA	CA	TCAAC	TTAAC	GG	GG	CG	CG	CG	CG	AA	CA	CT	CT	AA	GA	CC	CC	AA	GA	GT	GT	AA	AA	TA	CA	CC	CC	GC	GC
Lower_Big_Cr	OmyBIGC11S_0008	reference	MFSALM	GGC	GAC	GG	TG	AG	AC	CA	CG	TA	TA	GGAA	GGGA	GC	GC	CG	CG	GC	GC	TCAAC	TTAAC	GT	GG	CG	CA	CA	CA	AA	CA	CT	CT	AA	GA	CC	CC	AA	GA	GT	GT	AA	AA	CA	CA	CC	CC	GC	GC
Lower_Big_Cr	OmyBIGC11S_0009	reference	MFSALM	GGC	GGC	GA	TG	AC	AC	CG	CG	TA	TA	GTAA	GGAA	GC	GT	CG	CG	000	000	TCAAC	TCAAC	GT	GG	CG	CG	CG	CG	AA	AA	CT	CT	AA	AA	CC	CA	GA	GA	GT	GT	AA	AT	TA	TA	CC	CC	GC	GC
Lower_Big_Cr	OmyBIGC11S_0010	reference	MFSALM	GGC	GAC	GG	GG	AG	AG	CA	CG	TA	TA	GGAA	GGGA	GC	GC	CG	CT	CA	CA	TCAAC	TCAAC	GT	TG	CG	CG	CA	CA	AA	CA	CT	CT	AA	GA	CC	CC	AA	GA	GT	GT	AT	AT	CA	CA	CC	CC	GC	GC
Lower_Big_Cr	OmyBIGC11S_0011	reference	MFSALM	GGC	GAC	GG	GA	AC	AC	CG	CG	TA	TA	GGAA	GGAA	GT	GT	CG	CG	CA	CC	TCAAC	TCAAC	GT	GT	CG	CA	CG	CG	AA	CA	CT	CT	AA	GA	CC	CA	AA	GA	GT	GT	AA	AT	CA	CA	CC	CC	GC	GC
Lower_Big_Cr	OmyBIGC11S_0012	reference	MFSALM	GGC	GAC	GG	GA	AC	AC	CA	CG	TA	TA	GTAA	GTAA	GC	GT	CG	CG	CA	CA	TCAAC	TCAAC	GG	TG	CG	CG	CG	CG	AA	CA	CT	CT	AA	GA	CC	CA	AA	GA	GT	GT	AA	AT	TA	CA	CC	CC	GC	GC
Lower_Big_Cr	OmyBIGC11S_0014	reference	MFSALM	GAC	GAC	GG	GA	AC	AC	CA	CG	TA	TA	GGAA	GGAA	GC	GC	CG	CG	CA	CA	TCAAC	TCAAC	GG	GG	CG	CG	CG	CG	CA	CA	CT	CT	AA	GA	CC	CC	AA	AA	GT	GT	AA	AA	CA	CA	CC	CC	GC	GC
Lower_Big_Cr	OmyBIGC11S_0015	reference	MFSALM	GAC	GAC	TG	TG	AG	AC	CG	CG	TA	TA	GGAA	GGGA	GC	GC	CG	CG	CA	CA	TCAAC	TCAAC	GT	GG	CG	CG	CG	CG	AA	AA	CT	CT	AA	AA	CC	CA	GA	GA	GT	GA	AT	CA	TA	TA	CC	CC	GC	GC
Lower_Big_Cr	OmyBIGC11S_0016	reference	MFSALM	GGC	GAC	GG	GA	AG	AG	CG	CG	TA	TA	GTAA	GGAA	GC	GT	CG	CG	CA	CC	TCAAC	TCAAC	GT	GG	CG	CA	CG	CG	CA	CA	CT	CT	AA	GA	CC	CA	AA	GA	GT	GT	AT	AT	TA	CA	CC	CC	GC	GC
Lower_Big_Cr	OmyBIGC11S_0017	reference	MFSALM	GAC	GAC	GA	GA	AC	AC	CA	CG	TA	TA	GTAA	GGGA	GC	GC	CG	CG	GC	GC	TCAAC	TCAAC	GT	GG	CA	CA	CG	CG	AA	AA	CT	CT	AA	GA	CC	GC	AA	GA	GA	GA	CA	CA	CA	CA	CC	CC	GC	GC
Lower_Big_Cr	OmyBIGC11S_0019	reference	MFSALM	GGC	GAC	GG	GA	AC	AC	CA	CG	TA	TA	GGAA	GGAA	GT	GT	CG	CG	CC	GC	TCAAC	TTAAC	GG	GG	CA	CA	CG	CA	AA	CA	CT	CT	GA	GA	CC	CC	AA	AA	GT	GT	AA	AA	TA	TA	CC	CC	GC	GC
Lower_Big_Cr	OmyBIGC11S_0021	reference	MFSALM	GGC	GGC	GA	TG	AG	AC	CA	CG	TA	TA	GTAA	GGAA	GC	GT	CG	CG	CA	CA	TCAAC	TTAAC	GG	GG	CG	CG	CG	CA	CA	CA	CT	CT	AA	GA	CC	CA	AA	GA	GT	GT	AA	AA	TA	CA	CC	CC	GC	GC
Lower_Big_Cr	OmyBIGC11S_0022	reference	MFSALM	GGC	GGC	GG	GA	AG	AG	CA	CA	TA	TA	GGAA	GGAA	GC	GT	CG	CG	CA	GC	TCAAC	TCAAC	GG	GG	CG	CA	CG	CG	AA	AA	CT	CT	AA	GA	CC	CC	GA	GA	GT	GT	AA	AT	TA	TA	CC	CC	GC	GC
Lower_Big_Cr	OmyBIGC11S_0023	reference	MFSALM	GGC	GAC	GG	TG	AG	AG	CA	CG	TA	TA	GTAA	GGAA	GC	GT	CG	CG	CA	CA	TCAAC	TCAAT	GT	TG	CG	CA	CG	CA	AA	CA	CT	CT	AA	AA	CC	CA	GA	GA	GT	GT	AA	CA	TA	CA	CC	CC	GC	GC
Lower_Big_Cr	OmyBIGC11S_0025	reference	MFSALM	GAC	GAC	GA	TG	AG	AG	CA	CG	TA	TA	GTAA	GGAA	GT	AT	CG	CG	CA	GC	TCAAC	TTAAC	GT	GG	CG	CG	CA	CA	CA	CA	CT	CT	AA	AA	CC	CC	GA	GA	GT	GT	AA	AA	TA	CA	CC	CC	GC	GC
Lower_Big_Cr	OmyBIGC11S_0026	reference	MFSALM	GGC	GGC	GG	TG	AC	AC	CG	CG	TA	TA	GGAA	GGAA	GC	GC	CG	CG	CA	GC	TCAAC	TCAAC	GT	GT	CG	CA	CG	CG	AA	CA	CT	CT	GA	GA	CC	CA	AA	GA	GT	GT	AA	AA	TA	CA	CC	CC	GC	GC
Lower_Big_Cr	OmyBIGC11S_0027	reference	MFSALM	GGC	GAC	GG	TG	AC	AC	CA	CG	TA	TA	GTAA	GGAA	GC	GT	CG	CG	CA	CC	TCAAC	TCAAC	GG	TG	CG	CG	CG	CA	CA	CA	CT	CT	GA	GA	CC	CA	AA	AA	GT	GA	AA	CA	TA	TA	CC	CC	GC	GC
Lower_Big_Cr	OmyBIGC11S_0028	reference	MFSALM	GAC	GAC	GA	GA	AC	AC	CA	CG	TA	TA	GGAA	GGAA	GC	GT	CG	CT	CA	CC	TCAAC	TCAAC	GG	GG	CG	CG	CG	CG	AA	CA	CT	CT	AA	AA	CC	CC	AA	GA	GT	GT	AA	CA	TA	CA	CC	CC	GC	GC
Lower_Big_Cr	OmyBIGC11S_0029	reference	MFSALM	GAC	GAC	GG	GG	AG	AC	CG	CG	TA	TT	GTAA	GGAA	GC	GC	CG	CG	CA	CC	TCAAC	TCAAC	GT	GT	CG	CA	CG	CA	AA	CA	CT	CT	AA	GA	CC	CC	AA	GA	GT	TT	AT	CA	CA	CA	CC	CC	GC	GC
Lower_Big_Cr	OmyBIGC11S_0030	reference	MFSALM	GAC	GAC	GG	GA	AC	AC	CA	CA	TA	TA	GGAA	GGAA	GC	GC	CG	CG	CA	GC	TCAAC	TCAAC	GT	GG	CG	CG	CG	CA	CA	CA	CT	CT	AA	GA	CC	CA	AA	GA	GT	GA	AA	AT	TA	CA	CC	CC	GC	GC
Lower_Big_Cr	OmyBIGC11S_0031	reference	MFSALM	GGC	GAC	GA	TG	AC	AC	CA	CA	TA	TA	GTAA	GGAA	GC	GT	CG	CG	CA	CA	TCAAT	TCAAT	GT	GG	CG	CG	CG	CG	CA	CA	CT	AT	AA	AA	CC	CC	AA	AA	GT	GA	AA	AA	TA	CA	CC	CC	GC	GC
Lower_Big_Cr	OmyBIGC11S_0032	reference	MFSALM	GGC	GAC	GG	GA	AC	AC	CG	CG	TA	TA	GGAA	GGAA	GC	GT	CG	CG	CA	CA	TCAAC	CCAAC	GT	GT	CG	CG	CG	CA	AA	CA	CT	CT	GA	GA	CC	CC	AA	AA	GT	GT	AA	AA	TA	TA	CC	CC	GC	GC
Lower_Big_Cr	OmyBIGC11S_0033	reference	MFSALM	GGC	GGC	GA	TG	AG	AG	CA	CG	TA	TA	GGAA	GGAA	GT	AT	CG	CG	CA	GC	TCAAC	TCAAC	GG	GG	CG	CG	CA	CA	AA	CA	CT	CT	AA	GA	CC	CC	AA	AA	GT	TT	AA	AA	CA	CA	CC	CC	GC	AC
Lower_Big_Cr	OmyBIGC11S_0034	reference	MFSALM	GGC	GAC	GG	GA	AC	AC	CG	CG	TA	TA	GTAA	GTAA	GC	GC	CG	CG	CA	CA	TCAAC	TCAAC	GG	GG	CA	CA	CG	CA	AA	CA	CT	CT	AA	GA	CC	CA	AA	GA	GT	GT	AT	AT	TA	TA	CC	CC	GC	GC
Lower_Big_Cr	OmyBIGC11S_0035	reference	MFSALM	GGC	GAC	GA	GA	AG	AC	CA	CG	TA	TA	GTAA	GGGA	GC	GC	CG	CG	CA	CC	TCAAC	TTAAC	GT	GT	CG	CA	CA	CA	CA	CA	CT	CT	AA	GA	CC	GC	AA	AA	GT	GT	AA	AT	TA	TA	CC	CC	GC	GC
Lower_Big_Cr	OmyBIGC11S_0036	reference	MFSALM	GGC	GAC	GG	GA	AC	AC	CA	CA	TA	TA	GGAA	GGAA	GC	GC	CG	CG	CA	GC	TCAAC	TCAAC	GT	GT	CG	CG	CG	CG	CA	CA	CT	CT	AA	AA	CC	CC	AA	GA	GT	GA	AT	CA	TA	CA	CC	CC	GC	GC
Lower_Big_Cr	OmyBIGC11S_0037	reference	MFSALM	GAC	GAC	GG	GG	AG	AG	CG	CG	TA	TA	GGAA	GGAA	GC	GT	CG	CT	CA	GC	TCAAC	TCAAC	GT	GT	CG	CA	CA	CA	AA	CA	CT	CT	AA	GA	CC	CC	AA	GA	GT	GA	CA	CA	TA	TA	CC	CC	GC	GC
Lower_Big_Cr	OmyBIGC11S_0038	reference	MFSALM	GAC	GAC	GA	GA	AC	AC	CA	CG	TA	TA	GGAA	GGAA	GC	GC	CG	CG	CA	CA	TCAAC	TCAAC	GG	GG	CG	CG	CG	CA	CA	CA	CT	CT	AA	AA	CC	CA	AA	AA	GT	GT	AA	CA	TA	CA	CC	CC	GC	GC
Lower_Big_Cr	OmyBIGC11S_0039	reference	MFSALM	GGC	GGC	GA	GA	AG	AC	CG	CG	TA	TA	GTAA	GGAA	GC	GC	CG	CG	GC	GC	TCAAC	TCAAC	GT	GG	CG	CG	CG	CG	CA	CA	CT	CT	AA	GA	CC	CA	GA	GA	GT	GT	AA	CA	CA	CA	CC	CC	GC	GC
Lower_Big_Cr	OmyBIGC11S_0040	reference	MFSALM	GAC	GAC	GG	GG	AC	AC	CA	CG	TA	TA	GGAA	GGAA	GC	GT	CG	CG	CA	GC	TCAAC	TTAAC	GT	TG	CG	CG	CG	CA	CA	CA	CT	CT	AA	AA	CC	CA	AA	GA	GT	GT	AA	AT	CA	CA	CC	CC	GC	GC
Lower_Big_Cr	OmyBIGC11S_0041	reference	MFSALM	GGC	GGC	GG	TG	AG	AC	CA	CG	TA	TA	GTAA	GGAA	GC	GT	CG	CG	CC	GC	TCAAC	TCAAC	GT	GT	CG	CA	CG	CA	AA	CA	CT	CT	AA	AA	CC	CC	AA	GA	GT	GT	AA	AT	TA	TA	CC	CC	GC	GC
Lower_Big_Cr	OmyBIGC11S_0051	reference	MFSALM	GGC	GGC	GG	GA	AC	AC	CA	CG	TA	TA	GTAA	GGAA	GT	GT	CG	CG	000	000	TCAAC	TCAAT	GT	GG	CG	CA	CG	CG	AA	CA	CT	CT	AA	GA	CC	CC	AA	AA	GT	GA	AA	AT	CA	CA	CC	CC	GC	GC
Lower_Big_Cr	OmyBIGC11S_0052	reference	MFSALM	GGC	GAC	GA	GA	AC	AC	CA	CA	TA	TA	GTAA	GGAA	GC	GT	CG	CG	CA	CA	TCAAC	TCAAC	GT	GG	CA	CA	CA	CA	CA	CA	CT	CT	AA	GA	CC	GC	AA	GA	GT	GT	AA	CA	TA	CA	CC	CC	GC	GC
Lower_Big_Cr	OmyBIGC11S_0053	reference	MFSALM	GAC	GAC	GG	GA	AC	AC	CA	CG	TA	TA	GTAA	GGAA	GC	GC	CG	CG	CA	CA	TCAAC	TCAAC	GT	GG	CG	CA	CG	CA	AA	CA	CT	CT	AA	AA	CC	GC	AA	AA	GT	GT	AT	CA	CA	CA	CC	CC	GC	GC
Lower_Big_Cr	OmyBIGC11S_0054	reference	MFSALM	GAC	GAC	GG	GA	AC	AC	CA	CA	TA	TA	GTAA	GGAA	GC	GC	CG	CG	CA	CA	TCAAC	CCAAC	GG	GG	CG	CA	CG	CG	CA	CA	CT	CT	AA	GA	CA	CA	GA	GA	GT	GT	AA	AA	TA	CA	CC	CC	GC	GC
Lower_Big_Cr	OmyBIGC11S_0055	reference	MFSALM	GGC	GAC	GA	GA	AC	AC	CG	CG	TA	TA	GTAA	GTAA	GC	GC	CG	CG	CC	GC	TCAAC	TCAAT	GG	GG	CG	CG	CG	CG	AA	CA	CT	CT	AA	GA	CC	CA	AA	GA	GT	GA	AA	AT	TA	TA	CC	CC	GC	GC
Lower_Big_Cr	OmyBIGC11S_0056	reference	MFSALM	GGC	GGC	GG	GA	AC	AC	CG	CG	TA	TA	GGAA	GGAA	GC	GC	CG	CT	CA	CA	TCAAC	TCAAC	GT	GT	CG	CA	CG	CG	AA	CA	CT	CT	AA	GA	CC	CC	AA	GA	GT	GT	AA	AT	TA	CA	CC	CC	GC	GC
Lower_Big_Cr	OmyBIGC11S_0057	reference	MFSALM	GGC	GGC	GG	GA	AC	AC	CG	CG	TA	TA	GTAA	GGAA	GC	GC	CG	CG	CA	GC	TCAAC	TCAAC	GT	GG	CG	CA	CA	CA	CA	CA	CT	CT	AA	AA	CC	CA	AA	GA	GT	GT	AA	CA	TA	TA	CC	CC	GC	GC
Lower_Big_Cr	OmyBIGC11S_0058	reference	MFSALM	GGC	GGC	GG	GA	AG	AG	CA	CG	TA	TA	GTAA	GGAA	GC	GC	CG	CG	CA	CA	TCAAC	TCAAC	GG	GG	CG	CG	CG	CG	AA	CA	CT	CT	AA	GA	CC	CC	AA	GA	GT	GT	AA	AA	TA	CA	CC	CC	GC	GC
Lower_Big_Cr	OmyBIGC11S_0060	reference	MFSALM	GAC	GAC	GG	GG	AC	AC	CA	CG	TA	TA	GGAA	GGGA	GC	GT	CG	CG	CC	GC	TCAAC	TTAAC	GT	GG	CG	CG	CG	CG	AA	CA	CT	CT	AA	GA	CC	CA	AA	AA	GT	GT	AA	AT	CA	CG	CC	CC	GC	GC
Lower_Big_Cr	OmyBIGC11S_0094	reference	MFSALM	GGC	GAC	GG	GG	AG	AC	CG	CG	TA	TA	GGAA	GGAA	GC	GT	CG	CG	CA	GC	TCAAC	TCAAC	GG	TG	CG	CG	CG	CG	CA	CA	CT	CT	AA	GA	CC	CC	AA	GA	GT	TT	AT	AT	TA	CA	CC	CC	GC	GC
middle_Selway_R	OmyEFMO12C_0001	reference	UPCLWR	GGC	GAC	GA	GA	AG	AC	CA	CA	TA	TA	GTAA	GGAA	GC	GC	CG	CG	CA	GC	TCAAC	TCAAC	GT	GT	CG	CG	CG	CG	CA	CA	CT	CT	AA	AA	CC	CC	AA	GA	GT	GT	AA	AA	TA	TA	CC	CC	GC	GC
middle_Selway_R	OmyEFMO12C_0002	reference	UPCLWR	GGC	GAC	GG	TG	AG	AG	CA	CA	TA	TA	GTAA	GGAA	GC	GC	CG	CG	CA	CC	TCAAC	TCAAC	GT	GT	CG	CA	CG	CA	CA	CA	CT	CT	AA	AA	CC	CC	AA	AA	GT	GT	AA	AA	TA	TA	CC	CC	GC	GC
middle_Selway_R	OmyEFMO12C_0003	reference	UPCLWR	GGC	GAC	GG	GA	AC	AC	CA	CG	TA	TA	GGAA	GGAA	GC	GC	CG	CG	CA	CA	TCAAC	TTAAC	GT	GT	CG	CA	CG	CG	CA	CA	CT	CT	AA	AA	CC	CC	AA	AA	GT	GT	AA	AA	TA	TA	CC	CC	GC	GC
middle_Selway_R	OmyEFMO12C_0004	reference	UPCLWR	GAC	GAC	GG	TG	AG	AG	CA	CG	TA	TA	GTAA	GGAA	GC	GC	CG	CG	CA	CA	TCAAC	TTAAC	GT	GG	CG	CG	CG	CA	CA	CA	CT	CT	AA	AA	CC	CC	AA	GA	GT	TT	AA	AA	TA	CA	CC	CC	GC	GC
middle_Selway_R	OmyEFMO12C_0005	reference	UPCLWR	GGC	GGC	GA	GA	AC	GC	CA	CA	TA	TA	GTAA	GGAA	GC	GC	CG	CG	CA	CA	TCAAC	TCATC	GT	GT	CG	CG	CG	CG	AA	CA	CT	CT	AA	GA	CC	CC	AA	AA	GT	TT	AA	AT	TA	TA	CC	CC	GC	GC
middle_Selway_R	OmyEFMO12C_0006	reference	UPCLWR	GGC	GAC	GA	GA	000	000	CA	CG	TA	TA	GTAA	GGAA	GC	GC	CG	CG	000	000	TCAAC	TCAAC	GG	GG	CG	CG	CG	CA	AA	CA	CT	CT	AA	AA	CC	GC	AA	AA	TT	TT	AA	AA	TA	TA	CC	CC	GC	GC
middle_Selway_R	OmyEFMO12C_0007	reference	UPCLWR	GGC	GAC	GG	GA	AC	AC	CG	CG	TA	TA	GTAA	GGAA	GC	GC	CG	CG	000	000	TCAAC	TTAAC	GT	GG	CG	CA	CG	CA	AA	CA	CT	CT	AA	AA	GC	GC	AA	GA	GT	TT	AA	AA	TA	TA	CC	CC	GC	GC
middle_Selway_R	OmyEFMO12C_0008	reference	UPCLWR	GAC	GAC	GG	GA	AC	AC	CG	CG	TA	TA	GTAA	GTAA	GC	GC	CG	CG	CC	CC	TCAAC	TCAAC	GT	GG	CG	CG	CG	CA	AA	CA	CT	CT	AA	AA	CC	CC	AA	AA	GT	TT	AA	AT	TA	TA	CC	CC	GC	GC
middle_Selway_R	OmyEFMO12C_0009	reference	UPCLWR	GGC	GAC	GG	GA	AC	AC	CA	CA	TA	TA	GTAA	GTAA	GC	GC	CG	CG	CC	CC	TCAAC	TCAAC	GT	GT	CG	CG	CG	CG	AA	AA	CT	CT	AA	AA	CC	CC	AA	AA	GT	GT	AA	CA	TA	CA	CC	CC	GC	GC
middle_Selway_R	OmyEFMO12C_0011	reference	UPCLWR	GAC	GAC	GG	GA	AG	AC	CA	CA	TA	TA	GTAA	GTAA	GC	GC	CG	CG	CA	AA	TCAAC	TCAAC	GG	GG	CG	CG	CG	CA	AA	AA	CT	CT	AA	AA	CC	CC	AA	AA	GT	GT	AA	CA	TA	TA	CC	CC	GC	GC
middle_Selway_R	OmyEFMO12C_0012	reference	UPCLWR	GGC	GAC	GA	GA	AC	AC	CA	CA	TA	TA	GTAA	GGAA	GC	GC	CG	CG	CA	CA	TCAAC	TCAAC	GT	GG	CG	CA	CG	CA	CA	CA	CT	CT	AA	GA	CC	GC	AA	AA	GT	GT	AA	AA	TA	TA	CC	CC	GC	GC
middle_Selway_R	OmyEFMO12C_0013	reference	UPCLWR	GGC	GGC	GG	TG	000	000	CG	CG	TA	TA	GTAA	GGAA	GC	GC	CG	CG	CA	AA	TCAAC	TCAAC	GG	GG	CG	CG	CG	CG	AA	AA	CT	CT	AA	GA	CC	CC	GA	GA	GT	TT	AA	AA	TA	TA	CC	CC	000	000
middle_Selway_R	OmyEFMO12C_0014	reference	UPCLWR	GGC	GAC	GA	GA	AG	AC	CA	CG	TA	TA	GTAA	GTAA	GC	GC	CG	CG	CA	CA	TCAAC	TTAAC	GT	GG	CG	CG	CA	CA	AA	CA	CT	CT	AA	GA	CC	GC	AA	AA	GT	TT	AA	AA	TA	CA	CC	CC	GC	GC
middle_Selway_R	OmyEFMO12C_0015	reference	UPCLWR	GAC	GAC	GA	TG	AG	AC	CA	CG	TA	TT	GGAA	GGAA	GC	GC	CG	CG	CA	CA	TCAAC	TCAAC	GT	GT	CG	CG	CG	CG	AA	AA	CT	CT	AA	AA	CC	CC	AA	AA	GT	GT	AA	AA	TA	CA	CC	CC	GC	GC
middle_Selway_R	OmyEFMO12C_0016	reference	UPCLWR	GGC	GGC	GA	GA	AG	GC	CA	CG	TA	TT	GTAA	GTAA	GC	GT	CG	CG	000	000	TCAAC	TTAAC	GT	GT	CG	CG	CG	CA	AA	AA	CT	CT	AA	GA	CC	CC	AA	GA	GT	GT	AA	AA	TA	TA	CC	CC	GC	GC
middle_Selway_R	OmyEFMO12C_0017	reference	UPCLWR	GGC	GGC	GG	GA	AG	AG	CG	CG	TA	TA	GTAA	GGAA	GC	GC	CG	CG	CA	CA	TCAAC	TCAAC	GG	GG	CG	CG	CG	CA	AA	AA	CT	CT	AA	GA	CC	GC	AA	AA	GT	GT	AA	AA	TA	CA	CC	CC	GC	GC
middle_Selway_R	OmyEFMO12C_0019	reference	UPCLWR	GAC	GAC	GA	TG	AG	AC	CA	CG	TA	TA	GGAA	GGAA	GC	AT	CG	CG	CA	CC	TCAAC	TTAAC	GT	GG	CG	CA	CG	CA	AA	CA	CT	CT	AA	AA	CC	CC	AA	GA	GT	GT	AA	AA	TA	TA	CC	CC	GC	AC
middle_Selway_R	OmyEFMO12C_0020	reference	UPCLWR	GGC	GAC	GG	GG	AG	AC	CG	CG	TA	TA	GTAA	GGAA	GC	GC	CG	CG	CA	CC	TCAAC	TCAAC	GT	GG	CG	CG	CG	CG	CA	CA	CT	CT	AA	GA	CC	GC	AA	GA	GT	GT	AA	AA	TA	CA	CC	CC	GC	GC
middle_Selway_R	OmyEFMO12C_0021	reference	UPCLWR	GAC	GAC	GA	GA	AC	AC	CA	CA	TA	TA	GTAA	GGAA	GC	GC	CG	CG	CA	CA	TCAAC	TTAAC	GT	GT	CG	CA	CA	CA	CA	CA	CT	CT	AA	AA	CC	CC	AA	AA	GT	GT	AA	AA	CA	CA	CC	CC	GC	GC
middle_Selway_R	OmyEFMO12C_0022	reference	UPCLWR	GGC	GAC	GG	GA	AG	AC	CA	CG	TA	TA	GTAA	GGAA	GC	GC	CG	CG	CA	AA	TCAAC	TTAAC	GT	GG	CG	CG	CG	CG	CA	CA	CT	CT	AA	GA	CC	CC	AA	AA	GT	TT	AA	AA	TA	TA	CC	CC	GC	GC
middle_Selway_R	OmyEFMO12C_0023	reference	UPCLWR	GGC	GAC	GG	GG	AG	AC	CA	CG	TA	TA	GGAA	GGAA	GC	GC	CG	CG	CA	CA	TTAAC	TTAAC	GT	GG	CG	CG	CA	CA	AA	AA	CT	CT	AA	AA	CC	CC	AA	AA	GT	TT	AA	AA	TA	TA	CC	CC	GC	GC
middle_Selway_R	OmyEFMO12C_0024	reference	UPCLWR	GGC	GGC	GA	TG	AC	AC	CA	CG	TA	TA	GGAA	GGAA	GC	GC	CG	CG	CA	CC	TCAAC	TCAAC	GT	GG	CG	CG	CG	CG	AA	CA	CT	CT	AA	GA	CC	CC	GA	GA	GT	GT	AA	AA	TA	TA	CC	CC	GC	GC
middle_Selway_R	OmyEFMO12C_0026	reference	UPCLWR	GGC	GAC	GA	GA	000	000	CA	CG	TA	TA	GGAA	GGAA	GC	GC	CG	CG	CA	GC	TCAAC	TTAAC	GT	GG	CG	CA	CG	CG	AA	CA	CT	CT	AA	AA	CC	GC	AA	GA	GT	GT	AA	AA	TA	TA	CC	CC	GC	GC
middle_Selway_R	OmyEFMO12C_0027	reference	UPCLWR	GGC	GAC	GG	GG	AC	AC	CA	CG	TA	TA	GTAA	GTAA	GC	GC	CG	CG	CA	GC	TCAAC	TTAAC	GT	GT	CG	CA	CA	CA	AA	AA	CT	CT	AA	AA	GC	GC	GA	GA	GT	GT	AA	CA	TA	TA	CC	CC	GC	GC
middle_Selway_R	OmyEFMO12C_0028	reference	UPCLWR	GGC	GGC	GG	GA	AG	AC	CA	CG	TA	TA	GTAA	GGAA	GC	GC	CG	CG	CA	CC	TCAAC	TCAAC	GT	GG	CG	CG	CA	CA	AA	CA	CT	CT	AA	GA	CC	CC	AA	AA	GT	GT	AA	AA	TA	CA	CC	CC	GC	GC
middle_Selway_R	OmyEFMO12C_0029	reference	UPCLWR	GGC	GGC	GG	GA	AG	AC	CA	CG	TA	TA	GTAA	GTAA	GC	GC	CG	CG	CA	CA	TCAAC	TCAAC	GT	GG	CG	CA	CG	CG	AA	AA	CT	CT	AA	GA	CC	CC	AA	AA	GT	GT	AA	AA	TA	CA	CC	CC	GC	GC
middle_Selway_R	OmyEFMO12C_0030	reference	UPCLWR	GGC	GGC	GA	TG	AG	AG	CG	CG	TA	TA	GTAA	GGAA	GC	GC	CG	CG	000	000	TCAAC	TCAAC	GT	GT	CG	CA	CG	CG	AA	CA	CT	CT	AA	AA	CC	GC	AA	GA	GT	GT	AA	AA	TA	CA	CC	CC	GC	GC
middle_Selway_R	OmyEFMO12C_0031	reference	UPCLWR	GGC	GAC	GG	GA	000	000	CG	CG	TA	TA	GTAA	GGAA	GC	GC	CG	CG	CA	CA	TCAAC	TTAAC	GT	GT	CG	CA	CA	CA	AA	CA	CT	CT	AA	GA	GC	GC	AA	GA	GT	GT	AA	AT	TA	TA	CC	CC	GC	AC
middle_Selway_R	OmyEFMO12C_0032	reference	UPCLWR	GGC	GGC	GG	TG	AG	AG	CA	CA	TA	TA	GTAA	GTAA	GC	GC	CG	CG	CA	AA	TCAAC	TCAAC	GG	GG	CG	CA	CG	CA	AA	CA	CT	CT	AA	AA	CC	CC	AA	AA	GT	GT	AA	AT	TA	TA	CC	CC	GC	AC
middle_Selway_R	OmyEFMO12C_0033	reference	UPCLWR	GGC	GAC	GG	GG	AG	AC	CA	CG	TA	TA	GTAA	GGAA	GC	GC	CG	CG	CA	AA	TCAAC	TTAAC	GT	GG	CG	CA	CA	CA	AA	CA	CT	AT	AA	AA	CC	CC	AA	AA	GT	GT	AA	AA	TA	TA	CC	CC	GC	AC
middle_Selway_R	OmyEFMO12C_0034	reference	UPCLWR	GAC	GAC	GA	GA	AG	AG	CA	CA	TA	TT	GTAA	GGAA	GC	GC	CG	CG	CA	AA	TCAAC	TCAAC	GT	GT	CG	CG	CG	CA	AA	CA	CT	CT	AA	AA	CC	CC	AA	AA	GT	GT	AA	AA	TA	CA	CC	CC	GC	GC
middle_Selway_R	OmyEFMO12C_0036	reference	UPCLWR	GGC	GAC	GA	TG	AG	AG	CG	CG	TA	TA	GGAA	GGAA	GC	GC	CG	CG	CC	CC	TCAAC	TTAAC	GG	GG	CA	CA	CG	CA	CA	CA	CT	CT	AA	AA	GC	GC	AA	GA	GT	GT	AA	AA	TA	TA	CC	CC	GC	GC
middle_Selway_R	OmyEFMO12C_0037	reference	UPCLWR	GGC	GAC	GA	GA	AC	AC	CA	CG	TA	TA	GTAA	GTAA	GC	GC	CG	CG	CA	CA	TCAAC	TCAAC	GT	GG	CG	CG	CG	CA	AA	CA	CT	CT	AA	GA	GC	GC	GA	GA	GT	GT	AA	CA	TA	TA	CC	CC	GC	GC
middle_Selway_R	OmyEFMO12C_0038	reference	UPCLWR	GGC	GGC	GG	GA	AC	AC	CA	CG	TA	TA	GGAA	GGAA	GC	GC	CG	CG	CA	CC	TCAAC	TCAAC	GT	GG	CG	CG	CA	CA	AA	AA	CT	CT	AA	AA	CC	CC	AA	AA	GT	GT	AA	CA	CA	CA	CC	CC	GC	GC
middle_Selway_R	OmyEFMO12C_0039	reference	UPCLWR	GGC	GGC	GA	GA	AG	AC	CG	CG	TA	TT	GGAA	GGAA	GC	GC	CG	CT	CC	CC	TCAAC	TCAAC	GG	GG	CG	CG	CG	CG	AA	AA	CT	CT	AA	GA	CC	CC	GA	GA	GT	TT	AA	AA	TA	TA	CC	CC	GC	GT
middle_Selway_R	OmyEFMO12C_0040	reference	UPCLWR	GGC	GGC	GA	TG	AC	AC	CG	CG	TA	TT	GTAA	GGAA	GC	GC	CG	CG	CA	CC	TCAAC	TTAAC	GT	GT	CG	CG	CG	CA	AA	AA	CT	CT	AA	GA	CC	GC	AA	GA	GT	GT	AA	AA	TA	TA	CC	CC	GC	GT
middle_Selway_R	OmyEFMO12C_0041	reference	UPCLWR	GGC	GGC	GG	TG	AG	GC	CG	CG	TA	TA	GGAA	GGAA	GC	GC	CG	CG	000	000	TCAAC	TCAAC	GT	GT	CG	CA	CG	CA	AA	CA	CT	CT	AA	AA	CC	GC	AA	GA	GT	GT	AA	AA	TA	CA	CC	CC	GC	GC
middle_Selway_R	OmyEFMO12C_0042	reference	UPCLWR	GGC	GAC	GG	GA	AG	AC	CA	CA	TA	TA	GTAA	GTAA	GC	GC	CG	CG	CA	CC	TCAAC	TCAAC	GT	GT	CG	CA	CG	CA	AA	CA	CT	AT	AA	AA	CC	GC	AA	GA	GT	GT	AA	AA	TA	CA	CC	CC	GC	GC
middle_Selway_R	OmyEFMO12C_0043	reference	UPCLWR	GAC	GAC	GG	TG	AC	AC	CA	CG	TA	TA	GGAA	GGAA	GC	GC	CG	CG	CA	CC	TCAAC	TCAAC	GT	GT	CG	CG	CG	CG	CA	CA	CT	CT	AA	GA	CC	CC	AA	GA	GT	GT	AA	AA	TA	TA	CC	CC	GC	GC
middle_Selway_R	OmyEFMO12C_0044	reference	UPCLWR	GGC	GAC	GA	GA	AC	GC	CA	CG	TA	TA	GGAA	GGAA	GC	GC	CG	CG	CA	CC	TCAAC	TTAAC	GT	GG	CG	CA	CA	CA	AA	CA	CT	AT	AA	AA	CC	GC	AA	AA	GT	GT	AA	AA	TA	TA	CC	CC	GC	GC
middle_Selway_R	OmyEFMO12C_0045	reference	UPCLWR	GGC	GAC	GG	TG	AC	AC	CG	CG	TA	TA	GGAA	GGAA	GC	GC	CG	CG	CA	CA	TCAAC	TCAAC	GT	GG	CG	CA	CG	CA	CA	CA	CT	CT	GA	GA	CC	GC	AA	GA	GT	GT	AA	AT	TA	CA	CC	CC	GC	GC
middle_Selway_R	OmyEFMO12C_0046	reference	UPCLWR	GGC	GAC	GG	GA	AG	AC	CA	CG	TA	TA	GTAA	GGAA	GC	GC	CG	CG	000	000	TCAAC	TTAAC	GG	GG	CG	CG	CA	CA	AA	CA	CT	CT	AA	AA	CC	GC	AA	AA	GT	TT	AA	AA	TA	TA	CC	CC	GC	GC
middle_Selway_R	OmyEFMO12C_0048	reference	UPCLWR	GAC	GAC	GG	GG	AG	GC	CA	CG	TA	TA	GTAA	GGAA	GC	GC	CG	CG	CA	CA	TCAAC	TTAAC	GT	GG	CG	CG	CA	CA	AA	CA	CT	CT	AA	AA	CC	CC	AA	AA	GT	GT	AA	AA	CA	CA	CC	CC	GC	GC
middle_Selway_R	OmyEFMO12C_0050	reference	UPCLWR	GGC	GAC	GA	GA	AG	AG	CA	CA	TA	TA	GTAA	GGAA	GC	GT	CG	CG	CA	CC	TCAAC	TTAAC	GT	GG	CG	CG	CG	CA	AA	AA	CT	CT	AA	AA	CC	CC	AA	AA	GT	GT	AA	AA	TA	TA	CC	CC	GC	GC
Morgan_Cr	OmyMORG12C_0001	reference	UPSALM	GGC	GAC	TG	TG	AC	AC	CA	CG	TA	TA	GGAA	GGAA	GC	GC	CG	CG	CC	CC	TCAAC	TCAAC	GG	GG	CG	CA	CA	CA	AA	CA	CT	CT	AA	AA	CC	CC	GA	GA	GT	GT	AA	AT	TA	TA	CC	CC	GC	GC
Morgan_Cr	OmyMORG12C_0002	reference	UPSALM	GGT	GAC	GG	TG	AG	AC	CA	CG	TA	TA	GGAA	GGAA	GC	AT	CG	CT	CA	GC	TCAAC	TTAAC	GG	GG	CG	CG	CG	CA	AA	AA	CT	CT	AA	AA	CC	CC	AA	AA	GT	GT	AA	AT	TA	CA	CC	CA	GC	GC
Morgan_Cr	OmyMORG12C_0003	reference	UPSALM	GGC	GGC	GA	GA	AG	AG	CG	CG	TA	TA	GGAA	GGAA	GC	GC	CG	CG	CA	CC	TCAAC	TCAAC	GG	GG	CG	CA	CG	CA	AA	AA	CT	CT	AA	AA	CC	CC	AA	AA	GT	TT	AA	CA	TA	TA	CC	CC	GC	GC
Morgan_Cr	OmyMORG12C_0004	reference	UPSALM	GGC	GGC	GG	TG	AG	AC	CA	CA	TA	TA	GGAA	GGAA	GC	GT	CG	CG	CC	GC	TCAAC	TTAAC	GG	GG	CG	CG	TA	TA	AA	AA	CT	CT	AA	GA	CC	CC	AA	GA	GT	TT	AA	AA	TA	TA	CC	CA	GC	GC
Morgan_Cr	OmyMORG12C_0005	reference	UPSALM	GAC	GAC	GA	GA	AG	AC	CA	CG	TA	TA	GTAA	GGAA	GC	GT	CG	CG	GC	AA	TCAAC	TCAAC	GG	GG	CG	CG	CG	CA	AA	CA	CT	CT	AA	GA	CC	CC	AA	AA	GT	GT	AA	AA	TA	CA	CC	CC	GC	GC
Morgan_Cr	OmyMORG12C_0006	reference	UPSALM	GAC	GAC	GG	TG	AG	AC	CG	CG	TA	TA	GTAA	GGAA	GC	GT	CG	CG	CA	CC	TCAAC	TCAAC	GT	GT	CG	CA	CA	CA	CA	CA	CT	CT	AA	GA	CC	CC	AA	GA	GT	GT	AA	CA	TA	CA	CC	CC	GC	GC
Morgan_Cr	OmyMORG12C_0007	reference	UPSALM	GAC	GAC	GA	GA	AG	AC	CA	CG	TA	TA	GTAA	GGAA	GC	GC	CG	CG	CC	GC	TCAAC	TCAAC	GG	GG	CG	CG	CA	CA	AA	CA	CT	CT	GA	GA	CC	CC	AA	GA	GT	GT	AA	CA	TA	CA	CC	CC	GC	GC
Morgan_Cr	OmyMORG12C_0008	reference	UPSALM	GGC	GAC	GG	GG	AC	AC	CA	CG	TA	TA	GGAA	GGAA	GC	GC	CG	CG	CA	GC	TCAAC	TCAAC	GG	GG	CG	CG	CA	CA	AA	CA	CT	CT	GA	GA	CC	CC	AA	GA	GT	TT	AA	AA	TA	TA	CC	CC	GC	GC
Morgan_Cr	OmyMORG12C_0009	reference	UPSALM	GGC	GGC	GG	GG	AC	AC	CG	CG	TA	TA	GTAA	GTAA	GC	GT	CG	CT	CC	CC	TCAAC	TCAAC	GT	GG	CG	CG	CG	CA	CA	CA	CT	AT	AA	GA	CC	CC	AA	GA	GT	GT	AA	CA	TA	TA	CC	CA	GC	GC
Morgan_Cr	OmyMORG12C_0010	reference	UPSALM	GGC	GAC	GA	TG	AG	AC	CG	CG	TA	TA	GGAA	GGAA	GC	GC	CG	CT	CA	CC	TCAAC	TCAAC	GT	GG	CG	CA	CA	CA	AA	CA	CT	CT	AA	AA	CC	CC	AA	GA	GT	GT	AT	CA	TA	CA	CC	CC	GC	GC
Morgan_Cr	OmyMORG12C_0011	reference	UPSALM	GGC	GAC	GG	TG	AC	AC	CA	CG	TA	TA	GGAA	GGGA	GC	GC	CG	CG	CC	GC	TCAAC	TCAAT	GG	GG	CG	CG	CG	CA	AA	CA	CT	CT	AA	GA	CC	CC	AA	AA	GT	GT	AT	AT	TA	CA	CC	CC	GC	GT
Morgan_Cr	OmyMORG12C_0012	reference	UPSALM	GGC	GAC	GG	GA	AC	AC	CA	CA	TA	TA	GTAA	GGAA	GC	GC	CG	CG	CA	GC	TCAAC	TCAAC	GT	GG	CG	CG	CG	CA	AA	AA	CT	CT	AA	GA	CC	CC	AA	GA	GT	GT	AA	CA	TA	CA	CC	CC	GC	GT
Morgan_Cr	OmyMORG12C_0013	reference	UPSALM	GGC	GGC	GA	GA	AC	AC	CG	CG	TA	TA	GGAA	GGGA	GC	GC	CG	CG	CA	CC	TCAAC	TCAAC	GT	TG	CG	CG	CA	CA	AA	CA	CT	CT	AA	AA	CC	CC	GA	GA	GT	GT	AA	CA	TA	CA	CC	CC	GC	GC
Morgan_Cr	OmyMORG12C_0014	reference	UPSALM	GGC	GGC	TG	TG	AG	AC	CA	CG	TA	TA	GGAA	GGAA	GC	GC	CG	CG	CA	CC	TCAAC	TCAAC	GG	GG	CG	CA	CA	TA	CA	CA	CT	CT	AA	GA	CC	CC	AA	GA	GT	GT	AA	AT	TA	CA	CC	CA	GC	GC
Morgan_Cr	OmyMORG12C_0016	reference	UPSALM	GGC	GAC	GG	GG	AG	AC	CG	CG	TA	TA	GTAA	GGAA	GC	GC	CG	CG	CA	CA	TCAAC	TCAAC	GG	GG	CG	CG	CG	CA	CA	CA	CT	CT	AA	GA	CC	CC	AA	GA	GT	TT	AA	AA	TA	CA	CC	CC	GT	GT
Morgan_Cr	OmyMORG12C_0017	reference	UPSALM	GGT	GGT	GG	GA	AG	AG	CA	CG	TA	TA	GGAA	GGAA	GC	GC	CG	CG	CC	CC	TCAAC	TCAAC	GT	GG	CG	CA	CG	CA	AA	CA	CT	CT	AA	GA	CC	CC	AA	AA	GT	GT	AA	AA	TA	TA	CC	CC	GC	GC
Morgan_Cr	OmyMORG12C_0018	reference	UPSALM	GGC	GAC	GA	TG	AG	AC	CG	CG	TA	TA	GGAA	GGAA	GC	GT	CG	CT	CC	GC	TCAAC	TCAAC	GG	GG	CG	CG	CG	TA	CA	CA	CT	CT	GA	GA	CC	GC	AA	GA	GT	GT	AT	CA	TA	TA	CC	CC	GC	GT
Morgan_Cr	OmyMORG12C_0020	reference	UPSALM	GGC	GGC	GA	TG	AG	AC	CA	CG	TA	TA	GGAA	GGAA	GC	GC	CG	CG	CA	CC	TCAAT	TTAAC	GG	GG	CG	CG	CG	CA	AA	AA	CT	CT	AA	AA	CC	CA	GA	GA	GT	TT	AA	AA	CA	CA	CC	CC	GC	GC
Morgan_Cr	OmyMORG12C_0021	reference	UPSALM	GGC	GGC	GA	GA	AC	AC	CA	CA	TA	TA	GGAA	GGAA	GC	GT	CG	CG	CC	CC	TCAAC	TCAAC	GT	GG	CG	CA	CG	CA	AA	CA	CT	AT	AA	GA	CC	CC	AA	GA	GT	GT	AA	AT	TA	CA	CC	CC	GC	GC
Morgan_Cr	OmyMORG12C_0022	reference	UPSALM	GGC	GAC	GA	GA	AC	AC	CA	CA	TA	TA	GTAA	GGAA	GC	AT	CG	CG	CC	CC	TCAAC	TCAAC	GG	GG	CG	CA	CG	CA	AA	AA	CT	CT	AA	GA	CC	CC	AA	GA	GT	GT	AA	AT	TA	CA	CC	CC	GC	GC
Morgan_Cr	OmyMORG12C_0024	reference	UPSALM	GGC	GGC	GA	TG	AG	AC	CA	CG	TA	TA	GTAA	GGAA	GC	AT	CG	CT	CA	CC	TCAAC	TCAAC	GT	GG	CG	CA	CG	CG	AA	CA	CT	CT	GA	GA	CC	CC	AA	GA	GT	TT	AA	AT	CA	CA	CC	CC	GC	GC
Morgan_Cr	OmyMORG12C_0025	reference	UPSALM	GAC	GAC	GG	GG	AG	AC	CA	CG	TA	TA	GGAA	GGAA	GC	GC	CG	CG	CA	CC	TCAAC	TCAAC	GG	GG	CG	CG	CG	CG	AA	CA	CT	AT	GA	GA	CC	CC	AA	AA	GT	GT	AA	AA	TA	TA	CC	CA	GC	GC
Morgan_Cr	OmyMORG12C_0026	reference	UPSALM	GGC	GAC	GG	TG	AG	AC	CA	CG	TA	TT	GGAA	GGAA	GC	GC	CG	CG	CA	CA	TCAAC	TCAAT	GT	GG	CG	CA	CG	CA	AA	CA	CT	CT	AA	GA	CC	CA	GA	GA	GT	TT	AA	CA	TA	TA	CC	CC	GC	GC
Morgan_Cr	OmyMORG12C_0027	reference	UPSALM	GGC	GAC	GG	GA	AC	AC	CA	CG	TA	TA	GGAA	GGAA	GC	GT	CG	CG	CA	GC	TCAAC	TCAAC	GG	TG	CG	CA	CG	CA	AA	CA	AT	AT	AA	GA	CC	CA	AA	AA	GT	GT	AA	AA	TA	CA	CC	CC	GC	GC
Morgan_Cr	OmyMORG12C_0028	reference	UPSALM	GGC	GAC	GA	GA	AG	AC	CA	CG	TA	TA	GTAA	GGAA	GC	GC	CG	CT	CA	CC	TCAAC	TCAAC	GG	GG	CG	CA	CA	CA	AA	AA	CT	CT	AA	AA	CC	CC	AA	AA	GT	GT	AT	AT	TA	CA	CC	CC	GC	GC
Morgan_Cr	OmyMORG12C_0029	reference	UPSALM	GGC	GAC	GG	GA	AG	AC	CA	CG	TA	TA	GGAA	GGAA	GC	GC	CG	CG	CA	CC	TCAAC	TCAAC	GG	GG	CG	CA	CG	CG	CA	CA	CT	AT	AA	GA	CC	GC	AA	AA	GT	GT	AA	AA	TA	TA	CC	CC	GC	GC
Morgan_Cr	OmyMORG12C_0030	reference	UPSALM	GGC	GAC	GG	GA	AC	AC	CA	CG	TA	TA	GGAA	GGAA	GC	GC	CG	CG	CA	GC	TCAAC	TCAAT	GT	GG	CG	CG	CG	CA	CA	CA	CT	AT	AA	GA	CC	CC	AA	AA	GT	GT	AA	CA	TA	CA	CC	CC	GC	GC
Morgan_Cr	OmyMORG12C_0031	reference	UPSALM	GGC	GAC	GG	TG	AG	AC	CA	CG	TA	TA	GGAA	GGAA	GC	GT	CG	CG	CA	CA	TCAAC	TTAAC	GG	GG	CG	CG	CG	CG	CA	CA	CT	CT	AA	GA	CC	CC	AA	AA	GT	GT	AA	AT	TA	CA	CC	CC	GC	GC
Morgan_Cr	OmyMORG12C_0032	reference	UPSALM	GGC	GAC	GA	TG	AG	AC	CA	CG	TA	TA	GGAA	GGAA	GC	GT	CT	TG	CA	CC	TCAAC	TCAAC	GG	TG	CG	CA	CG	CA	AA	AA	CT	CT	AA	GA	CC	CC	AA	AA	GT	TT	AA	AA	CA	CA	CC	CA	GC	GC
Morgan_Cr	OmyMORG12C_0033	reference	UPSALM	GGC	GAC	GA	TG	AC	AC	CA	CG	TA	TA	GTAA	GGAA	GC	GC	CG	CG	CC	CC	TCAAC	TCAAC	GG	GG	CG	CA	CG	CG	AA	AA	CT	AT	AA	AA	CC	CC	GA	GA	GT	GT	AA	AT	TA	CA	CC	CC	GC	GC
Morgan_Cr	OmyMORG12C_0034	reference	UPSALM	GGC	GAC	GG	TG	AC	AC	CG	CG	TA	TA	GTAA	GGAA	GC	GC	CG	CG	CA	CC	TCAAC	TTAAC	GG	GG	CG	CG	CG	CA	CA	CA	CT	CT	GA	GA	CC	CC	AA	GA	GT	GT	AT	AT	TA	CA	CC	CA	GC	GC
Morgan_Cr	OmyMORG12C_0035	reference	UPSALM	GAC	GAC	GG	GA	AG	AC	CA	CG	TA	TT	GGAA	GGAA	GC	GC	CG	CG	CC	GC	TCAAC	TCAAC	GT	GG	CG	CG	CG	CG	AA	CA	CT	CT	AA	GA	CC	GC	AA	GA	GT	TT	AA	AA	TA	TA	CC	CC	GC	GC
Morgan_Cr	OmyMORG12C_0036	reference	UPSALM	GAC	GAC	GG	TG	AC	AC	CA	CG	TA	TA	GGAA	GGAA	GC	GT	CG	CG	CA	CC	TCAAC	TTAAC	GT	GG	CG	CG	CG	CG	AA	CA	AT	AT	AA	AA	CC	CC	AA	GA	GT	GT	AA	AT	CA	CA	CC	CC	GC	GC
Morgan_Cr	OmyMORG12C_0037	reference	UPSALM	GAC	GAC	GG	TG	AG	AC	CA	CG	TA	TA	GGAA	GGAA	GC	GC	CG	CG	CA	CC	TCAAC	TCAAC	GT	GG	CG	CG	CA	CA	AA	AA	CT	CT	AA	AA	CC	CC	AA	GA	GT	GT	AA	AA	TA	TA	CC	CC	GC	GC
Morgan_Cr	OmyMORG12C_0038	reference	UPSALM	GAC	GAC	GG	TG	AG	AC	CA	CA	TA	TA	GTAA	GGAA	GC	GT	CG	CG	CA	CC	TCAAC	TTAAC	GT	GG	CG	CG	CG	CA	AA	CA	CT	CT	AA	GA	CC	CC	AA	AA	GT	TT	AA	CA	TA	TA	CC	CC	GC	GC
Morgan_Cr	OmyMORG12C_0040	reference	UPSALM	GAC	GAC	GG	TG	AG	AC	CA	CG	TA	TA	GTAA	GGAA	GC	GT	CG	CG	CA	GC	TCAAC	TCAAC	GT	GG	CG	CG	CA	CA	AA	AA	CT	CT	AA	GA	CC	CA	AA	GA	GT	GT	AA	CA	TA	TA	CC	CC	GC	GC
Morgan_Cr	OmyMORG12C_0041	reference	UPSALM	GAC	GAC	GA	GA	AC	AC	CA	CG	TA	TA	GGAA	GGAA	GC	GC	CG	CG	CA	GC	TCAAC	TCAAC	GG	TG	CG	CG	CA	CA	AA	AA	CT	CT	AA	GA	CC	CC	AA	AA	GT	GT	AA	CA	TA	CA	CC	CC	GC	GC
Morgan_Cr	OmyMORG12C_0042	reference	UPSALM	GAC	GAC	GG	GG	AC	AC	CA	CA	TA	TA	GTAA	GGAA	GC	GC	CG	CG	CC	CC	TCAAC	TCAAC	GT	GG	CG	CA	CA	CA	AA	CA	CT	CT	AA	GA	CC	CC	AA	AA	GT	TT	AA	CA	TA	CA	CC	CA	GC	GC
Morgan_Cr	OmyMORG12C_0043	reference	UPSALM	GGC	GAC	GG	GA	AG	AC	CG	CG	TA	TA	GGAA	GGAA	GC	GC	CG	CG	CA	CA	TCAAC	TCAAC	GG	GG	CG	CG	CA	CA	AA	CA	CT	CT	AA	GA	CC	CC	AA	AA	GT	GT	AA	AA	TA	TA	CC	CC	GC	GC
Morgan_Cr	OmyMORG12C_0044	reference	UPSALM	GAC	GAC	GA	TG	AG	AC	CA	CA	TA	TA	GGAA	GGAA	GC	GC	CG	CG	CA	GC	TCAAC	TCAAC	GT	GG	CG	CG	CA	CA	AA	AA	CT	CT	AA	AA	CC	CC	AA	AA	GT	GT	AA	AT	TA	CA	CC	CC	GC	GC
Morgan_Cr	OmyMORG12C_0045	reference	UPSALM	GGC	GAC	GA	GA	AG	AC	CA	CG	TA	TA	GGAA	GGAA	GC	GC	CG	CG	CA	AA	TCAAC	TCAAC	GT	GG	CG	CG	CG	CG	AA	CA	CT	CT	AA	AA	CC	GC	AA	AA	GT	GT	AA	AA	TA	CA	CC	CC	GC	GC
Morgan_Cr	OmyMORG12C_0046	reference	UPSALM	GGC	GAC	GA	TG	AC	AC	CA	CG	TA	TA	GGAA	GGAA	GT	GT	CG	CT	CA	CC	TCAAC	TCAAC	GG	GG	CG	CG	CG	CA	AA	CA	CT	AT	GA	GA	CC	CC	AA	AA	GT	GT	AT	CA	TA	CA	CC	CC	GC	GC
Morgan_Cr	OmyMORG12C_0047	reference	UPSALM	GGC	GAC	GA	GA	AC	AC	CA	CG	TA	TA	GTAA	GGAA	GC	GC	CG	CG	GC	GC	TCAAC	TCAAC	GT	GG	CG	CG	CG	CA	AA	AA	CT	CT	AA	AA	CC	GC	GA	GA	GT	GT	AA	AT	TA	TA	CC	CA	GC	GC
Morgan_Cr	OmyMORG12C_0048	reference	UPSALM	GAC	GAC	GG	GG	AG	AC	CG	CG	TA	TA	GTAA	GGAA	GC	GC	CG	CG	CC	GC	TCAAC	TCAAC	GG	GG	CG	CG	CG	CA	AA	CA	CT	CT	AA	GA	CC	CC	AA	AA	GT	GT	AA	AT	TA	TA	CC	CA	GC	GC
Morgan_Cr	OmyMORG12C_0050	reference	UPSALM	GAC	GAC	GG	GG	000	000	CA	CG	TA	TA	GGAA	GGAA	GC	GC	CG	CG	000	000	TCAAC	TCAAC	GT	GG	CG	CG	CA	CA	CA	CA	CT	CT	GA	GA	CC	GC	AA	AA	TT	TT	AA	AA	TA	TA	CC	CC	GC	GC
Newsome_Cr	OmyNEWS12C_0001	reference	SFCLWR	GGC	GAC	GG	GA	AC	AC	CA	CG	TA	TA	GTAA	GTAA	GC	AT	CG	CG	CA	CA	TCAAC	TTAAC	GG	GG	CG	CG	CG	CG	CA	CA	CT	CT	AA	GA	CC	CC	AA	AA	GT	GT	AA	AA	TA	TA	CC	CC	GC	GC
Newsome_Cr	OmyNEWS12C_0003	reference	SFCLWR	GGC	GGC	GG	GA	AG	AG	CA	CA	TA	TA	GTAA	GTAA	GC	GT	CG	CG	CA	CC	TCAAC	TCAAC	GG	GG	CG	CG	CG	CA	CA	CA	CT	CT	AA	AA	CC	CC	AA	GA	GT	TT	AA	AA	TA	CA	CC	CC	GC	GC
Newsome_Cr	OmyNEWS12C_0004	reference	SFCLWR	GGC	GAC	GG	GA	AG	AG	CA	CG	TA	TA	GTAA	GGAA	GC	GC	CG	CG	CA	AA	TCAAC	TCAAC	GT	GG	CG	CG	CG	CA	AA	CA	CT	CT	AA	AA	CC	CC	AA	AA	GT	GT	AA	AA	TA	CA	CC	CC	GC	GC
Newsome_Cr	OmyNEWS12C_0005	reference	SFCLWR	GGC	GAC	GA	GA	AG	AG	CA	CG	TA	TA	GGAA	GGGA	GC	GC	CG	CG	CA	CA	TCAAC	TCAAC	GT	TG	CG	CG	CG	CA	AA	CA	CT	CT	AA	AA	CC	GC	AA	AA	GT	GT	AA	AA	TA	TA	CC	CC	GC	GC
Newsome_Cr	OmyNEWS12C_0006	reference	SFCLWR	GGC	GAC	GG	TG	AG	AC	CA	CG	TA	TA	GTAA	GTAA	GC	GC	CG	CG	CA	GC	TCAAC	TCAAC	GG	GG	CG	CG	CG	CG	CA	CA	CT	CT	AA	AA	CC	CC	AA	AA	GT	TT	AA	AA	TA	TA	CC	CC	GC	GC
Newsome_Cr	OmyNEWS12C_0007	reference	SFCLWR	GGC	GAC	GA	GA	AG	AC	CG	CG	TA	TA	GTAA	GTAA	GC	GC	CG	CT	CA	AA	TCAAC	TTAAC	GT	GT	CG	CG	CG	CA	CA	CA	CT	CT	AA	AA	CC	GC	AA	AA	GT	TT	AA	AA	TA	TA	CC	CC	GC	GC
Newsome_Cr	OmyNEWS12C_0008	reference	SFCLWR	GGC	GGC	GA	GA	AC	AC	CA	CG	TA	TT	GTAA	GGAA	GC	GC	CG	CG	CA	GC	TTAAC	TTAAC	GG	GG	CG	CG	CG	CA	AA	CA	CT	CT	AA	AA	CC	CC	AA	GA	GT	GT	AA	AA	TA	CA	CC	CC	GC	GC
Newsome_Cr	OmyNEWS12C_0009	reference	SFCLWR	GAC	GAC	GG	GG	AG	AC	CA	CA	TA	TA	GTAA	GGAA	GC	GC	CG	CG	CC	GC	TCAAC	TCAAC	GG	GG	CG	CG	CG	CG	AA	CA	CT	CT	AA	AA	CC	GC	AA	GA	GT	TT	AA	AA	TA	TA	CC	CC	GC	GC
Newsome_Cr	OmyNEWS12C_0010	reference	SFCLWR	GGC	GGC	GA	GA	AG	AC	CA	CG	TA	TA	GTAA	GTAA	GC	GC	CG	CT	CA	CA	TCAAC	TCAAC	GT	GG	CG	CG	CG	CA	CA	CA	CT	CT	AA	AA	CC	CC	AA	GA	GT	GT	AA	AA	TA	TA	CC	CC	GC	GC
Newsome_Cr	OmyNEWS12C_0011	reference	SFCLWR	GGC	GAC	GG	GG	AC	AC	CA	CG	TA	TT	GTAA	GGAA	GC	GC	CG	CG	CA	CA	TCAAC	TCAAC	GT	GG	CG	CG	CG	CG	AA	CA	CT	CT	AA	GA	CC	CC	AA	AA	GT	GT	AA	AA	TA	TA	CC	CC	GC	GC
Newsome_Cr	OmyNEWS12C_0012	reference	SFCLWR	GGC	GAC	GG	GA	AG	AG	CA	CG	TA	TA	GTAA	GGAA	GC	GC	CG	CG	AA	AA	TCAAC	TCAAC	GT	GT	CG	CG	CA	CA	AA	CA	CT	CT	AA	AA	CC	CC	AA	GA	GT	GT	AA	AA	TA	TA	CC	CC	GC	GC
Newsome_Cr	OmyNEWS12C_0013	reference	SFCLWR	GGC	GAC	GA	TG	AG	AG	CA	CA	TA	TA	GTAA	GGAA	GC	GC	CG	CG	CA	CC	TCAAC	TCAAC	GG	GG	CG	CG	CG	CG	AA	CA	CT	CT	AA	AA	CC	CC	AA	GA	GT	GT	AA	AA	TA	CA	CC	CC	GC	GC
Newsome_Cr	OmyNEWS12C_0014	reference	SFCLWR	GGC	GAC	GG	GG	AG	AG	CG	CG	TA	TA	GGAA	GGAA	GC	GC	CG	CG	CA	AA	TCAAC	TCAAC	GT	GT	CG	CG	CG	CA	AA	CA	CT	CT	AA	AA	CC	CC	AA	AA	GT	GT	AA	AA	TA	TA	CC	CC	GC	GC
Newsome_Cr	OmyNEWS12C_0016	reference	SFCLWR	GGC	GAC	GG	TG	AG	AG	CG	CG	TA	TA	GTAA	GGAA	GC	GC	CG	CG	CA	CA	TCAAC	TCAAC	GT	GG	CG	CA	CG	CG	AA	CA	CT	CT	AA	AA	CC	GC	AA	AA	GT	GT	AA	AA	TA	CA	CC	CC	GC	GC
Newsome_Cr	OmyNEWS12C_0017	reference	SFCLWR	GGC	GAC	GG	TG	000	000	CG	CG	TA	TT	GTAA	GGAA	GC	GC	CG	CG	000	000	TCAAC	TCAAC	GG	GG	CG	CG	CG	CA	AA	CA	CT	CT	AA	AA	CC	GC	GA	GA	GT	GT	AA	AA	TA	CA	CC	CC	000	000
Newsome_Cr	OmyNEWS12C_0018	reference	SFCLWR	GGC	GAC	GA	TG	AG	AC	CA	CG	TA	TA	GGAA	GGAA	GC	GC	CG	CG	CA	GC	TCAAC	TCAAC	GT	GG	CG	CG	CG	CA	AA	CA	CT	CT	AA	AA	CC	GC	AA	GA	GT	GT	AA	AT	TA	TA	CC	CC	GC	GC
Newsome_Cr	OmyNEWS12C_0019	reference	SFCLWR	GAC	GAC	GA	GA	AG	AG	CG	CG	TA	TT	GTAA	GTAA	GC	GC	CG	CT	CA	CC	TCAAC	TCAAC	GT	GG	CG	CG	CG	CA	AA	CA	CT	CT	GA	GA	CC	CC	AA	AA	GT	GT	AA	AT	TA	TA	CC	CC	GC	GC
Newsome_Cr	OmyNEWS12C_0020	reference	SFCLWR	GGC	GAC	GG	GG	AG	AG	CA	CG	TA	TA	GTAA	GGAA	GC	GC	CG	CG	CA	CA	TCAAC	TCAAC	GT	GT	CG	CG	CA	CA	AA	AA	CT	CT	AA	AA	CC	CC	AA	GA	GT	GT	AA	AA	TA	TA	CC	CC	GC	GC
Newsome_Cr	OmyNEWS12C_0021	reference	SFCLWR	GGC	GGC	GG	GG	AC	AC	000	000	TA	GA	GTAA	GGAA	GC	GT	CG	CG	CA	GC	TCAAC	CCAAC	GG	GG	CG	CG	CG	CG	CA	CG	CT	CT	GA	GG	CC	CC	AA	AT	GT	GA	AA	AC	TA	CA	CC	CC	GC	GC
Newsome_Cr	OmyNEWS12C_0022	reference	SFCLWR	GAC	GAC	TG	TG	AG	AC	CA	CG	TA	TA	GTAA	GGAA	GC	GC	CG	CG	AA	AA	TCAAC	TCAAC	GG	GG	CG	CG	CG	CA	AA	CA	CT	CT	AA	GA	CC	GC	AA	GA	GT	GT	AA	AA	TA	CA	CC	CC	GC	GC
Newsome_Cr	OmyNEWS12C_0023	reference	SFCLWR	GGC	GAC	TG	TG	AG	AG	CA	CG	TA	TA	GTAA	GGAA	GC	GC	CG	CG	CA	AA	TCAAC	TTAAC	GT	GT	CG	CG	CG	CA	CA	CA	CT	CT	AA	AA	CC	GC	AA	GA	GT	GT	AA	AT	TA	CA	CC	CC	GC	GC
Newsome_Cr	OmyNEWS12C_0024	reference	SFCLWR	GAC	GAC	TG	TG	AG	AC	CA	CG	TA	TT	GGAA	GGAA	GC	GC	CG	CG	AA	AA	TCAAC	TCAAC	GT	GG	CG	CG	CG	CA	AA	CA	CT	CT	AA	AA	CC	CC	GA	GA	GT	GT	AA	AA	TA	CA	CC	CC	GC	GC
Newsome_Cr	OmyNEWS12C_0025	reference	SFCLWR	GGC	GGC	GG	GA	AG	AC	CA	CG	TA	TA	GTAA	GGAA	GC	GC	CG	CG	CA	GC	TCAAC	TTAAC	GT	GT	CG	CG	CG	CA	CA	CA	CT	CT	AA	AA	CC	GC	AA	GA	GT	TT	AA	AA	TA	TA	CC	CC	GC	GC
Newsome_Cr	OmyNEWS12C_0026	reference	SFCLWR	GGC	GAC	GG	TG	AG	AG	CA	CA	TA	TT	GTAA	GGAA	GC	GT	CG	CG	CA	GC	TCAAC	TCAAC	GG	GG	CG	CA	CG	CG	AA	CA	CT	CT	AA	GA	CC	GC	AA	AA	GT	GT	AA	AA	TA	CA	CC	CC	GC	GC
Newsome_Cr	OmyNEWS12C_0027	reference	SFCLWR	GGC	GAC	GG	GG	AG	AG	CA	CG	TA	TA	GGAA	GGAA	GC	GC	CG	CG	CA	CA	TCAAC	TCAAC	GT	GG	CG	CG	CG	CG	AA	CA	CT	CT	AA	AA	CC	CC	AA	GA	GT	GT	AA	AA	TA	CA	CC	CC	GC	GC
Newsome_Cr	OmyNEWS12C_0028	reference	SFCLWR	GGC	GGC	TG	TG	AG	AG	CA	CA	TA	TA	GTAA	GGAA	GC	GC	CG	CG	CA	CA	TCAAC	TCAAC	GT	GT	CG	CG	CG	CA	CA	CA	CT	CT	AA	AA	CC	CC	AA	GA	GT	GT	AA	AA	TA	TA	CC	CC	GC	GC
Newsome_Cr	OmyNEWS12C_0029	reference	SFCLWR	GGC	GGC	GA	TG	000	000	CA	CG	TA	TT	GTAA	GGAA	GC	GC	CG	CT	000	000	TCAAC	TCAAC	GG	GG	CG	CG	CG	CG	CA	CA	CT	CT	AA	AA	CC	CC	AA	AA	GT	GA	AA	AA	TA	TA	CC	CC	GC	GC
Newsome_Cr	OmyNEWS12C_0030	reference	SFCLWR	GGC	GGC	GG	GG	AG	AC	CA	CA	TA	TT	GTAA	GGAA	GC	GC	CG	CG	000	000	TCAAC	TCAAC	GT	GG	CG	CG	CG	CG	AA	CA	CT	CT	AA	AA	CC	CC	AA	GA	GT	GT	AT	CA	TA	CA	CC	CC	GC	GC
Newsome_Cr	OmyNEWS12C_0031	reference	SFCLWR	GGC	GAC	GG	GA	AC	AC	CA	CA	TA	TT	GTAA	GGAA	GC	GC	CG	CG	CA	CC	TCAAC	TCAAC	GT	GG	CG	CG	CG	CG	AA	CA	CT	CT	AA	AA	CC	CC	AA	AA	GT	GT	AA	AA	TA	TA	CC	CC	GC	GC
Newsome_Cr	OmyNEWS12C_0032	reference	SFCLWR	GGC	GAC	GG	GA	000	000	CG	CG	TA	TA	GTAA	GTAA	GC	GC	CG	CT	CA	GC	TCAAC	TTAAC	GT	GG	CG	CG	CG	CA	CA	CA	CT	CT	AA	AA	CC	GC	AA	AA	GA	TT	AA	AT	TA	TA	CC	CC	000	000
Newsome_Cr	OmyNEWS12C_0033	reference	SFCLWR	GGC	GAC	GG	TG	AG	AC	CA	CG	TA	TA	GTAA	GGAA	GC	GC	CG	CG	CA	AA	TCAAC	TCAAC	GT	GG	CG	CG	CG	CA	AA	CA	CT	CT	AA	AA	GC	GC	GA	GA	GT	GT	AA	AA	TA	CA	CC	CC	GC	GC
Newsome_Cr	OmyNEWS12C_0034	reference	SFCLWR	GGC	GAC	GG	TG	AC	AC	CA	CA	TA	TA	GGAA	GGAA	GC	GT	CG	CG	CA	CA	TCAAC	TTAAC	GG	GG	CG	CG	CG	CG	AA	AA	CT	CT	AA	GA	CC	CC	AA	GA	GT	GT	AA	AA	TA	TA	CC	CC	GC	GC
Newsome_Cr	OmyNEWS12C_0035	reference	SFCLWR	GGC	GGC	GG	TG	AC	AC	CA	CG	TA	TT	GTAA	GGAA	GC	GC	CG	CG	CA	CC	TCAAC	TCAAC	GT	GG	CG	CA	CG	CG	AA	AA	CT	CT	AA	GA	CC	GC	AA	AA	GT	TT	AA	AA	TA	TA	CC	CC	GC	GC
Newsome_Cr	OmyNEWS12C_0036	reference	SFCLWR	GGC	GAC	GG	GA	AG	AC	CA	CA	TA	TA	GTAA	GGAA	GC	GC	CG	CG	CC	AA	TCAAC	TTAAC	GT	GG	CG	CG	CG	CA	CA	CA	CT	CT	AA	AA	CC	CC	GA	GA	GT	GT	AA	AA	TA	TA	CC	CC	GC	GC
Newsome_Cr	OmyNEWS12C_0037	reference	SFCLWR	GAC	GAC	GG	TG	AG	AG	CA	CA	TA	TA	GGAA	GGAA	GC	GC	CG	CG	CA	CA	TCAAC	TCAAC	GT	GT	CG	CG	CG	CA	CA	CA	CT	CT	AA	AA	CC	CC	AA	AA	GT	GT	AA	AA	TA	TA	CC	CC	GC	GC
Newsome_Cr	OmyNEWS12C_0038	reference	SFCLWR	GGC	GAC	GG	GA	AC	AC	CG	CG	TA	TT	GTAA	GGAA	GC	GC	CG	CG	CA	AA	TCAAC	TCATC	GT	GG	CG	CG	CG	CA	AA	CA	CT	CT	AA	AA	CC	CC	GA	GA	GT	TT	AA	AT	TA	CA	CC	CC	GC	GC
Newsome_Cr	OmyNEWS12C_0039	reference	SFCLWR	GGC	GAC	GG	TG	AC	AC	CG	CG	TA	TA	GTAA	GTAA	GC	GC	CG	CT	CA	AA	TCAAC	TTAAC	GT	GG	CG	CG	CG	CA	CA	CA	CT	CT	AA	AA	CC	GC	AA	AA	GT	GT	AA	AA	TA	TA	CC	CC	GC	GC
Newsome_Cr	OmyNEWS12C_0040	reference	SFCLWR	GGC	GAC	GG	GG	AC	AC	CG	CG	TA	TT	GTAA	GTAA	GC	GC	CG	CT	CA	CA	TCAAC	TCAAC	GG	GG	CG	CG	CG	CG	AA	CA	CT	CT	AA	AA	CC	CC	AA	AA	GA	TT	AA	AA	TA	TA	CC	CC	GC	GC
Newsome_Cr	OmyNEWS12C_0041	reference	SFCLWR	GGC	GGC	GG	TG	AG	AC	CA	CG	TA	TA	GTAA	GGAA	GC	GC	CG	CG	CC	AA	TCAAC	TCAAC	GT	GG	CG	CG	CG	CG	AA	CA	CT	CT	AA	GA	CC	CC	GA	GA	GT	TT	AA	AA	TA	CA	CC	CC	GC	GC
Newsome_Cr	OmyNEWS12C_0042	reference	SFCLWR	GAC	GAC	GG	GG	AG	AC	CG	CG	TA	TA	GTAA	GGAA	GC	GC	CG	CG	CA	AA	TCAAC	TCAAC	GG	GG	CG	CG	CG	CA	AA	CA	CT	CT	AA	GA	CC	GC	AA	GA	GT	GT	AA	AA	TA	CA	CC	CC	GC	GC
Newsome_Cr	OmyNEWS12C_0043	reference	SFCLWR	GGC	GAC	GA	TG	AG	AC	CA	CG	TA	TT	GTAA	GTAA	GC	GC	CG	CG	000	000	TCAAC	TCAAC	GT	GG	CG	CG	CG	CG	AA	CA	CT	CT	AA	AA	CC	CC	AA	AA	GT	GT	AA	AA	TA	TA	CC	CC	000	000
Newsome_Cr	OmyNEWS12C_0044	reference	SFCLWR	GGC	GAC	GG	GG	AG	AC	CA	CA	TA	TA	GTAA	GGAA	GC	GC	CG	CG	CA	CC	TCAAC	TCATC	GT	GG	CG	CG	CG	CG	AA	CA	CT	CT	AA	AA	CC	CC	AA	GA	GT	GT	AA	AT	TA	TA	CC	CC	GC	GC
Newsome_Cr	OmyNEWS12C_0045	reference	SFCLWR	GGC	GGC	GG	TG	AC	AC	CA	CA	TA	TT	GGAA	GGAA	GC	GC	CG	CG	CA	CC	TCAAC	TCAAC	GG	GG	CG	CG	CG	CG	CA	CA	CT	CT	AA	GA	CC	CC	AA	GA	GT	GT	AA	AT	TA	TA	CC	CC	GC	GC
Newsome_Cr	OmyNEWS12C_0046	reference	SFCLWR	GGC	GAC	GG	TG	AG	GC	CA	CG	TA	TA	GTAA	GGAA	GC	GC	CG	CG	CA	CA	TCAAC	TCAAC	GT	GG	CG	CG	CG	CA	CA	CA	CT	CT	AA	GA	CC	GC	AA	AA	GT	GA	AA	AA	TA	TA	CC	CC	GC	GC
Newsome_Cr	OmyNEWS12C_0047	reference	SFCLWR	GGC	GGC	GG	GA	AC	AC	CG	CG	TA	TA	GTAA	GTAA	GC	GC	CG	CG	CA	AA	TCAAC	TTAAC	GT	GG	CG	CG	CG	CA	AA	CA	CT	CT	AA	AA	CC	GC	AA	AA	GT	TT	AA	AA	TA	CA	CC	CC	GC	GC
Newsome_Cr	OmyNEWS12C_0048	reference	SFCLWR	GGC	GAC	GA	TG	AG	AC	CA	CG	TA	TT	GTAA	GTAA	GC	GC	CG	CG	CA	CC	TCAAC	TCAAC	GG	GG	CG	CG	CG	CA	CA	CA	CT	CT	AA	AA	CC	CC	AA	AA	GT	GT	AA	AA	TA	TA	CC	CC	GC	GC
Newsome_Cr	OmyNEWS12C_0049	reference	SFCLWR	GGC	GAC	GA	GA	AG	AG	CA	CG	TA	TA	GTAA	GTAA	GC	GT	CG	CG	CA	CA	TCAAC	TCAAC	GT	GT	CG	CG	CG	CG	AA	CA	CT	CT	AA	AA	CC	CC	AA	GA	GT	GT	AA	AA	TA	TA	CC	CC	GC	GC
Newsome_Cr	OmyNEWS12C_0050	reference	SFCLWR	GGC	GGC	GA	GA	AG	AG	CA	CA	TA	TA	GGAA	GGAA	GC	GC	CG	CG	AA	AA	TCAAC	TCAAC	GT	GT	CG	CG	CG	CA	AA	AA	CT	CT	AA	AA	CC	CC	AA	AA	GT	GT	AA	AA	TA	TA	CC	CC	GC	GC
NF_Salmon_R	OmyNFSR10C_0001	reference	UPSALM	GAC	GGC	TG	GG	AC	AG	CA	CG	TA	TA	GGGA	GGAA	GC	AT	CG	CG	CA	CC	TCAAC	TCAAC	TG	GG	CG	CA	CA	CA	CA	CA	CT	CT	AA	GA	CC	GC	GA	GA	GT	GT	AA	AA	TA	CA	CC	CC	GC	GC
NF_Salmon_R	OmyNFSR10C_0002	reference	UPSALM	GAC	GAC	GA	TG	AC	AG	CG	CG	TA	TA	GGAA	GTAA	GC	GC	CG	CG	CC	CA	TCAAC	TCAAC	TG	GG	CG	CG	CA	CG	CA	CA	CT	CT	AA	AA	CC	CA	AA	GA	GT	GT	AA	CA	TA	TA	CC	CC	GC	GC
NF_Salmon_R	OmyNFSR10C_0003	reference	UPSALM	GGC	GAC	GA	GG	AC	AC	CG	CG	TA	TA	GGAA	GTAA	GC	GC	CG	CG	CA	AA	TCAAC	TCAAC	GT	GT	CG	CG	CA	CG	CA	CA	CT	CT	AA	AA	CC	CC	AA	AA	GT	GT	AA	AA	TA	TA	CC	CC	GC	GC
NF_Salmon_R	OmyNFSR10C_0004	reference	UPSALM	GGC	GAC	GA	GA	AC	AC	CG	CG	TA	TA	GGAA	GGAA	GT	GC	CG	CG	CA	CA	TCAAC	TCAAC	GT	GG	CG	CG	CA	CA	CA	CA	CT	CT	AA	AA	CC	CC	AA	AA	TT	GT	CA	AT	TA	CA	000	000	GC	GC
NF_Salmon_R	OmyNFSR10C_0005	reference	UPSALM	GGC	GGC	GG	GG	AC	AG	CG	CA	TT	TA	GGAA	GTAA	GC	GC	CG	CG	CA	CA	TCAAC	TCATC	GT	GT	CG	CG	CG	CG	AA	CA	CT	CT	AA	AA	CC	CC	AA	GA	GT	GT	AA	AA	TA	CA	CC	CC	GC	GC
NF_Salmon_R	OmyNFSR10C_0006	reference	UPSALM	GAC	GAC	GA	GG	AC	AC	CA	CG	TA	TA	GTAA	GGAA	GC	GT	CG	CG	CA	CC	TCAAC	TCAAC	GG	GG	CA	CG	CA	CG	AA	AA	CT	CT	GA	AA	CC	CC	AA	GA	GT	GT	AA	CA	TA	TA	CC	CC	GC	GC
NF_Salmon_R	OmyNFSR10C_0007	reference	UPSALM	GGC	GGC	GG	GG	AC	AC	CG	CG	TA	TA	GGAA	GTAA	GC	GC	CG	CG	CC	CA	TCAAC	TCAAT	GG	GG	CG	CG	CG	CG	CA	CA	CT	CT	AA	GA	GC	CC	AA	AA	GT	GA	CA	AT	TA	CA	CC	CC	GC	GC
NF_Salmon_R	OmyNFSR10C_0008	reference	UPSALM	GGC	GAC	GG	GG	AC	AG	CA	CG	TA	TA	GTAA	GGAA	GC	GC	CG	CG	GC	CA	TCAAC	TCAAC	GG	GG	CG	GG	CG	CG	AA	CA	CT	AT	AA	AA	CC	GC	AA	AA	TT	GT	AA	AA	CA	TA	CC	CC	GC	GC
NF_Salmon_R	OmyNFSR10C_0009	reference	UPSALM	000	000	GA	GA	AC	AG	CA	CA	TA	TA	GGAA	GGAA	GC	GC	CG	CG	CC	CC	TCAAC	TCAAC	GG	GG	CG	CG	CG	CA	AA	CA	CT	AT	GA	AA	CC	CC	AA	GA	GT	GT	AA	AA	CA	CA	CC	CC	GC	GC
NF_Salmon_R	OmyNFSR10C_0011	reference	UPSALM	GGC	GGC	GG	GA	AC	AC	CA	CG	TA	TA	GGAA	GTAA	GC	GC	CG	CG	CC	CC	TCAAC	TCAAC	GG	GT	CG	CA	CA	CG	CA	AA	CT	CT	GA	AA	GC	CC	AA	AA	GT	GT	CA	AA	TA	TA	CC	CC	GC	GC
NF_Salmon_R	OmyNFSR10C_0012	reference	UPSALM	GGC	GGC	GA	GA	AC	AG	CG	CG	TA	TA	GTAA	GGAA	GT	GC	CG	CG	CC	CC	TCAAC	TCAAC	GG	GT	CG	CA	CG	CA	CA	AA	CT	CT	AA	GA	CC	CC	GA	AA	TT	GT	AA	AT	CA	TA	CC	CC	GC	GC
NF_Salmon_R	OmyNFSR10C_0013	reference	UPSALM	GAC	GGC	GG	GA	AC	AC	CA	CA	TA	TA	GGAA	GGAA	GC	GC	CG	CG	CA	CC	TCAAC	TCAAC	GG	GG	CG	CG	CA	CA	CA	CA	CT	CT	AA	AA	CC	CC	GA	GA	GT	GT	AA	AA	TA	CG	CC	CC	GC	GC
NF_Salmon_R	OmyNFSR10C_0014	reference	UPSALM	GAC	GAC	TG	GG	AC	AC	CA	CG	TA	TA	GGAA	GGAA	GC	GC	CG	CG	CA	CA	TCAAC	TTAAC	GT	GT	CG	CG	TA	CG	CA	AA	CT	CT	GA	AA	GC	CC	AA	AA	TT	GT	AT	AA	TA	CA	CC	CC	GC	GC
NF_Salmon_R	OmyNFSR10C_0015	reference	UPSALM	GGC	GGC	GA	GG	AG	AC	CA	CG	TA	TA	GGAA	GTAA	GC	GC	CG	CG	AA	CA	TCAAC	TCAAC	GG	GG	CG	CA	TA	CG	CA	AA	CT	CT	AA	AA	CA	GC	GA	AA	TT	GT	CA	AA	TA	TA	CC	CA	GC	GC
NF_Salmon_R	OmyNFSR10C_0016	reference	UPSALM	GGC	GAC	GA	GA	AG	AC	CG	CG	TA	TA	GGAA	GTAA	GC	GC	CG	CG	CC	CA	TCAAC	TCAAC	GG	GG	CA	CG	CG	CA	CA	AA	CT	AT	GA	AA	CC	CC	AA	AA	GT	GT	AA	AA	CA	TA	CC	CC	GC	GC
NF_Salmon_R	OmyNFSR10C_0017	reference	UPSALM	GAC	GAC	GA	GA	AG	AG	CG	CA	TA	TA	GGAA	GGGA	AT	GC	CG	CG	CA	CA	TCAAC	TCAAC	GT	GG	CG	CA	CA	CG	CA	CA	CT	CT	AA	GA	CC	CC	AA	GA	GT	GT	AA	CA	TA	TA	CC	CC	GC	GC
NF_Salmon_R	OmyNFSR10C_0018	reference	UPSALM	000	000	GG	GA	AG	AC	CG	CG	TA	TA	GGAA	GGAA	GC	GC	CG	CT	CA	CA	TCAAC	TCAAC	GT	GG	CG	CG	CA	CA	AA	CA	CT	CT	GA	AA	CC	CC	AA	AA	GT	GT	AA	AA	CA	CA	000	000	GC	GC
NF_Salmon_R	OmyNFSR10C_0019	reference	UPSALM	GAC	GAC	GA	TG	AG	AC	CG	CA	TA	TA	GGAA	GGAA	GC	GC	CG	CG	CA	CA	TCAAC	TCAAC	GG	GG	CG	CA	CG	CG	CA	AA	CT	CT	AA	AA	CC	CC	AA	AA	GT	GT	AA	AA	TA	TA	CC	CC	GC	GC
NF_Salmon_R	OmyNFSR10C_0021	reference	UPSALM	GGC	GGC	TG	GA	AG	AC	CG	CG	TA	TA	GGAA	GGAA	GC	GC	CG	CG	CA	CA	TTAAC	TCAAC	GT	GG	CG	CG	CG	CG	CA	AA	CT	CT	AA	GA	CC	CC	AA	GA	GT	GT	AA	AA	TA	TA	CC	CC	GC	GC
NF_Salmon_R	OmyNFSR10C_0022	reference	UPSALM	GGC	GGC	GG	GA	AC	AG	CA	CA	TA	TA	GTAA	GGAA	GC	GC	CG	CG	CA	GC	TTAAC	TCAAC	GG	GG	CA	CG	CG	CG	CA	AA	CT	CT	GA	AA	CC	CC	AA	AA	GT	GT	CA	AA	CA	CA	CC	CC	GC	GC
NF_Salmon_R	OmyNFSR10C_0023	reference	UPSALM	GAC	GAC	TG	GG	AC	AG	CG	CG	TA	TA	GGAA	GGAA	GC	GC	CG	CG	CA	AA	TCAAC	TCAAC	GG	GG	CA	CG	CG	CA	AA	AA	CT	CT	AA	AA	CC	CC	AA	AA	GT	GT	AA	AA	TA	CA	CC	CC	GC	GC
NF_Salmon_R	OmyNFSR10C_0024	reference	UPSALM	GAC	GAC	GA	GG	AG	AC	CA	CG	TA	TA	GGAA	GTAA	GT	GC	CG	CG	CA	CA	TCAAC	TCAAC	GG	GG	CA	CG	CG	CA	AA	CA	CT	CT	AA	GA	CC	CC	AA	AA	GT	TT	AA	AA	TA	TA	CC	CC	GC	GC
NF_Salmon_R	OmyNFSR10C_0025	reference	UPSALM	GGC	GGC	GG	GG	AC	AC	CA	CG	TA	TA	GGAA	GGAA	AT	GC	CG	CG	CA	CA	TCAAC	TCAAC	GT	GG	CG	CG	CG	CA	AA	CA	CT	CT	AA	AA	CC	CC	AA	AA	TT	TT	AT	AA	TA	TA	CC	CC	GC	GC
NF_Salmon_R	OmyNFSR10C_0026	reference	UPSALM	GGC	GGC	GG	GG	AC	AC	CA	CA	TA	TA	GGAA	GGAA	GC	GC	CG	CG	CA	CA	TTAAC	TCAAC	GG	GT	CA	CG	CA	CG	AA	CA	CT	CT	GA	AA	CC	CC	AA	AA	GT	GT	AA	AA	TA	CA	CC	CC	GC	GT
NF_Salmon_R	OmyNFSR10C_0027	reference	UPSALM	GGC	GAC	GA	GA	AG	AC	CG	CG	TA	TA	GGAA	GGAA	GC	GC	CG	CG	CA	GC	TTAAC	TCAAC	GT	GG	CG	GG	CG	CA	CA	CA	CT	AT	AA	AA	CC	CC	GA	GA	GA	GA	AA	AA	CA	CA	CC	CC	GC	GC
NF_Salmon_R	OmyNFSR10C_0028	reference	UPSALM	GGC	GGC	GA	GG	AC	AG	CG	CG	TA	TA	GTAA	GGGA	GC	GT	CG	CG	CA	CA	TCAAC	TCAAC	GG	GG	CG	CG	CG	CA	CA	CA	CT	CT	GA	AA	CC	CC	AA	AA	GT	GT	AA	AT	TA	CA	CC	CC	GC	GC
NF_Salmon_R	OmyNFSR10C_0029	reference	UPSALM	GGC	GAC	GA	GA	AG	AC	CA	CG	TA	TA	GGAA	GGAA	GC	GC	CG	CG	CA	CC	TCAAC	TCAAC	GG	GG	CG	CA	CA	CG	AA	AA	CT	CT	AA	AA	GC	CC	GA	GA	GT	TT	CA	AA	TA	TA	CC	CC	GC	GC
NF_Salmon_R	OmyNFSR10C_0030	reference	UPSALM	GAC	GGC	GA	GA	AC	AC	CG	CG	TA	TA	GTAA	GGAA	GT	GC	CG	CG	AA	CA	TCAAC	TCAAC	GT	GG	CG	CG	CA	CA	CA	AA	CT	CT	AA	GA	CC	CC	GA	AA	GT	GT	AA	AT	TA	CA	CC	CC	GC	GC
NF_Salmon_R	OmyNFSR10C_0031	reference	UPSALM	GGC	GAC	GG	GA	AC	AC	CG	CG	TA	TA	GTAA	GTAA	GC	GC	CG	CG	CA	CA	TCAAC	TTAAC	GT	GT	CA	CG	CA	CG	CA	CA	CT	CT	AA	AA	CC	CC	AA	GA	TT	GT	CA	AT	CA	CA	CC	CC	GC	GC
NF_Salmon_R	OmyNFSR10C_0032	reference	UPSALM	GGC	GGC	TG	TG	AG	AC	CG	CG	TA	TA	GGAA	GTAA	GC	GC	CG	CG	CA	CA	TCAAC	TCAAC	GG	GG	CG	CG	CA	CA	CA	CA	CT	CT	AA	AA	CC	CC	AA	GA	GT	GT	AT	AA	TA	CA	CC	CC	GC	GC
NF_Salmon_R	OmyNFSR10C_0033	reference	UPSALM	GAC	GGC	GA	GA	AC	AC	CG	CA	TA	TA	GGAA	GTAA	GC	GC	CG	CG	CA	AA	TCAAC	TTAAC	GG	GG	CG	CG	CA	CG	CA	AA	CT	CT	GA	GA	GC	CC	AA	GA	GT	GT	CA	AA	TA	TA	CC	CC	GC	GC
NF_Salmon_R	OmyNFSR10C_0034	reference	UPSALM	GGC	GAC	GG	GG	AG	AC	CG	CA	TA	TA	GTAA	GGAA	GC	AT	CG	CG	CA	GC	TTAAC	TTAAC	GT	GT	CG	CG	CA	CG	CA	AA	CT	CT	GA	GA	CC	CC	GA	GA	TT	GT	AA	CA	TA	CA	CC	CC	GC	GC
NF_Salmon_R	OmyNFSR10C_0035	reference	UPSALM	GGC	GGC	GA	TG	AC	AC	CG	CA	TA	TA	GTAA	GTAA	GT	GC	CG	TG	CA	GC	TCAAC	TCAAC	TG	GG	CG	CA	CA	CG	CA	CA	CT	CT	GA	AA	CC	CC	AA	AA	GT	TT	CA	AA	TA	CA	CC	CC	GC	GC
NF_Salmon_R	OmyNFSR10C_0036	reference	UPSALM	GAC	GAC	GA	GA	AG	AG	CG	CA	TA	TA	GGAA	GTAA	GC	GT	CG	CG	CA	CA	TCAAC	TCAAC	GT	GT	CG	CG	CA	CG	CA	CA	CT	CT	AA	AA	CC	CC	AA	AA	GT	GT	AA	AT	TA	CG	CC	CC	GC	GC
NF_Salmon_R	OmyNFSR10C_0037	reference	UPSALM	GGC	GGC	GA	TG	AC	AC	CA	CA	TA	TA	GGAA	GGAA	GC	GC	CG	CG	CA	CA	TCAAC	TCAAC	GG	GG	CG	CG	CA	CG	CA	AA	CT	CT	GA	AA	CC	CC	AA	AA	GT	GT	AA	AT	CG	TA	CC	CC	GC	GC
NF_Salmon_R	OmyNFSR10C_0038	reference	UPSALM	GGC	GGC	GA	TG	AG	AC	CG	CA	TT	TA	GGAA	GGAA	GC	GC	CG	CG	CA	CA	TCAAC	TCAAC	GG	GT	GG	CG	CG	CG	CA	CA	CT	CT	GA	AA	CC	CC	AA	GA	GA	GT	AA	AA	TA	CA	CC	CC	GC	GC
NF_Salmon_R	OmyNFSR10C_0039	reference	UPSALM	GGC	GGC	GA	GG	AC	AG	CG	CG	TA	TA	GTAA	GGAA	GC	GC	CG	CG	CA	CA	TCAAC	TCAAC	GG	GT	CG	CG	CA	CG	CA	CA	CT	CT	AA	AA	GC	CC	GA	AA	GT	GT	AA	AA	CA	TA	CC	CC	GC	GC
NF_Salmon_R	OmyNFSR10C_0040	reference	UPSALM	GGC	GAC	TG	TG	AG	AC	CA	CG	TA	TA	GGAA	GGAA	GC	GT	CG	CG	CA	CA	TCAAC	TCAAC	GG	GT	CG	CG	CA	CA	AA	CA	CT	CT	GA	GA	CC	CC	AA	AA	GT	GT	AA	AA	TA	TA	CC	CC	GC	GC
NF_Salmon_R	OmyNFSR10C_0041	reference	UPSALM	GAC	GAC	GA	TG	AC	AG	CG	CG	TA	TA	GGAA	GGAA	GC	GC	CG	CG	CA	CC	TCAAC	TCAAC	GT	GG	CA	CG	CG	CA	CA	AA	CT	CT	AA	AA	CC	CC	GA	GA	TT	GT	AA	CA	TA	TA	CC	CC	GC	GC
NF_Salmon_R	OmyNFSR10C_0042	reference	UPSALM	GGC	GGC	GA	GA	AC	AG	CG	CG	TA	TA	GTAA	GGAA	GT	GT	CG	CG	CC	AA	TTAAC	TCAAC	GG	GG	CG	CG	CG	CG	CA	CA	CT	CT	GA	AA	CC	CC	GA	AA	GA	GT	AA	AA	TA	TA	CC	CC	GC	GC
NF_Salmon_R	OmyNFSR10C_0043	reference	UPSALM	GGC	GAC	GG	GG	AC	AC	CG	CA	TA	TA	GGAA	GGAA	GC	GC	CG	CG	GC	CC	TCAAC	TCAAC	GT	GT	CG	CG	CA	CG	CA	AA	CT	CT	GA	GA	GC	GC	GA	GA	TT	GT	AA	AT	CA	TA	CC	CC	GC	GC
NF_Salmon_R	OmyNFSR10C_0044	reference	UPSALM	GGC	GAC	GA	GG	AG	AG	CA	CG	TA	TA	GGAA	GGAA	GC	GT	CG	CG	CA	CA	TCAAC	TCAAC	GG	GG	CG	CG	CG	CA	CA	CA	CT	CT	AA	AA	CC	CC	AA	AA	GT	TT	AA	AA	CA	CA	CC	CC	GC	GC
NF_Salmon_R	OmyNFSR10C_0045	reference	UPSALM	GAC	GAC	GA	GG	AG	AG	CG	CG	TA	TA	GGAA	GGAA	GC	AT	CG	CG	CA	CC	TCAAC	TCAAC	GG	GG	CG	CG	CG	CA	CA	CA	CT	CT	AA	AA	CC	GC	GA	GA	GT	GT	AA	AA	TA	CA	CC	CC	GC	GC
NF_Salmon_R	OmyNFSR10C_0046	reference	UPSALM	GAC	GAC	GG	GA	AG	AC	CG	CG	TA	TA	GGAA	GTAA	GT	GC	CG	CG	AA	CA	TCAAC	TCAAC	GG	TG	CG	CG	CG	CA	AA	CA	CT	CT	AA	GA	CC	CA	GA	AA	GT	GT	AA	AT	CA	TA	CC	CC	GC	GC
NF_Salmon_R	OmyNFSR10C_0047	reference	UPSALM	GGC	GGC	GG	GA	AC	AC	CA	CG	TA	TA	GGAA	GTAA	GC	GC	CG	CG	CA	AA	TCAAC	TCAAC	GG	GG	CG	CG	CA	CA	CA	AA	CT	CT	GA	GA	CC	CC	AA	AA	TT	GT	CA	AA	CA	TA	CC	CC	GC	GC
NF_Salmon_R	OmyNFSR10C_0048	reference	UPSALM	GAC	GAC	GA	TG	AC	AC	CG	CG	TA	TA	GTAA	GTAA	GC	GC	CG	CG	CC	CA	TTAAC	TCAAC	GG	GT	CA	CG	CG	CA	CA	CA	CT	CT	GA	AA	CC	CC	GA	GA	GA	GT	AT	CA	TA	TA	CC	CC	GC	GC
NF_Salmon_R	OmyNFSR10C_0049	reference	UPSALM	GAC	GGC	GA	GA	AC	AC	CA	CA	TA	TA	GGAA	GGAA	GC	GC	CG	CG	CA	CA	TCAAC	TCAAC	GG	GG	CG	CG	CG	CA	AA	AA	CT	CT	AA	AA	CC	CC	GA	AA	GT	GT	AA	CA	TA	TA	CC	CC	GC	GC
NF_Salmon_R	OmyNFSR10C_0050	reference	UPSALM	GGC	GAC	GA	GA	AG	AG	CG	CA	TA	TA	GTAA	GGAA	GT	GC	CG	CG	CA	CA	TCAAC	TCAAC	GT	GT	CG	CG	CA	CA	CA	CA	CT	CT	GA	GA	CC	CC	GA	AA	GT	GT	AT	AA	TA	TA	CC	CC	GC	GC
NF_Salmon_R	OmyNFSR10C_0051	reference	UPSALM	GAC	GAC	GA	GA	AC	AC	CG	CA	TA	TA	GGAA	GGAA	GT	GT	CG	CG	CA	GC	TCAAC	TCAAC	GG	GT	CG	CG	CA	CA	CA	AA	CT	CT	AA	AA	CC	CC	GA	GA	GA	GT	AA	AA	CA	CA	CC	CC	GC	GC
NF_Salmon_R	OmyNFSR10C_0052	reference	UPSALM	GAC	GGC	GA	GG	AC	AC	CG	CG	TA	TA	GTAA	GGAA	GC	GT	CG	CG	CA	CA	TCAAC	TCAAC	GT	GG	CG	CG	CA	CA	CA	CA	CT	CT	AA	AA	CC	CC	AA	AA	TT	TT	AA	AT	TA	TA	CC	CC	GC	GC
NF_Salmon_R	OmyNFSR10C_0053	reference	UPSALM	GAC	GAC	GG	GA	AC	AC	CG	CG	TA	TA	GTAA	GGAA	GC	GC	CG	CT	CC	AA	TCAAC	TCAAC	GG	GG	CG	CG	CG	CG	AA	AA	CT	CT	GA	GA	CC	CC	GA	GA	GT	TT	AT	AA	TA	TA	CC	CC	GC	GC
NF_Salmon_R	OmyNFSR10C_0054	reference	UPSALM	GGC	GGC	GA	GA	AC	AC	CA	CG	TA	TA	GGAA	GGAA	GC	GT	CG	CG	CA	CA	TCAAC	TCAAT	TG	GT	CG	CG	CA	CG	AA	AA	CT	CT	GA	GA	CC	CC	AA	AA	GT	GT	CA	AA	CA	TA	CC	CC	GC	GC
NF_Salmon_R	OmyNFSR10C_0055	reference	UPSALM	GAC	GAC	GA	GA	AC	AG	CA	CG	TA	TA	GGAA	GGAA	GC	GC	CG	CG	CC	CA	TCAAC	TCAAC	GG	GT	CG	CG	CA	CA	CA	CA	CT	CT	AA	AA	CC	CC	GA	GA	GT	TT	AT	AA	TA	CA	CC	CC	GC	GC
NF_Salmon_R	OmyNFSR10C_0056	reference	UPSALM	GGC	GGC	GA	GA	AC	AC	CG	CG	TA	TA	GGGA	GTAA	GC	GC	CG	CG	CA	CA	TCAAC	TCAAC	GG	GG	CA	CG	CA	CG	CA	CA	CT	CT	AA	GA	CC	CC	GA	GA	TT	GT	AA	AA	TA	TA	CC	CC	GC	GC
NF_Salmon_R	OmyNFSR10C_0057	reference	UPSALM	GGC	GAC	GA	GA	AG	AC	CG	CG	TA	TA	GGAA	GGAA	GC	GC	CG	CG	CA	CC	TCAAC	TCAAC	GT	GT	CG	CG	CG	CA	CA	AA	CT	CT	GA	AA	CC	CC	AA	AA	GT	GT	AA	AA	CG	CA	CC	CC	GC	GC
NF_Salmon_R	OmyNFSR10C_0058	reference	UPSALM	GGC	GAC	GA	GG	AC	AG	AA	CG	TA	TA	GTAA	GGAA	GC	GC	CG	CG	CC	AA	TTAAC	TCAAC	GT	GG	CG	CG	CA	CA	AA	AA	CT	CT	GA	GA	CC	GC	AA	AA	GT	GT	AA	CA	CA	TA	CC	CC	GC	GC
NF_Salmon_R	OmyNFSR10C_0059	reference	UPSALM	GGC	GAC	GG	GA	AC	AC	CG	CG	TA	TA	GTAA	GTAA	GC	GC	CG	CG	CC	CA	TCAAC	TCAAC	GT	GG	CG	CG	CG	CA	AA	CA	CT	CT	AA	AA	CC	CC	GA	AA	GA	GT	AA	CA	TA	TA	CC	CC	GC	GC
NF_Salmon_R	OmyNFSR10C_0060	reference	UPSALM	000	000	TG	GA	AC	AC	CG	CA	TA	TA	GGGA	GGAA	GC	AT	CG	CG	CC	CA	TTAAC	TCAAC	GT	GG	CG	CG	CG	CG	CA	CA	CT	CT	GA	GA	CC	CC	GA	GA	GT	GT	AT	AA	TA	TA	CC	CC	GC	GC
NF_Salmon_R	OmyNFSR10C_0061	reference	UPSALM	GAC	GAC	GA	GA	AC	AC	CG	CA	TA	TA	GGGA	GGAA	GT	GC	CG	CG	CA	AA	TCAAC	TCAAC	GG	TG	CG	CG	CG	CG	CA	AA	CT	CT	GA	AA	CC	CC	AA	AA	GT	TT	AA	CA	CA	TA	CC	CC	GC	GC
NF_Salmon_R	OmyNFSR10C_0062	reference	UPSALM	GAC	GGC	GG	GA	AC	AC	CG	CG	TA	TA	GGAA	GGAA	GC	GC	CG	CG	AA	CA	TCAAC	TCAAC	GG	GG	CG	CG	CA	CA	AA	AA	CT	CT	AA	AA	CC	CC	AA	AA	GT	TT	AT	AA	CA	TA	CC	CC	GC	GC
NF_Salmon_R	OmyNFSR10C_0063	reference	UPSALM	GGC	GAC	TG	GG	AC	AC	CA	CA	TA	TA	GGAA	GGAA	GC	GT	CG	CG	CC	CA	TCAAC	TCAAC	GT	GG	CG	CG	CG	CG	CA	CA	CT	CT	GA	AA	CC	CC	AA	AA	TT	GT	AA	AA	TA	TA	CC	CC	GC	GC
NF_Salmon_R	OmyNFSR10C_0064	reference	UPSALM	GGC	GAC	GA	GG	AG	AC	CG	CG	TA	TA	GGAA	GGGA	GC	GC	CG	CG	AA	CA	TCAAC	TCAAC	GG	GG	CA	CA	CA	CG	CA	CA	CT	CT	AA	AA	CC	CC	AA	GA	GT	GT	AA	AT	TA	TA	CC	CC	GC	GC
NF_Salmon_R	OmyNFSR10C_0065	reference	UPSALM	GAC	GGC	GA	TG	AG	AC	CG	CG	TA	TA	GTAA	GGAA	GC	GC	CG	CG	AA	CA	TCAAC	TCAAC	GG	GT	CG	CG	CG	CA	CA	CA	CT	CT	GA	AA	CC	CC	GA	AA	GA	GA	AA	AT	CA	TA	CC	CC	GC	GC
NF_Salmon_R	OmyNFSR10C_0066	reference	UPSALM	GGC	GAC	GG	GA	AG	AC	CA	CG	TA	TA	GGAA	GGAA	GC	GC	CG	CT	AA	CC	TCAAC	TCAAC	GT	GT	CG	CG	CA	CG	CA	CA	CT	CT	GA	GA	CC	CC	AA	AA	GT	GA	CA	AA	CA	TA	CC	CA	GC	GC
NF_Salmon_R	OmyNFSR10C_0067	reference	UPSALM	GAC	GAC	GA	GA	AC	AG	CG	CG	TA	TA	GGAA	GGAA	GC	GC	CT	CG	GC	GC	TTAAC	TCAAC	GT	GG	CG	CG	CA	CA	CA	CA	CT	CT	GA	AA	CC	CC	GA	AA	TT	TT	AA	AA	CA	CA	CC	CC	GC	GC
NF_Salmon_R	OmyNFSR10C_0068	reference	UPSALM	GGC	GAC	GA	GA	AC	AC	CG	CG	TA	TA	GGAA	GGAA	AT	GT	CG	CG	CA	CA	TCAAC	TCAAC	GT	GT	CG	CG	CG	CA	CA	CA	CT	CT	GA	AA	CC	CC	AA	GA	GT	TT	AA	AA	CA	CA	CC	CC	GC	GC
NF_Salmon_R	OmyNFSR10C_0069	reference	UPSALM	GGC	GGC	TG	GG	AC	AG	CG	CG	TA	TA	GGAA	GGAA	GC	GC	CG	CG	CA	CA	TCAAC	TCAAC	GG	GG	CG	CG	CG	CG	AA	AA	CT	CT	AA	AA	GC	CC	GA	AA	TT	GT	AA	AA	CA	TA	CC	CC	GC	GC
NF_Salmon_R	OmyNFSR10C_0070	reference	UPSALM	GGC	GAC	GA	GA	AC	AC	CG	CG	TA	TT	GTAA	GTAA	GC	GT	CG	CG	CA	CA	TCAAC	TCAAC	TG	GT	CA	CG	CA	CG	AA	CA	CT	CT	AA	GA	CC	CC	AA	AA	GT	GT	AA	CA	TA	CA	CC	CC	GC	GC
NF_Salmon_R	OmyNFSR10C_0071	reference	UPSALM	GGC	GGC	GG	GA	AG	AG	CG	CA	TA	TA	GGAA	GTAA	GT	GC	CG	CG	CA	AA	TCAAC	TCAAC	GG	GG	CA	CG	CA	CG	CA	AA	CT	CT	GA	AA	CC	CC	GA	AA	GT	GT	AA	AA	TA	TA	CC	CC	GC	GC
NF_Salmon_R	OmyNFSR10C_0072	reference	UPSALM	GAC	GAC	GG	GG	AG	AC	CG	CA	TA	TA	GGGA	GGAA	GC	GC	CG	CG	CA	AA	TCAAC	TCAAC	GG	GG	CG	CG	CG	CA	CA	AA	CT	CT	GA	AA	CC	CC	AA	AA	GT	GT	AT	AA	TA	CA	CC	CC	GC	GC
NF_Salmon_R	OmyNFSR10C_0073	reference	UPSALM	GGC	GAC	GG	GA	AC	AG	CG	CG	TA	TA	GGAA	GTAA	GC	GT	CG	CG	CA	CA	TCAAC	TTAAC	GG	GG	CG	CA	CG	CA	CA	CA	CT	CT	AA	GA	CC	GC	AA	GA	GT	GT	AA	CA	TA	TA	CC	CC	GC	GC
NF_Salmon_R	OmyNFSR10C_0074	reference	UPSALM	GAC	GGC	TG	TG	AC	AG	CA	CA	TA	TA	GGAA	GGAA	GC	GC	CG	CG	CA	GC	TCAAC	TCAAC	TG	GG	CA	CG	CA	CG	CA	AA	CT	CT	AA	GA	GC	CC	AA	GA	GT	GT	AA	AA	CA	TA	CC	CC	GC	GC
NF_Salmon_R	OmyNFSR10C_0075	reference	UPSALM	GGC	GAC	GA	GA	AG	AC	CG	CG	TA	TA	GGAA	GGAA	GT	GC	CG	CG	CA	CA	TCAAC	TCAAC	GG	GG	CG	CA	CA	CA	AA	CA	CT	CT	GA	AA	CC	CC	AA	GA	GT	GT	AT	AA	TA	CA	CC	CC	GC	GC
NF_Salmon_R	OmyNFSR10C_0076	reference	UPSALM	GAC	GGC	TG	TG	AC	AC	CA	CG	TA	TA	GGAA	GGAA	GC	AT	CG	CG	CA	CC	TCAAC	TCAAC	GT	GG	GG	CG	CG	CG	CA	CA	CT	CT	AA	AA	CC	CC	AA	GA	GA	GT	AA	AA	TA	CA	CC	CC	GC	GC
NF_Salmon_R	OmyNFSR10C_0077	reference	UPSALM	GAC	GGC	TG	TG	AC	AG	CG	CA	TA	TA	GGAA	GGAA	GC	GC	CG	CG	CA	GC	TTAAC	TCAAC	GG	GT	CG	CA	CG	CG	CA	CA	CT	CT	AA	GA	CC	CC	GA	AA	TT	GT	AA	AA	TA	TA	CC	CC	GC	GC
NF_Salmon_R	OmyNFSR10C_0078	reference	UPSALM	GAC	GAC	GA	GG	AG	AG	CG	CG	TA	TA	GGAA	GTAA	GC	GC	CG	CG	GC	GC	TCAAC	TCAAC	GG	GG	CG	CA	CG	CG	AA	CA	CT	CT	AA	GA	CC	CC	AA	AA	GT	TT	AA	CA	CA	CA	CC	CC	GC	GC
NF_Salmon_R	OmyNFSR10C_0079	reference	UPSALM	000	000	GA	GG	AG	AC	CA	CG	TA	TA	GGAA	GGAA	AT	GC	CT	CG	CA	CC	TCAAC	TTAAC	GT	GT	CG	CG	CG	CG	CA	AA	CT	CT	AA	AA	CC	CC	GA	AA	GT	GT	AA	AT	TA	CA	CC	CC	GC	GC
NF_Salmon_R	OmyNFSR10C_0082	reference	UPSALM	GAC	GGC	TG	GG	AC	AG	CG	CG	TA	TA	GGGA	GGAA	GC	GC	CG	CG	CC	CC	TCAAC	TCAAC	GG	GT	CG	CG	CG	CA	CA	AA	CT	CT	AA	GA	CC	CC	AA	AA	GT	GT	AA	AT	TA	CA	CC	CC	GC	GC
NF_Salmon_R	OmyNFSR10C_0083	reference	UPSALM	GAC	GAC	GA	TG	AC	AC	CG	CA	TA	TA	GTAA	GGAA	GC	GC	CG	CG	CA	CA	TCAAC	TCAAC	GG	GG	CG	CG	CG	CA	CA	AA	CT	CT	AA	AA	CC	CC	AA	GA	GT	TT	AA	AA	TA	TA	CC	CC	GC	GC
NF_Salmon_R	OmyNFSR10C_0084	reference	UPSALM	GAC	GAC	GG	GG	AC	AC	CA	CG	TA	TA	GGAA	GGAA	GC	GC	CG	CG	CA	CC	TCAAC	TCAAC	GG	GG	CA	CG	CG	CG	AA	AA	CT	CT	AA	GA	CC	GC	AA	GA	TT	GT	CA	AA	TA	CA	CC	CC	GC	GC
NF_Salmon_R	OmyNFSR10C_0085	reference	UPSALM	GGC	GAC	TG	TG	AC	AC	CA	CG	TA	TT	GGAA	GTAA	GC	GC	CG	CG	CA	CA	TCAAC	TCAAC	GG	GG	CG	CG	CA	CA	CA	AA	CT	CT	AA	GA	CC	CC	AA	AA	GT	GT	AA	AA	TA	TA	CC	CC	GC	GC
NF_Salmon_R	OmyNFSR10C_0086	reference	UPSALM	GGC	GAC	GA	GG	AC	AC	CA	CG	TA	TA	GGAA	GTAA	GC	GC	CG	CG	CA	CC	TCATC	TTAAC	GT	GG	CG	CG	CG	CA	CA	CA	CT	CT	AA	AA	CC	CC	AA	AA	GT	GT	AA	AA	TA	CA	CC	CC	GC	GC
NF_Salmon_R	OmyNFSR10C_0087	reference	UPSALM	000	000	GG	GA	AC	AC	CG	CA	TA	TA	GGAA	GGAA	GC	GC	CG	CG	CA	AA	TCAAC	TCAAC	GG	GG	CG	CG	CA	CA	CA	CA	CT	AT	GA	AA	CC	GC	GA	AA	GT	GT	AT	AA	CA	TA	CC	CC	GC	GC
NF_Salmon_R	OmyNFSR10C_0088	reference	UPSALM	000	000	GA	GG	AC	AC	CG	CG	TA	TA	GGAA	GGGA	AT	AT	CG	CG	CA	CA	TCAAC	TCAAC	GT	GT	CG	CG	CA	CA	CA	CA	CT	CT	AA	AA	CC	CC	AA	GA	GT	GT	AA	AA	TA	CA	000	000	GC	GC
NF_Salmon_R	OmyNFSR10C_0090	reference	UPSALM	GGC	GGC	GA	GG	AC	AC	CA	CG	TA	TA	GGAA	GGAA	GC	GT	TG	CG	CA	CA	TCAAC	TTAAC	GG	GG	CA	CG	CA	CA	CA	CA	CT	CT	AA	GA	CC	CC	GA	AA	GT	GT	AA	AA	CA	TA	CC	CC	GC	GC
NF_Salmon_R	OmyNFSR10C_0091	reference	UPSALM	GAC	GGC	GA	GA	AC	AC	CA	CG	TA	TA	GTAA	GGAA	GC	GC	CT	CG	GC	CA	TCAAC	TCAAC	GG	GG	CG	CA	CG	CA	CA	AA	CT	CT	GA	AA	CC	CC	GA	AA	TT	GT	AA	AA	CA	TA	CA	CC	GC	GC
NF_Salmon_R	OmyNFSR10C_0092	reference	UPSALM	GGC	GAC	GA	GA	AC	AC	CG	CA	TA	TA	GGAA	GGAA	GC	GC	CG	TG	CA	CC	TCAAC	TCAAC	GG	GT	CG	CA	CG	CG	CA	CA	CT	CT	AA	GA	CC	CC	AA	AA	GT	GT	AA	AA	TA	CA	CC	CC	GC	GC
NF_Salmon_R	OmyNFSR10C_0093	reference	UPSALM	GAC	GGC	TG	TG	AC	AC	CA	CA	TA	TA	GGAA	GGAA	GC	GC	CG	CG	CA	CC	TCAAC	TCAAC	GG	GG	CG	CG	CG	CG	CA	CA	CT	CT	GA	AA	CC	CA	AA	AA	GT	GT	AA	AA	TA	TA	CC	CC	GC	GC
NF_Salmon_R	OmyNFSR10C_0094	reference	UPSALM	GGC	GGC	TG	TG	AC	AG	CG	CA	TA	TA	GGAA	GTAA	GT	GC	CG	CG	CA	CC	TCAAC	TCAAC	GG	GG	CG	CG	CG	CG	CA	CA	CT	CT	AA	AA	CC	CC	AA	GA	GT	GT	AT	AA	TA	CA	CC	CC	GC	GC
NF_Salmon_R	OmyNFSR10C_0095	reference	UPSALM	GAC	GAC	GA	GG	AC	AC	CG	CG	TA	TA	GGAA	GTAA	GC	GC	CT	CG	CA	GC	TCAAC	TCAAC	GG	GG	CA	CG	CG	CA	AA	CA	CT	CT	AA	AA	CC	CC	AA	AA	GT	GT	AA	AA	TA	TA	CC	CC	GC	GC
NF_Salmon_R	OmyNFSR10C_0096	reference	UPSALM	GGC	GGC	GA	GA	AC	AC	CA	CG	TA	TA	GTAA	GTAA	GC	GC	CG	CG	CA	CA	TCAAC	TCAAC	GG	GT	CG	CG	CA	CG	AA	AA	CT	CT	GA	AA	CC	CC	GA	AA	GT	TT	CA	AT	CA	CA	CC	CC	GC	GC
NF_Salmon_R	OmyNFSR10C_0097	reference	UPSALM	GAC	GGC	GG	GA	AC	AC	CG	CG	TA	TA	GTAA	GGAA	GC	GC	CG	CG	GC	AA	TCAAC	TCAAC	GG	GT	CG	CG	CA	CG	AA	CA	CT	CT	AA	AA	CC	CC	AA	GA	GT	GT	CA	AA	CA	CA	CC	CC	GC	GC
NF_Salmon_R	OmyNFSR10C_0098	reference	UPSALM	GAC	GGC	GA	GG	AC	AC	CG	CG	TA	TA	GTAA	GGAA	GC	GC	CG	CG	CA	CA	TCAAC	TCAAC	GG	GG	CG	CA	TA	CG	CA	CA	CT	CT	GA	AA	CC	CC	GA	AA	GT	GA	AA	AA	TA	TA	CC	CC	GC	GC
NF_Salmon_R	OmyNFSR10C_0099	reference	UPSALM	GGC	GAC	GG	GG	AC	AC	CG	CA	TA	TA	GTAA	GGGA	GC	GC	CG	CG	CA	CA	TCAAC	TCAAC	GG	GT	CG	CA	CG	CG	AA	CA	CT	CT	AA	GA	GC	CC	GA	GA	TT	GT	AA	AA	CG	TA	CC	CC	GC	GC
NF_Salmon_R	OmyNFSR10C_0100	reference	UPSALM	GGC	GAC	GA	TG	AG	AC	CG	CA	TA	TA	GGAA	GTAA	GC	GC	CG	CG	CA	CA	TCAAC	TCAAC	GT	GT	CG	CG	CG	CG	CA	AA	CT	CT	AA	GA	GC	CC	GA	AA	GT	GT	AA	AA	CA	TA	CA	CC	GC	GC
NF_Salmon_R	OmyNFSR10C_0101	reference	UPSALM	GAC	GGC	GG	GA	AC	AC	CA	CA	TA	TA	GGAA	GTAA	GC	GC	CG	CG	CC	CC	TCAAC	TCAAC	GG	GT	CA	CA	CG	CG	CA	AA	CT	CT	GA	AA	GC	CC	AA	AA	GT	GT	CA	AT	CA	TA	CC	CC	GC	GC
NF_Salmon_R	OmyNFSR10C_0102	reference	UPSALM	GGC	GGC	GA	GA	AC	AC	CG	CG	TA	TA	GGAA	GTAA	GC	GC	CG	TG	CC	CA	TCAAC	TCAAC	GT	GG	CG	CA	CA	CA	CA	CA	CT	CT	AA	GA	CC	CC	AA	AA	GT	GT	AA	AT	TA	CA	CC	CC	GC	GC
NF_Salmon_R	OmyNFSR10C_0103	reference	UPSALM	GAC	GAC	GG	GG	AG	AC	CA	CA	TA	TT	GGAA	GGAA	AT	GC	CG	CG	CA	GC	TCAAC	TCAAC	GG	GG	CA	CG	CA	CA	AA	CA	CT	CT	AA	GA	CC	CC	AA	AA	GT	GT	AA	CA	TA	TA	CC	CC	GC	GC
NF_Salmon_R	OmyNFSR10C_0104	reference	UPSALM	GAC	GGC	GA	GA	AC	AC	CG	CA	TA	TA	GTAA	GTAA	GC	GT	CG	CG	GC	AA	TTAAC	TCAAC	GG	GG	CG	CG	CG	CA	AA	CA	CT	CT	AA	GA	CA	GC	AA	GA	GT	GT	AA	CA	TA	TA	CC	CA	GC	GC
NF_Salmon_R	OmyNFSR10C_0105	reference	UPSALM	GGC	GAC	GG	TG	AC	AC	CG	CA	TA	TA	GGAA	GGAA	GC	AT	CG	CG	CA	CC	TCAAC	TCAAC	GG	GG	CG	CG	TA	CG	AA	CA	CT	CT	AA	GA	CC	CA	GA	GA	GT	TT	AA	AA	CA	TA	CC	CC	GC	GC
Ohara_Cr	OmyOHRA13C_0002	reference	UPCLWR	GGC	GAC	GG	GG	AG	AC	CG	CG	TA	TA	GTAA	GGAA	GC	GC	CG	CG	CA	CC	TCAAC	TCAAC	GT	GG	CG	CA	CG	CA	AA	CA	CT	CT	AA	GA	CC	GC	AA	GA	GT	GT	AA	AA	CA	CA	CC	CC	GC	AC
Ohara_Cr	OmyOHRA13C_0004	reference	UPCLWR	GGC	GAC	GA	TG	AG	AC	CG	CG	TA	TT	GTAA	GGGA	GC	GC	CG	CG	CA	AA	TCAAC	TTAAC	GT	GT	CG	CG	CG	CG	AA	AA	CT	CT	AA	AA	CC	GC	AA	AA	GT	GT	AA	AA	TA	TA	CC	CC	GC	GC
Ohara_Cr	OmyOHRA13C_0005	reference	UPCLWR	GGC	GAC	GG	GA	AG	AC	CG	CG	TA	TT	GTAA	GTAA	GC	GC	CG	CG	AA	AA	TCAAC	TCAAC	GT	GT	CG	CG	CG	CA	AA	CA	CT	CT	AA	AA	CC	GC	AA	AA	GT	GT	AA	AA	TA	TA	CC	CC	GC	GC
Ohara_Cr	OmyOHRA13C_0006	reference	UPCLWR	GGC	GAC	GG	GA	AG	AG	CA	CG	TA	TA	GTAA	GTAA	GC	GC	CG	CG	000	000	TCAAC	TCAAC	GG	GG	CG	CA	CG	CA	AA	AA	CT	CT	AA	AA	CC	CC	AA	GA	GT	GT	AA	AT	TA	CA	CC	CC	GC	GC
Ohara_Cr	OmyOHRA13C_0007	reference	UPCLWR	GGC	GGC	GA	TG	AG	AC	CG	CG	TA	TT	GGAA	GGAA	GC	GC	CG	CG	CA	AA	TCAAC	TTAAC	GT	GT	CG	CA	CG	CA	AA	CA	CT	CT	AA	AA	CC	CC	AA	GA	GT	TT	AA	CA	TA	CA	CC	CC	GC	AC
Ohara_Cr	OmyOHRA13C_0008	reference	UPCLWR	GGC	GAC	GA	TG	AG	AG	CA	CG	TA	TA	GTAA	GTAA	GC	AT	CG	CG	CA	CC	TCAAC	TCAAC	GT	GG	CG	CG	CG	CA	AA	AA	CT	CT	AA	AA	CC	CC	AA	GA	GT	TT	AA	AA	TA	TA	CC	CC	GC	GC
Ohara_Cr	OmyOHRA13C_0009	reference	UPCLWR	GAC	GAC	GG	GA	AG	AG	CA	CA	TA	TA	GTAA	GTAA	GC	GC	CG	CG	CA	CC	TCAAC	TCAAC	GT	GT	CG	CA	CG	CA	AA	CA	CT	CT	AA	AA	CC	CC	AA	GA	GT	GT	AA	AT	CA	CA	CC	CC	GC	GC
Ohara_Cr	OmyOHRA13C_0011	reference	UPCLWR	GGC	GAC	GG	GA	AG	AC	CA	CG	TA	TA	GTAA	GTAA	GC	GC	CG	CG	CA	CC	TCAAC	TCAAC	GT	GG	CG	CG	CG	CA	AA	CA	CT	CT	AA	GA	CC	CC	GA	GA	GT	GT	AA	AA	TA	TA	CC	CC	GC	GC
Ohara_Cr	OmyOHRA13C_0012	reference	UPCLWR	GGC	GAC	GA	GA	AG	AC	CG	CG	TA	TT	GTAA	GTAA	GC	GC	CG	CG	CA	AA	TCAAC	TCAAC	GG	GG	CG	CG	CG	CA	AA	CA	CT	CT	AA	GA	GC	GC	AA	GA	GT	GT	AA	AT	TA	CA	CC	CC	GC	GC
Ohara_Cr	OmyOHRA13C_0013	reference	UPCLWR	GGC	GAC	GG	GA	AG	AC	CA	CG	TA	TA	GTAA	GGAA	GC	GC	CG	CT	CA	CC	TCAAC	TCAAC	GT	GG	CG	CA	CG	CG	AA	CA	CT	CT	AA	AA	CC	GC	AA	AA	GT	GT	AA	AA	CA	CA	CC	CC	GC	GC
Ohara_Cr	OmyOHRA13C_0015	reference	UPCLWR	GGC	GAC	GG	GA	AG	AC	CG	CG	TA	TT	GTAA	GGGA	GC	GC	CG	CG	CA	CA	TCAAC	TTAAC	GT	GT	CG	CG	CA	CA	AA	AA	CT	CT	AA	AA	CC	GC	AA	GA	GT	GT	AA	AA	TA	CA	CC	CC	GC	AC
Ohara_Cr	OmyOHRA13C_0016	reference	UPCLWR	GGC	GGC	GA	GA	AG	AC	CG	CG	TA	TT	GTAA	GTAA	GC	GC	CG	CG	CC	AA	TCAAC	TTAAC	GG	GG	CG	CG	CG	CG	AA	CA	CT	CT	AA	AA	CC	CC	AA	AA	GT	GT	AA	AT	TA	CA	CC	CC	GC	GC
Ohara_Cr	OmyOHRA13C_0017	reference	UPCLWR	GGC	GAC	GG	GA	AC	AC	CA	CG	TA	TT	GTAA	GTAA	GC	GC	CG	CG	GC	AA	TCAAC	TTAAC	GT	GT	CG	CG	CA	CA	AA	CA	CT	CT	AA	AA	CC	CC	AA	GA	GT	GT	AA	AA	TA	CA	CC	CC	GC	GC
Ohara_Cr	OmyOHRA13C_0018	reference	UPCLWR	GGC	GAC	GA	TG	AG	AG	CA	CG	TA	TA	GTAA	GGGA	GC	GC	CG	CG	CA	CA	TCAAC	TCAAC	GG	GG	CG	CG	CG	CA	AA	CA	CT	CT	AA	AA	CC	CC	AA	GA	GT	TT	AA	AT	TA	TA	CC	CC	GC	GC
Ohara_Cr	OmyOHRA13C_0021	reference	UPCLWR	GAC	GAC	GA	GA	AG	AC	CA	CG	TA	TA	GTAA	GGAA	GC	GT	CG	CG	CA	CA	TCAAC	TCAAC	GT	GG	CG	CG	CG	CA	AA	CA	CT	CT	AA	AA	CC	CC	AA	AA	GT	GT	AT	CA	TA	CA	CC	CC	GC	GC
Ohara_Cr	OmyOHRA13C_0022	reference	UPCLWR	GGC	GAC	GA	TG	AC	AC	CA	CG	TA	TT	GTAA	GGAA	GC	GC	CG	CG	CA	CA	TCAAC	TTAAC	GG	GG	CG	CA	CG	CA	AA	AA	CT	CT	AA	AA	CC	CC	AA	AA	GT	GT	AA	AT	CA	CA	CC	CC	GC	GC
Ohara_Cr	OmyOHRA13C_0023	reference	UPCLWR	GGC	GAC	GG	GA	AG	AC	CA	CG	TA	TA	GTAA	GGAA	GC	GT	CG	CG	CC	AA	TCAAC	TTAAC	GT	GG	CG	CA	CG	CA	AA	CA	CT	CT	AA	AA	CC	CC	AA	AA	GT	GT	AA	AA	TA	TA	CC	CC	GC	GC
Ohara_Cr	OmyOHRA13C_0025	reference	UPCLWR	GGC	GAC	GG	GA	AG	AC	CG	CG	TA	TA	GTAA	GGAA	GC	GC	CG	TG	CA	CC	TCAAC	TCAAC	GT	GT	CG	CA	CG	CG	CA	CA	CT	CT	AA	AA	CC	CC	AA	AA	GT	GT	AA	AA	CA	CA	CC	CC	GC	GC
Ohara_Cr	OmyOHRA13C_0026	reference	UPCLWR	GGC	GAC	GA	TG	AC	AC	CA	CA	TA	TT	GTAA	GGGA	GC	GC	CG	CG	CA	CA	TCAAC	TCAAC	GT	GT	CG	CG	CG	CA	AA	CA	CT	CT	AA	AA	CC	CC	AA	GA	GT	GT	AA	AA	TA	CA	CC	CC	GC	GC
Ohara_Cr	OmyOHRA13C_0027	reference	UPCLWR	GGC	GAC	GG	TG	AG	AC	CA	CG	TA	TA	GTAA	GTAA	GC	GC	CG	CG	CA	CA	TCAAC	TCAAC	GG	GG	CG	CG	CG	CA	AA	AA	CT	CT	AA	AA	CC	CC	AA	AA	GT	GT	AA	AA	TA	TA	CC	CC	GC	GC
Ohara_Cr	OmyOHRA13C_0028	reference	UPCLWR	GAC	GAC	TG	TG	000	000	CA	CG	TA	TA	GTAA	GGAA	GC	GC	CG	CG	000	000	TCAAC	TCAAC	GT	GT	CG	CG	CG	CG	AA	CA	CT	CT	AA	AA	CC	CC	AA	AA	GT	GT	AA	AA	TA	TA	CC	CC	GC	GC
Ohara_Cr	OmyOHRA13C_0029	reference	UPCLWR	GGC	GAC	GG	GA	000	000	CA	CA	TA	TT	GTAA	GTAA	GC	GC	CG	CG	CA	CA	TCAAC	TCAAC	GT	GG	CG	CG	CA	CA	AA	CA	CT	CT	AA	AA	CC	CC	AA	GA	TT	TT	AA	AA	TA	TA	CC	CC	GC	GC
Ohara_Cr	OmyOHRA13C_0032	reference	UPCLWR	GGC	GGC	GA	GA	000	000	CA	CA	TA	TA	GGAA	GGAA	GC	GC	CG	CG	000	000	TCAAC	TCAAC	GT	GG	CG	CA	CG	CG	AA	CA	CT	CT	AA	AA	CC	CC	AA	AA	GT	GT	AA	AA	TA	TA	CC	CC	GC	GC
Ohara_Cr	OmyOHRA13C_0034	reference	UPCLWR	GGC	GAC	GA	GA	AC	AC	CA	CG	TA	TA	GTAA	GGAA	GC	GC	CG	CG	CA	AA	TCAAC	TCAAC	GT	GG	CG	CG	CG	CG	AA	AA	CT	CT	AA	GA	CC	GC	AA	GA	GT	GT	AA	AT	TA	TA	CC	CC	GC	GC
Ohara_Cr	OmyOHRA13C_0035	reference	UPCLWR	GGC	GAC	GA	TG	AG	AC	CG	CG	TA	TT	GTAA	GTAA	GC	GC	CG	CG	000	000	TCAAC	TCAAC	GT	GT	CG	CG	CA	CA	AA	AA	CT	CT	AA	AA	CC	CC	AA	AA	GT	GT	AA	AA	TA	CA	CC	CC	GC	GC
Ohara_Cr	OmyOHRA13C_0036	reference	UPCLWR	GGC	GAC	GG	GA	AC	AC	CA	CG	TA	TA	GTAA	GGAA	GC	GC	CG	CT	CA	CC	TCAAC	TCAAC	GG	GG	CG	CA	CG	CG	AA	CA	CT	CT	AA	AA	CC	CC	AA	AA	GT	GT	AA	AA	CA	CA	CC	CC	GC	GC
Ohara_Cr	OmyOHRA13C_0038	reference	UPCLWR	GGC	GGC	GA	TG	AC	AC	CA	CA	TA	TA	GTAA	GGAA	GC	GC	CG	CG	000	000	TCAAC	TCAAC	GT	GT	CG	CG	CG	CA	CA	CA	CT	CT	AA	GA	CC	CC	AA	AA	GT	GT	AA	AA	TA	TA	CC	CC	GC	GC
Ohara_Cr	OmyOHRA13C_0039	reference	UPCLWR	GGC	GAC	GG	TG	AC	AC	CG	CG	TA	TA	GGAA	GGAA	GC	GC	CG	CG	CA	CA	TCAAC	TTAAC	GT	GG	CG	CA	CG	CG	AA	CA	CT	CT	AA	AA	CC	CC	AA	AA	GT	GT	AA	AT	CA	CA	CC	CC	GC	GC
Pahsimeroi_R	OmyPAHS15S_0003	reference	UPSALM	GGC	GGC	GG	TG	AC	AC	CA	CA	TA	TA	GTAA	GGAA	GC	GT	CG	CG	CC	AA	TCAAC	TCAAC	GG	TG	CG	CG	CG	CG	CA	CA	CT	CT	AA	GA	CC	CA	AA	GA	GT	TT	AA	CA	TA	TA	CC	CC	GC	GC
Pahsimeroi_R	OmyPAHS15S_0004	reference	UPSALM	GGC	GGC	GG	GA	AG	AC	CG	AA	TA	TA	GGAA	GGAA	GC	GC	CG	CG	CA	CA	TCAAC	TCAAC	GG	GG	CG	CG	CG	TA	AA	CA	CT	CT	AA	GA	CC	CC	AA	AA	GT	TT	AA	AA	TA	CA	CC	CC	GC	GC
Pahsimeroi_R	OmyPAHS15S_0005	reference	UPSALM	GGC	GGC	GG	TG	AC	AC	CA	CA	TA	TA	GTAA	GGAA	GC	GT	CG	CG	CA	GC	TCAAC	TCAAC	GT	TG	CG	CG	CG	CG	AA	CA	CT	CT	AA	GA	CC	CC	AA	GA	GT	TT	AA	AA	TA	CA	CC	CC	GC	GC
Pahsimeroi_R	OmyPAHS15S_0006	reference	UPSALM	GGC	GAC	GG	TG	AG	AC	CG	CG	TA	TA	GGAA	GGAA	GC	AT	CG	CG	CA	CA	TCAAC	TCAAC	GG	GG	CG	CG	CG	CA	CA	CA	CT	CT	AA	GA	CC	CC	AA	AA	GT	GT	CA	CA	TA	TA	CC	CC	GC	GC
Pahsimeroi_R	OmyPAHS15S_0007	reference	UPSALM	000	000	GA	TG	AG	AC	CG	CG	TA	TT	GTAA	GGAA	GT	GT	CG	CG	AA	AA	TCAAC	TCAAC	GG	GG	CA	GG	CA	TA	CA	CA	CT	CT	AA	AA	CC	CC	AA	AA	GT	GT	AA	AA	TA	TA	CC	CC	GC	GT
Pahsimeroi_R	OmyPAHS15S_0008	reference	UPSALM	000	000	GG	GA	AG	AC	CG	CG	TA	TA	GTAA	GGAA	GC	GC	CG	CG	CC	CC	TCAAC	TCAAC	GT	GG	CG	CG	CA	CA	AA	CA	CT	CT	AA	GA	CC	CC	AA	AA	TT	TT	AA	AA	TA	TA	CC	CA	GC	GC
Pahsimeroi_R	OmyPAHS15S_0009	reference	UPSALM	GAC	GAC	GG	GG	AG	AC	CA	CG	TA	TA	GGAA	GGGA	GC	GC	CG	CG	CA	AA	TCAAC	TCAAC	GG	GG	CG	CA	CG	CA	AA	CA	CT	CT	AA	AA	CC	CC	AA	AA	GA	TT	AA	CA	TA	CA	CC	CC	GC	GC
Pahsimeroi_R	OmyPAHS15S_0011	reference	UPSALM	GAC	GAC	GG	GA	AG	AC	CA	CG	TA	TA	GGAA	GGAA	GC	GC	CG	CG	CA	CC	TCAAC	TCAAC	GG	GG	CG	CA	CG	CG	AA	CA	CT	AT	GA	GA	CC	CC	AA	AA	GT	TA	AA	AT	TA	CA	CC	CA	GC	GC
Pahsimeroi_R	OmyPAHS15S_0012	reference	UPSALM	GGC	GAC	GG	GA	AG	AG	CA	CA	TA	TA	GGAA	GGGA	GC	GC	CG	CG	GC	AA	TCAAC	TCAAC	GT	GG	CG	CG	CG	CA	CA	CA	CT	CT	AA	AA	CC	CA	AA	AA	GT	GT	AA	AA	TA	CA	CC	CA	GC	GC
Pahsimeroi_R	OmyPAHS15S_0013	reference	UPSALM	GGC	GAC	GA	GA	AG	AG	CA	CG	TA	TA	GTAA	GGAA	GC	GC	CG	CG	CA	CC	TCAAC	TCAAC	GT	GG	CG	CA	CG	CG	CA	CA	CT	CT	GA	GA	CC	CC	AA	GA	GT	TT	AA	AA	TA	TA	CC	CC	GC	GC
Pahsimeroi_R	OmyPAHS15S_0014	reference	UPSALM	GGC	GGC	GA	TG	AG	AC	CG	CG	TA	TA	GGAA	GGAA	GC	GT	CG	CT	CC	GC	TCAAC	TCAAC	GT	GG	CG	CG	CA	CA	CA	CA	CT	CT	AA	GA	CC	CC	AA	AA	GT	GT	AA	CA	TA	CA	CC	CA	GC	GC
Pahsimeroi_R	OmyPAHS15S_0016	reference	UPSALM	000	000	GA	TG	AC	AC	CA	CG	TA	TA	GTAA	GTAA	GC	GC	CG	CG	CA	GC	TCAAC	TCAAC	GG	GG	CG	CG	CA	CA	AA	CA	CT	CT	GA	GA	CC	CC	AA	AA	GT	TT	AA	AA	CA	CA	CC	CC	GC	GC
Pahsimeroi_R	OmyPAHS15S_0017	reference	UPSALM	GGC	GGC	GG	TG	AG	AC	CA	CA	TA	TA	GTAA	GTAA	GC	AT	CG	CG	CC	CC	TCAAC	TCAAC	GT	GT	CG	CG	CG	CG	CA	CA	CT	CT	AA	AA	CC	CC	AA	GA	GT	GT	AT	AT	TA	TA	CC	CC	GC	GC
Pahsimeroi_R	OmyPAHS15S_0018	reference	UPSALM	GGC	GAC	GA	TG	AG	AC	CA	CG	TA	TA	GGAA	GGGA	GC	GC	CG	CG	CA	CA	TCAAC	TCAAC	GG	GG	CG	CG	CG	CA	CA	CA	CT	AT	AA	AA	CC	CA	AA	GA	GT	GT	AA	AT	TA	TA	CC	CC	GC	GC
Pahsimeroi_R	OmyPAHS15S_0019	reference	UPSALM	GGC	GAC	GG	GA	AG	AC	CA	CG	TA	TA	GGAA	GGAA	GC	AT	CG	CT	GC	GC	TCAAC	TCAAC	GG	GG	CG	CG	CG	CG	CA	CA	CT	CT	AA	GA	CC	CC	AA	GA	GT	TT	AA	CA	TA	CA	CC	CC	GC	GC
Pahsimeroi_R	OmyPAHS15S_0020	reference	UPSALM	GGC	GGC	GA	GA	AC	AC	CG	CG	TA	TA	GGAA	GGAA	GC	GC	CG	CG	CA	GC	TCAAC	TCAAC	GG	GG	CG	CG	CA	CA	AA	AA	CT	CT	AA	AA	CC	CC	AA	GA	GT	GT	AA	AA	TA	TA	CC	CC	GC	GC
Pahsimeroi_R	OmyPAHS15S_0021	reference	UPSALM	GGC	GGC	GG	GA	AG	AC	CG	CG	TA	TA	GTAA	GTAA	GC	GT	CG	CG	CA	CA	TCAAC	TCAAC	GG	TG	CG	CG	CG	CA	AA	AA	CT	CT	AA	AA	CC	CC	GA	GA	GT	GT	AA	CA	TA	CA	CC	CC	GC	GC
Pahsimeroi_R	OmyPAHS15S_0022	reference	UPSALM	GGC	GAC	GA	GA	AG	AC	CA	CG	TA	TA	GGAA	GGAA	GC	GC	CG	CG	CC	AA	TCAAC	TCAAC	GG	GG	CG	CA	CA	CA	AA	CA	CT	CT	GA	GA	CC	CC	AA	GA	GT	GT	AA	AA	CA	CA	CC	CC	GC	GC
Pahsimeroi_R	OmyPAHS15S_0023	reference	UPSALM	GGC	GAC	GG	GA	AG	AC	CA	CG	TA	TA	GTAA	GGAA	GC	GT	CG	CG	CA	CA	TCAAC	TCAAC	GT	GT	CG	CG	CG	CG	AA	AA	CT	CT	AA	GA	CC	CC	AA	AA	GT	GA	AA	AA	TA	CA	CC	CC	GC	GC
Pahsimeroi_R	OmyPAHS15S_0024	reference	UPSALM	GGC	GAC	GG	GA	AG	AG	CA	CG	TA	TA	GGAA	GGAA	GC	GC	CG	CG	CC	CC	TCAAC	TCAAC	GG	GG	CG	CG	CG	CG	CA	CA	CT	CT	AA	GA	CC	CC	AA	GA	GT	GT	AA	CA	TA	CG	CC	CC	GC	GC
Pahsimeroi_R	OmyPAHS15S_0025	reference	UPSALM	GGC	GAC	GG	TG	AG	AC	CG	CG	TA	TA	GGAA	GGAA	GT	GT	CG	CG	GC	AA	TCAAC	TCAAC	GT	GG	CG	CG	CG	CA	AA	CA	CT	CT	GA	GA	CC	CC	AA	AA	GT	GT	AA	AT	TA	TA	CC	CC	GC	GC
Pahsimeroi_R	OmyPAHS15S_0026	reference	UPSALM	GAC	GAC	GA	TG	AG	AC	CA	CA	TA	TA	GGAA	GGAA	GC	GC	CG	CG	CC	AA	TCAAC	TCAAC	GG	GG	CG	CA	CA	CA	AA	CA	CT	CT	AA	GA	CC	CC	AA	AA	GT	GT	AT	CA	TA	TA	CC	CC	GC	GC
Pahsimeroi_R	OmyPAHS15S_0027	reference	UPSALM	GAC	GAC	GG	GG	AG	AG	CA	CA	TA	TA	GGAA	GGAA	GC	GC	CG	CG	CA	CA	TCAAC	TCAAC	GG	GG	CG	CG	CG	CA	AA	CA	CT	CT	AA	AA	CC	CC	AA	GA	TT	TT	CA	CA	TA	TA	CC	CC	GC	GC
Pahsimeroi_R	OmyPAHS15S_0028	reference	UPSALM	GGC	GAC	GG	GG	AG	AG	CA	CA	TA	TA	GTAA	GGGA	GC	GT	CG	CG	CA	GC	TCAAC	TCAAC	GT	GG	CG	CG	CG	CG	CA	CA	CT	CT	AA	GA	CC	CA	AA	GA	GT	TT	AA	CA	TA	CA	CC	CA	GC	GC
Pahsimeroi_R	OmyPAHS15S_0029	reference	UPSALM	GGC	GAC	GA	GA	AG	AC	CA	CG	TA	TA	GGAA	GGAA	GC	GC	CG	CG	CA	CA	TCAAC	TCAAC	GG	GG	CG	CG	CG	CG	AA	CA	CT	CT	AA	AA	CC	CC	GA	GA	GT	GT	AA	CA	TA	TA	CC	CC	GC	GC
Pahsimeroi_R	OmyPAHS15S_0030	reference	UPSALM	GGC	GAC	GG	TG	AG	AC	CA	CA	TA	TA	GGAA	GGAA	GC	GC	CG	CG	CC	CC	TCAAC	TCAAC	GG	GG	CG	CG	CG	CA	AA	AA	CT	CT	AA	GA	CC	CC	AA	GA	GT	GT	AT	CA	TA	TA	CC	CC	GC	GC
Pahsimeroi_R	OmyPAHS15S_0031	reference	UPSALM	GAC	GAC	GG	GA	AG	AC	CG	CG	TA	TA	GTAA	GGAA	GC	GC	CG	CG	CA	CA	TCAAC	TCAAC	GG	GG	CG	CG	CG	CG	AA	AA	CT	CT	AA	GA	CC	CC	AA	AA	GT	TT	AA	CA	TA	CA	CA	CA	GC	GT
Pahsimeroi_R	OmyPAHS15S_0032	reference	UPSALM	GAC	GAC	GG	GA	AC	AC	CG	CG	TA	TT	GGAA	GGAA	GC	GC	CG	CG	CA	CC	TCAAC	TCAAC	GT	GG	CG	CG	CG	CG	AA	CA	CT	CT	AA	AA	CC	CC	AA	GA	GT	TT	AA	AA	CA	CG	CC	CC	GC	GC
Pahsimeroi_R	OmyPAHS15S_0033	reference	UPSALM	GAC	GAC	GA	GA	AC	AC	CA	CG	TA	TA	GGAA	GGAA	GC	GC	CG	CT	CA	CC	TCAAC	TCAAC	GG	TG	CG	CG	CG	CG	AA	CA	CT	CT	AA	GA	CC	GC	GA	GA	GT	TA	AA	CA	TA	TA	CC	CC	GC	GT
Pahsimeroi_R	OmyPAHS15S_0034	reference	UPSALM	GGC	GGC	GA	TG	AG	AG	CA	CG	TA	TA	GGAA	GGAA	GC	GT	CG	CG	000	000	TCAAC	TCAAC	GG	GG	CA	GG	CA	CA	CA	CA	CT	CT	AA	AA	CC	CC	AA	GA	GT	GT	000	000	TA	TA	CC	CC	GC	GC
Pahsimeroi_R	OmyPAHS15S_0035	reference	UPSALM	GGC	GAC	GG	TG	AC	AC	CG	CG	TA	TA	GGAA	GGAA	GC	GC	CG	CG	CA	CC	TCAAC	TCAAC	GT	GG	CG	CG	CG	CA	AA	CA	CT	CT	AA	GA	CC	CA	AA	GA	GT	TT	AA	AA	TA	CA	CC	CA	GC	GT
Pahsimeroi_R	OmyPAHS15S_0036	reference	UPSALM	GGC	GAC	GG	GA	AG	AC	CA	CA	TA	TA	GTAA	GGAA	GC	GC	CG	CG	CA	GC	TCAAC	TCAAC	GT	TG	CG	CG	CG	CG	CA	CA	CT	CT	AA	GA	CC	CC	AA	GA	GT	TT	AA	CA	TA	CA	CC	CA	GC	GT
Pahsimeroi_R	OmyPAHS15S_0037	reference	UPSALM	GGC	GAC	GA	TG	AG	AC	CA	CA	TA	TA	GGAA	GGAA	GC	GT	CG	CG	CC	CC	TCAAC	TCTAC	GG	TG	CG	CG	CG	CG	CA	CA	CT	CT	AA	GA	CC	CC	GA	GA	GT	TT	AA	AA	TA	TA	CC	CA	GC	GC
Pahsimeroi_R	OmyPAHS15S_0038	reference	UPSALM	GGC	GGC	GG	GA	AG	AC	CA	CA	TA	TA	GTAA	GGAA	GC	GC	CG	CG	CA	CA	TCAAC	TCAAC	GG	TG	CG	CG	CG	CG	CA	CA	CT	CT	AA	AA	CC	CC	AA	GA	GT	GT	AA	AA	TA	CA	CC	CC	GC	AC
Pahsimeroi_R	OmyPAHS15S_0039	reference	UPSALM	GGC	GAC	GG	GA	AG	AC	CA	CG	TA	TA	GGAA	GGAA	GC	GT	CG	CG	CC	GC	TCAAC	TCAAC	GT	TG	CG	CG	CG	CG	AA	CA	CT	CT	AA	AA	CC	CC	GA	GA	GT	TA	AA	CA	TA	CA	CC	CA	GC	GC
Pahsimeroi_R	OmyPAHS15S_0040	reference	UPSALM	GGC	GAC	GG	TG	AC	AC	CA	CA	TA	TT	GGAA	GGAA	GC	GC	CG	CG	CA	GC	TCAAC	TCAAC	GT	TG	CG	CG	CG	CG	AA	CA	CT	CT	GA	GA	CC	CC	AA	GA	GT	TT	AA	AA	TA	TA	CC	CA	GC	GC
Pahsimeroi_R	OmyPAHS15S_0041	reference	UPSALM	GGC	GAC	GG	GA	AC	AC	CG	CG	TA	TT	GTAA	GGAA	GC	GC	CG	CG	CA	CC	TCAAC	TCAAC	GT	GG	CG	CG	CA	CA	AA	AA	CT	CT	AA	GA	CC	GC	AA	AA	GT	GT	AA	CA	CA	CA	CC	CC	GC	GC
Pahsimeroi_R	OmyPAHS15S_0042	reference	UPSALM	GAC	GAC	GG	GA	AG	AC	CA	CA	TA	TA	GGAA	GGAA	GC	GT	CG	CG	CA	CC	TCAAC	TCAAT	GG	GG	CG	CG	CA	CA	AA	CA	CT	CT	GA	GA	CC	GC	AA	AA	GT	GT	AA	AA	TA	CA	CC	CC	GC	GC
Pahsimeroi_R	OmyPAHS15S_0043	reference	UPSALM	GGC	GAC	GA	TG	AG	AC	CA	CA	TA	TA	GGAA	GGGA	GC	GC	CG	CG	CC	CC	TCAAC	TCAAC	GG	TG	CG	CG	CG	CG	CA	CA	CT	CT	AA	GA	CC	GC	AA	GA	GT	TT	AA	AA	TA	CA	CC	CA	GC	GC
Pahsimeroi_R	OmyPAHS15S_0044	reference	UPSALM	GGC	GAC	GG	GA	AC	AC	CA	CG	TA	TA	GGAA	GGAA	GC	GC	CG	CG	CA	CA	TCAAC	TCAAC	GT	GG	CG	CG	CA	CA	AA	CA	CT	CT	AA	GA	CC	CC	AA	GA	GT	TT	AT	CA	TA	CA	CC	CC	GC	GC
Pahsimeroi_R	OmyPAHS15S_0045	reference	UPSALM	GAC	GAC	GG	GA	AC	AC	CA	CG	TA	TA	GTAA	GGAA	GC	GC	CG	CG	CA	GC	TCAAC	TCAAC	GG	GG	CG	CA	CA	CA	AA	CA	CT	AT	AA	AA	CC	CC	AA	GA	GT	GT	AA	AA	TA	TA	CC	CC	GC	GC
Pahsimeroi_R	OmyPAHS15S_0046	reference	UPSALM	GAC	GAC	GA	TG	AG	AG	CA	CA	TA	TA	GGAA	GGAA	GC	GT	CG	CG	CC	GC	TCAAC	TCAAC	GT	GG	CG	CA	CG	CA	AA	CA	CT	CT	AA	GA	CC	CC	AA	GA	GT	TT	AA	AA	CA	CA	CC	CC	GC	GC
Pahsimeroi_R	OmyPAHS15S_0047	reference	UPSALM	GGC	GAC	GG	GA	AG	AC	CG	CG	TA	TA	GTAA	GGAA	GC	AT	CG	CG	CA	CA	TCAAC	TCAAC	GG	GG	CG	CG	CG	CG	CA	CA	CT	CT	AA	GA	CC	CC	AA	AA	GT	TT	AA	AA	TA	CA	CC	CC	GC	GC
Pahsimeroi_R	OmyPAHS15S_0048	reference	UPSALM	GGC	GGC	TG	TG	AG	AG	CA	CG	TA	TA	GGAA	GGGA	GT	GT	CG	CG	CA	CA	TCAAC	TCAAC	GG	GG	CG	CA	CG	CA	CA	CA	CT	CT	AA	GA	CC	CC	AA	AA	GT	GT	AA	AA	TA	CA	CC	CC	GC	GC
Pahsimeroi_R	OmyPAHS15S_0049	reference	UPSALM	GGC	GGC	GA	GA	AC	AC	CA	CA	TA	TA	GTAA	GGAA	GC	GC	CG	CG	CA	CA	TCAAC	TCAAC	GG	GG	CG	CG	CG	CA	CA	CA	CT	CT	GA	GA	CC	GC	AA	AA	GT	GT	AA	AA	TA	TA	CC	CC	GC	GC
Pahsimeroi_R	OmyPAHS15S_0051	reference	UPSALM	GGC	GAC	GG	GG	AG	AG	CG	CG	TA	TA	GGAA	GGAA	GC	GT	CG	CG	CA	GC	TCAAC	TCAAC	GG	GG	CG	CG	CG	CG	AA	AA	CT	CT	AA	AA	CC	CC	AA	GA	TT	TT	AT	CA	TA	CA	CC	GC	GC	GC
Pahsimeroi_R	OmyPAHS15S_0052	reference	UPSALM	GGC	GAC	GG	GA	AC	AC	CA	CG	TA	TA	GTAA	GGAA	GC	GC	CG	CG	CA	CA	TCAAC	TCAAC	GG	GG	CG	CG	CA	TA	AA	CA	CT	CT	AA	GA	CC	CC	AA	GA	GT	TT	AA	CA	TA	CA	CC	CC	GC	GC
Pahsimeroi_R	OmyPAHS15S_0053	reference	UPSALM	GGC	GGC	GG	GA	AG	AC	CG	CG	TA	TA	GGAA	GGAA	GC	GC	CG	CG	CA	AA	TCAAC	TCAAC	GG	GG	CG	CG	CA	CA	AA	CA	CT	CT	AA	AA	CC	CC	AA	GA	GT	GA	AA	AA	TA	CA	CC	CC	GC	GC
Pahsimeroi_R	OmyPAHS15S_0054	reference	UPSALM	GGC	GAC	TG	TG	AG	AG	CG	CG	TA	TT	GGAA	GGGA	GC	GT	CG	CG	CA	CA	TCAAC	TTAAC	GT	GT	CG	CA	CG	CA	AA	CA	CT	CT	AA	AA	CC	CC	AA	AA	GT	GT	AA	AA	TA	CA	CC	CC	GC	GC
Pahsimeroi_R	OmyPAHS15S_0055	reference	UPSALM	GGC	GGC	GA	TG	AG	AC	CA	CA	TA	TA	GTAA	GTAA	GC	GC	CG	CG	CA	CA	TCAAC	TCAAC	GT	GG	CG	CG	CG	CA	AA	CA	CT	CT	AA	AA	CC	GC	AA	GA	GT	GT	AA	AA	TA	TA	CC	CC	GC	GC
Pahsimeroi_R	OmyPAHS15S_0056	reference	UPSALM	GGC	GGC	GG	GA	AG	AC	CA	CG	TA	TA	GGAA	GGAA	GC	GC	CG	CG	CC	CC	TCAAC	TCAAC	GT	GG	CG	CG	CG	CA	AA	CA	CT	CT	AA	AA	CC	CA	GA	GA	GT	TT	AA	AA	TA	CA	CC	CA	GC	GC
Pahsimeroi_R	OmyPAHS15S_0057	reference	UPSALM	GAC	GAC	GA	GA	AG	AC	CG	CG	TA	TT	GGAA	GGAA	GC	GT	CG	CG	CA	GC	TCAAC	TCAAC	GG	GG	CG	CG	CG	CA	AA	CA	CT	AT	GA	GA	CC	CC	AA	GA	GT	GT	CA	CA	TA	TA	CC	CC	GC	GC
Pahsimeroi_R	OmyPAHS15S_0058	reference	UPSALM	GGC	GAC	GG	GA	AC	AC	CA	CG	TA	TA	GGAA	GGAA	GC	GC	CG	CG	CA	CA	TCAAC	TCAAC	GT	GG	CG	CG	CG	CA	AA	AA	CT	CT	AA	AA	CC	CC	GA	GA	GT	GT	AA	AA	CA	CA	CC	CC	GC	GC
Pahsimeroi_R	OmyPAHS15S_0059	reference	UPSALM	GGC	GAC	GG	TG	AG	AC	CA	CG	TA	TA	GGAA	GGAA	GC	GT	CG	CG	CC	GC	TCAAC	TCAAC	GG	GG	CG	CG	CA	CA	CA	CA	CT	CT	AA	GA	CC	CC	AA	AA	GT	GT	AA	CA	TA	CA	CC	CC	GC	GC
Pahsimeroi_R	OmyPAHS15S_0060	reference	UPSALM	GGC	GAC	GG	GA	AG	AC	CG	CG	TA	TA	GTAA	GGAA	GC	GT	CG	CG	CC	GC	TCAAC	TCAAC	GG	TG	CG	CG	CG	CA	AA	CA	CT	CT	AA	AA	CC	CC	AA	AA	GT	TT	AA	CA	TA	CA	CC	CA	GC	GC
Pahsimeroi_R	OmyPAHS15S_0061	reference	UPSALM	GGC	GAC	GG	TG	AC	AC	CA	CA	TA	TA	GTAA	GTAA	GC	GC	CG	CG	CA	CC	TCAAC	TTAAC	GT	GG	CG	CA	CA	CA	CA	CA	CT	CT	AA	GA	CC	CC	AA	GA	GT	TT	AA	CA	CA	CG	CA	CA	GC	GC
Pahsimeroi_R	OmyPAHS15S_0062	reference	UPSALM	GAC	GAC	GA	TG	AG	AC	CG	CG	TA	TA	GGAA	GGGA	GC	GC	CG	CT	CA	GC	TCAAC	TCAAC	GT	GT	CG	CG	CG	CA	AA	CA	CT	CT	AA	AA	CC	CA	AA	GA	GT	GA	AA	AA	TA	TA	CC	CC	GC	GC
Pahsimeroi_R	OmyPAHS15S_0063	reference	UPSALM	000	000	GG	GA	AG	AC	CA	CG	TA	TA	GTAA	GGAA	GC	GC	CG	CG	CC	GC	TCAAC	TCAAC	GG	GG	CG	CG	CG	CA	AA	CA	CT	CT	GA	GA	CC	CC	AA	GA	GT	GT	AA	AA	TA	CA	CC	CC	GC	GC
Pahsimeroi_R	OmyPAHS15S_0064	reference	UPSALM	GGC	GAC	TG	TG	AC	AC	CG	CG	TA	TA	GTAA	GTAA	GC	GC	CG	CG	CA	AA	TCAAC	TCAAC	GG	GG	CG	CA	CG	CA	AA	CA	CT	CT	AA	AA	CC	CC	AA	AA	GT	TT	AA	AA	TA	CA	CC	CC	GC	GC
Pahsimeroi_R	OmyPAHS15S_0065	reference	UPSALM	GGC	GGC	TG	TG	AG	AC	CA	CG	TA	TA	GGAA	GGAA	GC	AT	CG	CG	CC	CC	TCAAC	TTAAC	GG	TG	CG	CG	CA	CA	AA	AA	CT	CT	AA	GA	CC	CC	AA	AA	TT	TA	AA	AA	TA	TA	CC	CA	GC	GC
Pahsimeroi_R	OmyPAHS15S_0066	reference	UPSALM	GGC	GAC	GA	TG	AC	AC	CA	CA	TA	TA	GTAA	GGGA	GT	GT	CG	CG	CA	CA	TCAAC	TTAAC	GG	GG	CG	CG	CG	CA	AA	CA	CT	CT	AA	GA	CC	CC	GA	GA	GT	GA	AA	AA	CA	CA	CC	CC	GC	GC
Pahsimeroi_R	OmyPAHS15S_0067	reference	UPSALM	GGC	GAC	GG	GG	AG	AG	CA	CG	TA	TA	GGAA	GGAA	GC	GT	CG	CG	CA	GC	TCAAC	TCAAC	GT	GG	CG	CG	CA	CA	AA	CA	CT	AT	AA	GA	CC	CC	AA	GA	GT	TT	AA	CA	TA	TA	CC	CC	GC	GC
Pahsimeroi_R	OmyPAHS15S_0069	reference	UPSALM	GGC	GGC	GG	GA	AG	AG	CG	CG	TA	TA	GGAA	GGGA	GC	GC	CG	CG	CA	CC	TCAAC	TTAAC	GT	GG	CG	GG	CG	CA	AA	CA	CT	CT	GA	GA	CC	GC	AA	AA	GT	GT	AA	CA	TA	CA	CC	CC	GC	GC
Pahsimeroi_R	OmyPAHS15S_0070	reference	UPSALM	GGC	GAC	GG	GA	AG	AC	CA	CG	TA	TA	GTAA	GGAA	GC	GT	CG	CG	CC	GC	TCAAC	TCAAC	GG	TG	CG	CG	CG	CG	AA	CA	CT	CT	AA	AA	CC	CC	GA	GA	GT	TA	AA	CA	TA	TA	CC	CA	GC	GC
Pahsimeroi_R	OmyPAHS15S_0071	reference	UPSALM	GGC	GGC	GG	TG	AC	AC	CA	CA	TA	TA	GTAA	GGAA	GC	GT	CG	CG	CA	AA	TCAAC	TTAAC	GT	GG	CG	CG	CG	CG	CA	CA	CT	CT	AA	GA	CC	CC	AA	GA	GT	TT	AA	AT	TA	CA	CC	CC	GC	GC
Pahsimeroi_R	OmyPAHS15S_0072	reference	UPSALM	GGC	GGC	GG	GG	AG	AC	CG	CG	TA	TA	GTAA	GGAA	GC	GC	CG	CG	CA	CA	TCAAC	TCAAC	GT	GG	CG	CG	CG	CA	AA	CA	CT	CT	AA	GA	CC	CC	AA	AA	GT	GT	AA	CA	TA	TA	CC	CC	GC	GC
Pahsimeroi_R	OmyPAHS15S_0073	reference	UPSALM	GAC	GAC	GA	GA	AC	AC	CA	CG	TA	TA	GTAA	GGAA	GC	GC	CG	CG	CA	CA	TCAAC	TCAAC	GT	GG	CG	CA	CG	CA	AA	CA	CT	CT	AA	GA	CC	CC	AA	AA	GT	GT	AA	CA	TA	CA	CC	CC	GC	GC
Pahsimeroi_R	OmyPAHS15S_0074	reference	UPSALM	GGC	GAC	GA	TG	AG	AC	CA	CG	TA	TT	GTAA	GGAA	GC	GC	CG	CG	GC	AA	TCAAC	TCAAC	GT	GT	CG	CA	CG	CA	CA	CA	CT	CT	AA	GA	CC	CC	AA	AA	GT	TT	AA	AT	TA	CA	CC	CC	GC	GC
Pahsimeroi_R	OmyPAHS15S_0075	reference	UPSALM	GGC	GGC	GA	GA	AC	AC	CA	CG	TA	TA	GGAA	GGAA	GC	GC	CG	CG	CA	CA	TCAAC	TCAAC	GG	TG	CG	CA	CG	CA	CA	CA	CT	AT	AA	GA	CC	CC	AA	AA	TT	TT	AA	CA	TA	CA	CC	CC	GC	GC
Pahsimeroi_R	OmyPAHS15S_0076	reference	UPSALM	GAC	GAC	GA	GA	AG	AC	CA	CG	TA	TA	GTAA	GGGA	GC	GC	CG	CG	CA	CA	TCAAC	TCAAC	GG	GG	CG	CG	CG	CA	AA	AA	CT	CT	GA	GA	CC	CC	AA	GA	GT	GT	AT	CA	TA	TA	CC	CC	GC	GC
Pahsimeroi_R	OmyPAHS15S_0077	reference	UPSALM	GGC	GAC	GG	GA	AG	AC	CA	CG	TA	TA	GTAA	GGAA	GC	GT	CG	CG	CC	CC	TCAAC	TCAAC	GG	GG	CG	CA	CG	CG	CA	CA	CT	CT	AA	GA	CC	CC	AA	AA	GT	GT	AA	AA	CA	CA	CC	CC	GC	GC
Pahsimeroi_R	OmyPAHS15S_0078	reference	UPSALM	GGC	GAC	GG	TG	AG	AG	CA	CG	TA	TA	GGAA	GGAA	GC	GT	CG	CG	CA	CA	TCAAC	TCAAC	GT	GG	CG	CG	CG	CA	AA	AA	CT	CT	AA	GA	CC	CC	GA	GA	GT	TT	AA	CA	TA	TA	CC	CC	GC	GC
Pahsimeroi_R	OmyPAHS15S_0079	reference	UPSALM	GGC	GGC	GA	TG	AG	AG	CG	CG	TA	TA	GGAA	GGAA	GC	GC	CG	CG	CC	AA	TCAAC	TCAAC	GG	GG	CG	CG	CA	CA	CA	CA	CT	CT	AA	AA	CC	CC	AA	AA	GT	GT	AA	CA	TA	TA	CC	CC	GC	GC
Pahsimeroi_R	OmyPAHS15S_0080	reference	UPSALM	000	000	GG	GG	AG	AG	CG	CG	TA	TA	GTAA	GGAA	GC	GT	CG	CG	CA	CA	TCAAC	TCAAC	GG	GG	CG	CG	CG	CG	AA	CA	CT	CT	AA	GA	CC	CC	AA	AA	GT	GT	AA	AA	TA	CA	CC	CC	GC	GC
Pahsimeroi_R	OmyPAHS15S_0081	reference	UPSALM	GGC	GAC	GA	TG	AG	AC	CA	CG	TA	TA	GTAA	GGAA	GC	GC	CG	CT	CA	CC	TCAAC	TCAAC	GT	GG	CG	CG	CG	CG	CA	CA	CT	AT	AA	AA	CC	CC	AA	GA	GT	GA	AA	CA	TA	CA	CC	CC	GC	GC
Pahsimeroi_R	OmyPAHS15S_0082	reference	UPSALM	GGC	GAC	GA	TG	AG	AG	CG	CG	TA	TA	GGAA	GGAA	GC	GC	CG	CG	CC	AA	TCAAC	TCAAC	GG	GG	CG	CG	CG	CA	AA	CA	CT	CT	AA	AA	CC	CC	GA	GA	GT	GA	AA	AA	TA	CA	CC	CC	GC	GC
Pahsimeroi_R	OmyPAHS15S_0083	reference	UPSALM	GGC	GGC	GG	GA	AC	AC	CA	CG	TA	TA	GGAA	GGAA	GC	GC	CG	CG	CA	CA	TCAAC	TCAAC	GT	GG	CG	CG	CG	CA	CA	CA	CT	CT	AA	GA	CC	CC	AA	GA	GA	TT	AT	CA	CA	CA	CC	CC	GC	GC
Pahsimeroi_R	OmyPAHS15S_0084	reference	UPSALM	GAC	GAC	GG	TG	AG	AC	CG	CG	TA	TA	GGAA	GGGA	GC	GC	CG	CG	CA	CA	TCAAC	TCAAC	GG	GG	CG	CG	CG	CG	AA	CA	CT	AT	GA	GA	CC	CC	AA	AA	TT	TT	AA	CA	TA	TA	CC	CC	GC	GC
Pahsimeroi_R	OmyPAHS15S_0085	reference	UPSALM	GGC	GAC	GG	TG	AC	AC	CA	CG	TA	TT	GGAA	GGAA	GC	GC	CG	CG	CA	CA	TCAAC	TCAAC	GG	GG	CG	GG	CA	CA	AA	AA	CT	CT	AA	AA	CC	CC	GA	GA	GT	TT	AA	AA	TA	CA	CC	CC	GC	GC
Pahsimeroi_R	OmyPAHS15S_0086	reference	UPSALM	GGC	GAC	GA	GA	AG	AG	CA	CG	TA	TT	GGAA	GGAA	GC	GT	CG	CG	CA	CA	TCAAC	TCAAC	GG	GG	CG	CG	CG	CG	CA	CA	CT	CT	AA	GA	CC	CC	AA	AA	GT	TT	CA	CA	TA	CA	CC	CC	GC	GT
Pahsimeroi_R	OmyPAHS15S_0087	reference	UPSALM	GGC	GGC	GG	TG	AG	AC	CA	CG	TA	TT	GGAA	GGAA	GC	GT	CG	CG	CA	CA	TCAAC	TCAAC	GT	GG	CG	CG	CG	CA	AA	CA	CT	CT	AA	AA	CC	CC	AA	GA	GT	TT	AA	AT	TA	TA	CC	CC	GC	GC
Pahsimeroi_R	OmyPAHS15S_0088	reference	UPSALM	GGT	GAC	GA	GA	AC	AC	CA	CG	TA	TT	GTAA	GGAA	GC	GC	CG	CG	CA	CA	TCAAC	TCAAC	GT	GG	CG	CG	CG	CG	CA	CA	CT	CT	AA	GA	CC	CC	AA	AA	GT	GT	AA	CA	TA	TA	CC	CC	GC	GC
Pahsimeroi_R	OmyPAHS15S_0089	reference	UPSALM	GGC	GGC	GA	GA	AG	AC	CA	CG	TA	TA	GTAA	GGAA	GC	GC	CG	CG	CA	AA	TCAAC	TCAAC	GG	GG	CG	CG	CG	CG	AA	CA	CT	AT	AA	AA	CC	CC	AA	AA	GT	GT	AA	CA	TA	CA	CC	CC	GC	GC
Pahsimeroi_R	OmyPAHS15S_0090	reference	UPSALM	GGC	GAC	GG	GA	AC	AC	CA	CA	TA	TT	GGAA	GGAA	GT	GT	CG	CG	CC	GC	TCAAC	TCAAC	GG	GG	CG	CA	CG	TA	CA	CA	CT	CT	AA	AA	CC	GC	AA	GA	GT	TT	AT	CA	TA	TA	CC	CC	GC	GC
Pahsimeroi_R	OmyPAHS15S_0091	reference	UPSALM	GGC	GAC	GG	GA	AC	AC	CA	CA	TA	TA	GGAA	GGAA	GC	GT	CG	CG	CA	GC	TCAAC	TCAAC	GT	GG	CG	CA	CA	CA	AA	CA	CT	CT	AA	AA	CC	CC	AA	GA	GT	GT	AA	AA	TA	TA	CC	CC	GC	GC
Pahsimeroi_R	OmyPAHS15S_0092	reference	UPSALM	GAC	GAC	GG	GA	AG	AC	CG	CG	TA	TA	GTAA	GGAA	GC	GC	CG	CG	CA	CA	TCAAC	TCAAC	GT	GG	CG	CA	CA	CA	CA	CA	CT	CT	AA	GA	CC	CC	AA	GA	GT	GT	AA	CA	TA	TA	CC	CC	GC	GC
Pahsimeroi_R	OmyPAHS15S_0093	reference	UPSALM	GGC	GAC	GG	TG	AG	AC	CA	CG	TA	TA	GTAA	GGAA	GC	GC	CG	CT	CA	CA	TCAAC	TCAAC	GG	GG	CG	CG	CA	CA	AA	AA	CT	CT	AA	GA	CC	CC	AA	GA	GT	GT	AT	CA	TA	TA	CC	CA	GC	GC
Pahsimeroi_R	OmyPAHS15S_0094	reference	UPSALM	GAC	GAC	GA	TG	AG	AC	CA	CG	TA	TA	GTAA	GGAA	GC	GC	CG	CT	CA	GC	TCAAC	TCAAC	GT	GG	CG	CG	CG	CG	CA	CA	CT	CT	AA	GA	CC	CC	GA	GA	GT	GT	AA	CA	TA	TA	CC	CA	GC	GC
Pahsimeroi_R	OmyPAHS15S_0095	reference	UPSALM	GAC	GAC	GA	GA	AG	AG	CG	CG	TA	TA	GGAA	GGAA	GC	GC	CG	CG	CA	AA	TCAAC	TCAAC	GT	GG	CG	CG	CG	CA	AA	CA	CT	CT	AA	GA	CC	CC	AA	AA	GT	GT	CA	CA	TA	TA	CC	CC	GC	GC
Pahsimeroi_R	OmyPAHS15S_0096	reference	UPSALM	GGC	GAC	GG	GA	AG	AC	CA	CG	TA	TA	GGAA	GGAA	GC	GC	CG	CG	CA	CC	TCAAC	TCAAC	GG	GG	CG	CG	CG	CA	AA	CA	CT	CT	GA	GA	CC	CC	AA	AA	GT	GT	AA	CA	CA	CA	CC	CA	GC	GC
Pahsimeroi_R	OmyPAHS15S_0097	reference	UPSALM	GGC	GAC	GG	GA	AG	AG	CA	CA	TA	TA	GGAA	GGAA	GC	GC	CG	CT	CA	CC	TCAAC	TCAAC	GG	GG	CG	CG	CA	CA	AA	AA	CT	CT	AA	GA	CC	GC	AA	AA	GT	TT	AA	AA	TA	CA	CC	CC	GC	GT
Pahsimeroi_R	OmyPAHS15S_0098	reference	UPSALM	GAC	GAC	GG	GG	AG	AC	CA	CA	TA	TA	GGAA	GGAA	GC	GC	CG	CG	CA	CA	TCAAC	TCAAC	GG	GG	CG	CG	CG	CG	AA	CA	CT	CT	AA	AA	CC	CC	AA	GA	GT	TT	AA	AA	TA	TA	CC	CC	GC	GC
Pahsimeroi_R	OmyPAHS15S_0099	reference	UPSALM	GGC	GAC	GG	GA	AG	AC	CA	CG	TA	TA	GGAA	GGAA	GC	GC	CG	CG	CC	GC	TCAAC	TCAAC	GT	GG	CG	CG	CG	TA	AA	AA	CT	AT	AA	GA	CC	CA	AA	GA	GT	GT	AA	CA	TA	CA	CC	CA	GC	GC
Pahsimeroi_R	OmyPAHS15S_0100	reference	UPSALM	GGC	GAC	GG	GA	AG	AG	CA	CG	TA	TA	GGAA	GGAA	GT	AT	CG	CG	CA	CA	TCAAC	TCAAC	GT	GG	CG	CA	CG	CA	AA	CA	CT	CT	AA	GA	CC	CA	AA	AA	GT	GT	AA	AA	TA	CA	CC	CC	GC	GT
Pahsimeroi_R	OmyPAHS15S_0101	reference	UPSALM	GGC	GAC	GG	GA	AG	AC	CA	CG	TA	TA	GGAA	GGAA	GC	GC	CG	CG	CA	CA	TCAAC	TCAAC	GG	GG	CG	CG	CG	CA	CA	CA	CT	AT	AA	AA	CC	GC	AA	GA	GT	GT	AA	AA	CA	CA	CC	CC	GC	GC
Pahsimeroi_R	OmyPAHS15S_0102	reference	UPSALM	GAC	GAC	GA	TG	AG	AC	CA	CA	TA	TA	GTAA	GGAA	GC	GC	CG	CG	CA	CC	TCAAC	TCAAC	GG	GG	CG	CG	CG	CA	AA	CA	CT	CT	AA	AA	CC	CC	AA	GA	GT	GT	AA	AA	TA	CA	CC	CC	GC	GC
[truncated: 1,152 more rows]
[truncated: 622 more columns]
