# Supplementary material for: Efficient population representation with more genetic markers increases performance of a steelhead (Oncorhynchus mykiss) genetic stock identification baseline
Source: Evol Appl. 2023 Dec 26;17(2):e13610. doi: 10.1111/eva.13610 (PMC10853585; doi:10.1111/eva.13610)
Supplement: Supplementary file 3 — File S3. [file EVA-17-e13610-s001.txt]

Locus	RefPos	Type	ALT
OMS00039	30	S	A
OMS00039	32	S	A
OMS00039	33	S	T
OMS00052	49	S	T
OMS00052	61	S	A
OMS00077	54	S	G
OMS00077	61	S	C
OMS00101	28	S	A
OMS00101	30	S	G
OMS00116	38	S	G
OMS00116	43	S	T
OMS00118	27	S	A
OMS00118	33	S	G
OMS00118	38	S	G
OMS00118	40	S	T
OMS00120	43	S	A
OMS00120	49	S	T
OMS00128	33	S	T
OMS00128	46	S	T
OMS00129	46	S	G,A
OMS00129	65	S	C
OMS00143	22	S	C
OMS00143	29	S	T
OMS00143	35	S	T
OMS00143	42	S	T
OMS00143	43	S	T
OMS00149	37	S	T
OMS00149	46	S	G
OMS00151	47	S	G
OMS00151	59	S	A
OMS00175	33	S	T
OMS00175	46	S	A
Omy_101832-195	31	S	C
Omy_101832-195	44	S	G
Omy_102867-443	53	S	A
Omy_102867-443	56	S	A
Omy_104519-624	49	S	G
Omy_104519-624	58	S	G
Omy_107336-170	32	S	G
Omy_107336-170	45	S	A
Omy_108007-193	29	S	G
Omy_108007-193	45	S	T
Omy_109243-222	61	S	T
Omy_109243-222	71	S	A
Omy_110201-359	45	S	C
Omy_110201-359	67	S	T,C
Omy_111383-51	29	S	C
Omy_111383-51	35	S	G
Omy_112301-202	35	S	G
Omy_112301-202	40	S	A
Omy_112820-82	55	S	A
Omy_112820-82	60	S	T
Omy_117540-259	52	S	G
Omy_117540-259	64	S	A
Omy_120255-332	53	S	A
Omy_120255-332	58	S	C
Omy_128923-433	33	S	T
Omy_128923-433	74	S	A
Omy_130524-160	28	S	A
Omy_130524-160	32	S	G
Omy_130524-160	76	S	C
Omy_131460-646	36	S	C
Omy_131460-646	59	S	T
Omy_187760-385	39	S	A
Omy_187760-385	40	S	T
Omy_96222-125	38	S	T
Omy_96222-125	50	S	C,G
Omy_97077-73	37	S	G
Omy_97077-73	54	S	A
Omy_97954-618	40	S	C
Omy_97954-618	46	S	T
Omy_99300-202	32	S	A
Omy_99300-202	37	S	G
Omy_anp-17	29	S	C
Omy_anp-17	49	S	T
Omy_aromat-280	43	S	C,G
Omy_aspAT-123	26	S	C
Omy_aspAT-123	45	S	C
Omy_aspAT-123	56	S	T
Omy_BAC-F5.284	42	S	A
Omy_BAC-F5.284	55	S	G
Omy_ca050-64	31	S	A
Omy_ca050-64	44	S	T
Omy_carban1-264	42	S	T
Omy_carban1-264	47	S	A
Omy_cox2-335	49	S	C
Omy_cox2-335	57	S	T
Omy_cyp17-153	50	S	C
Omy_cyp17-153	52	S	G
Omy_e1-147	34	S	T
Omy_e1-147	46	S	G
Omy_g12-82	32	S	A
Omy_g12-82	34	S	T
Omy_GHSR-121	46	S	G
Omy_GHSR-121	59	S	A
Omy_GHSR-121	61	S	G
Omy_hsc715-80	38	S	G
Omy_hsc715-80	68	S	T
Omy_hsc715-80	73	S	T
Omy_IL1b-163	36	S	G
Omy_IL1b-163	37	S	C
Omy_lpl-220	26	S	T
Omy_lpl-220	43	S	C
Omy_lpl-220	52	S	T
Omy_lpl-220	72	S	G
Omy_mcsf-268	31	S	C
Omy_mcsf-268	39	S	T
Omy_metA-161	37	S	C
Omy_metA-161	74	S	A
Omy_metB-138	39	S	T
Omy_metB-138	41	S	T
Omy_metB-138	43	S	T
Omy_MYC_2	49	S	G
Omy_MYC_2	56	S	T
Omy_nach-200	36	S	T
Omy_nach-200	43	S	T
Omy_nach-200	46	S	A
Omy_nkef-241	31	S	G
Omy_nkef-241	38	S	A
Omy_nxt2-273	54	S	T
Omy_nxt2-273	68	S	G
Omy_nxt2-273	74	S	C
Omy_nxt2-273	75	S	T
Omy_oxct-85	45	S	C
Omy_oxct-85	61	S	T
Omy_pad-196	33	S	T
Omy_pad-196	36	S	T
Omy_pad-196	44	S	C
Omy_pad-196	48	S	C
Omy_ppie-232	40	S	T
Omy_ppie-232	51	S	A
Omy_RAD16104-20	31	S	A
Omy_RAD16104-20	33	S	A
Omy_RAD18903-48	30	S	A
Omy_RAD18903-48	33	S	T
Omy_RAD23894-58	22	S	A
Omy_RAD23894-58	27	S	G
Omy_RAD23894-58	44	S	T
Omy_RAD23894-58	45	S	A
Omy_RAD2567-8	39	S	A
Omy_RAD2567-8	43	S	A
Omy_RAD2567-8	44	S	G
Omy_RAD2567-8	53	S	A
Omy_RAD2567-8	62	S	T
Omy_RAD26080-69	47	S	A
Omy_RAD26080-69	71	S	A
Omy_RAD26691-36	37	S	A
Omy_RAD26691-36	53	S	T
Omy_RAD29700-18	38	S	A
Omy_RAD29700-18	50	S	C
Omy_RAD2976-26	24	S	A
Omy_RAD2976-26	28	S	G
Omy_RAD3926-22	29	S	C
Omy_RAD3926-22	42	S	G
Omy_RAD43612-42	30	S	C
Omy_RAD43612-42	40	S	A
Omy_RAD47444-53	29	S	G
Omy_RAD47444-53	31	S	C
Omy_RAD47444-53	44	S	A
Omy_RAD47444-53	45	S	G
Omy_RAD47444-53	47	S	T
Omy_RAD47444-53	63	S	G
Omy_RAD49111-35	35	S	C
Omy_RAD49111-35	48	S	A
Omy_RAD52458-17	36	S	A
Omy_RAD52458-17	46	S	C
Omy_RAD52458-17	47	S	C
Omy_RAD52812-28	25	S	G
Omy_RAD52812-28	26	S	C
Omy_RAD5374-56	51	S	C
Omy_RAD5374-56	57	S	T
Omy_RAD5374-56	70	S	T
Omy_RAD58213-70	49	S	A
Omy_RAD58213-70	55	S	A
Omy_RAD58213-70	56	S	T
Omy_RAD58213-70	57	S	T
Omy_RAD58835-15	29	S	T
Omy_RAD58835-15	57	S	T
Omy_RAD7016-31	31	S	A
Omy_RAD7016-31	58	S	T
Omy_RAD7210-8	22	S	G
Omy_RAD7210-8	25	S	G
Omy_RAD7210-8	47	S	C
Omy_RAD72528-44	22	S	C
Omy_RAD72528-44	38	S	T
Omy_RAD73204-63	26	S	C
Omy_RAD73204-63	53	S	A
Omy_RAD7384-50	24	S	C
Omy_RAD7384-50	36	S	A
Omy_RAD7384-50	37	S	T
Omy_RAD73963-73	47	S	T
Omy_RAD73963-73	55	S	T
Omy_RAD73963-73	65	S	C
Omy_RAD76570-62	46	S	T
Omy_RAD76570-62	62	S	G
Omy_RAD79314-58	27	S	C
Omy_RAD79314-58	52	S	T
Omy_RAD86706-72	34	S	G
Omy_RAD86706-72	41	S	C
Omy_RAD9004-13	42	S	T
Omy_RAD9004-13	53	S	T
Omy_RAD9004-13	57	S	G
Omy_RAD92485-64	31	S	A
Omy_RAD92485-64	32	S	G
Omy_RAD92485-64	54	S	T
Omy_RAD92485-64	55	S	A
Omy_sast-264	38	S	T
Omy_sast-264	52	S	T
Omy_SECC22b-88	44	S	A
Omy_SECC22b-88	58	S	G
Omy_sys1-188	43	S	T
Omy_sys1-188	63	S	T
Omy_sys1-188	65	S	G
Omy_tlr5-205	30	S	A
Omy_tlr5-205	60	S	A
Omy_txnip-343	44	S	T
Omy_txnip-343	67	S	C
Omy_u09-56.119	21	S	T
Omy_u09-56.119	67	S	G
Omy_U11_2b-154	24	S	T
Omy_U11_2b-154	66	S	G
Omy_U11_2b-154	74	S	A
