# Supplementary material for: Efficient population representation with more genetic markers increases performance of a steelhead (Oncorhynchus mykiss) genetic stock identification baseline
Source: Evol Appl. 2023 Dec 26;17(2):e13610. doi: 10.1111/eva.13610 (PMC10853585; doi:10.1111/eva.13610)
Supplement: Supplementary file 4 — File S4. [file EVA-17-e13610-s002.fasta]

>OMS00129
GGAGATGATGAAATAAAAATTGAGGAAAAGATGAAGATATTTTTTCTTGTTGTTCAAAGCAAATAATTTTGGTTTATGG
>Omy_hsc715-80
CCGGTCTACCCTATAGCTGTTGCATAAACTGTATTTGTGAAAATATCAGTTTTGGCAACCAGGAAATGGCTGCGGTTTA
>Omy_u09-56.119
CCAAGGTGGACCCACCAGCGGCATTCTCAGTTCATCATGATGAAGTTGGATTTGCAGTGAGCTGAAACAGAGCATAAAG
>OMS00077
AATACCATCTTGAGCTCATTAGTAATTATTCAATATTGCTAGAAATAAATAATAACTTCAGCACCGGAAAGCACAACTC
>Omy_cox2-335
AGCTGGGCTGTATTTGTCAATACTTTTTTTGTTACTTTAAAGACAAAGACTTTATTATTGTAAATGGATGAAGTGTATA
>Omy_SECC22b-88
GGATCCCTCCTTTTAACACAAGACTGTTGAAGACTTGTTTTTCCCAACTGTCTGTCCATATATCTATAAAGTAATTACA
>Omy_carban1-264
GCAAAGCCTCATCTTCAATCATTTGTTTTATTTGTTTGTTCCTCTTGGTGTTATTAGCAATATTAATGGATTTATTTTT
>Omy_RAD52458-17
ACGTGTCCCTGAGGATGGTAAAGGAGCCCTGCAGGTCCATGGCCCATAAGAACCCAGAGACAGACAAGACCAGTGGCCC
>Omy_U11_2b-154
GGGAAGCAGAAAAACTGGAAGTTCGCCACATTTTGTGAAAGATGAATAATAATGATACTTTTCAGATTGTAACTGCTTT
>Omy_112820-82
CCTTTCCTTTTGCATTTCCTCTACTTATTTATTTACTAATAACAATTTGACCGCGCCGCCAAGTTAACCCCCGGGTCAG
>OMS00151
CTAACGTCTTCCCAATGATATTTCACAAGATATAGGCTTAACTAAACATGTGATTATCGAGGTCATGACATTTAAATAT
>Omy_nxt2-273
CTTTAGAAAAGCCAAGGTATATTTTAACATACTTCTAAATAAATAACCAAATTGAACAGATGCAGGGAAAGGCACAGTA
>Omy_RAD58213-70
CCTGATGGGTGCTCTTCTCTCATCTACCATGATTGCTGATTCAGATATTTTTTTTAAAATATACTAACACTATGGATAA
>Omy_109243-222
ATGTGCACCTCTTAAATTGTAAGTAAAATGTTAACGAAATATGTTATTTGTTCATTAAATGGACTTTTTTTAAAAAGGC
>Omy_metA-161
CGCATGCACCAGTTGTAAGAAAGCAAGTAAGTGGTTATATTCTAAATCCAACTAGTGTTATTAGGCCAATAGTCTTTTT
>Omy_117540-259
GGCAGGTTAACACAGTCATCTACTATAAACACATTTACATTCAAATCAAACTTTGAAGTGACACGTTTTGTGAAGGATT
>Omy_97954-618
GCTCTGCTTCCTCGGCAAATACAGACGTGTTTCACACACTGGTAAGCGTTGTTATAAGTCAATTTAGTAATTAAAAGTA
>Omy_oxct-85
CGTCACTGAAACATTACTGTAACATCCATTGATGTACAGTAACATGTGAGATGCATAAATAAGCGATGCCTAGTTTGGT
>Omy_ca050-64
GTCATACAGAACTGTTTTGTTGTGTCAAAGGCAGTTGAGTATAGTCTTCAAACTGCCCAAATGGGAAATACCCCATGTA
>Omy_BAC-F5.284
CCTCATTTACTGTAGGACCATGCACGCCAGAGGACAGTAGGGCGGCAAGAAGAGAGGAATCATTTGAACGAAAAATATA
>Omy_tlr5-205
GAGCGTATCTGGTATGGTAACAACAACATGAAGTGGTGCATCTTTAGCAGTAATATTTCTGTGCCCGCTGTAAACTCTC
>Omy_cyp17-153
GCCCTCCAAGTTCCAAGTGAAAAACTCAGGCCAGAATGATGATACCTGAGTATCATCGAGTTCTGACGTTTCATCAATG
>Omy_128923-433
CTATGTCCTTGGCAGAAGTCTACATAAAACAGCGAATGAAAATGAAGGCATGTTAAATGAGCAATTATTTCCTTAATTT
>Omy_sast-264
GAAGTAGGGTTTGTTGACCATGTGAATCTAGCCAATGCGTCTAAGATTTTACGAGTGATGTAAGATGTATTACAGCCTA
>Omy_RAD7210-8
ACACCACACTCCACAAAGCAATTCCTGCAGGCTGTAGTTTTATCTTATATTGATTATTGTCCGTATTATATTGATTATT
>OMS00120
GGCAGAAGAGGAGAGAGATATGATTGAATGTCTTGTAAAATCGCCCACCAAAACAACCTTCAATGTCAGAGGTATTTGA
>OMS00175
TTGCGATATGGGACTGTATACATTTATTCCCCCATCACTAGTTCAGATACAAAATCCTTTATTTCCCACACTATTTTAA
>Omy_MYC_2
CGGTTGCAGAACTCTCATGTTTGAGATCAAAGCGGCATAGACTTTTTGACCTTATCGTTATTAATGCAAGTTAAGACAT
>OMS00101
GCGTGTCGTGGGTCAGTTAAATACTTTCTATAAGGCTACTAGAGACAGCAGCATATCTACTAATAGGTTGGATTGCACA
>Omy_GHSR-121
CTGTGTATAAGTTTATACAGTCAGCACAGTAACCTAATAACCATGATAACAGCCAGTCGTATAAAGCTTTACCAAAGTA
>Omy_IL1b-163
GGAACAACAGGATTAAGCCTACTCTCCATTTATTTTTATGACCTCAGACAACTTTAGAAATGAAGTTTAGTTTCCTAGG
>Omy_131460-646
GTGAAAAGGAATGGAGGAGTACAGTAATACAGTAATAAATTCTGCTTTATTGTAAAAAGATTAATCTCACCCCCACAAA
>Omy_110201-359
GGTAAGGCCTGTCTGACTATTTTGATTGTTTGGCTATTGAAATTATACATTAAAACATGTAGCTAGATGTATTTTTTTT
>Omy_pad-196
CAAACAACCACAGTAGTCCTCCAATGGTATTACACCTTTGTCTTTATTAAACATATTTGGCTTAATTTACAAAAGGGTG
>OMS00116
GCCTTTCTCCCATATCACATTCGAGACTTTTACATTTTCAATATTCTGTCTATGTTGTTGCCCACAACACAGTGTAAGA
>Omy_104519-624
CGTGTGAGTTTGCGGTAAAGACCCTTTACCTGCTCTCCAGCAGGATACATCCGACTCAGACGAGGATGATAAGACGGAC
>Omy_metB-138
TCTGTCCCTGACGCTATAAAAACGGTGCTTCGCCAAAGAGAAATTTAAAGCTTACAACTCAACAGTGAAATTAAGCTGA
>Omy_120255-332
GCTAGCTAACATTGAAGGGTGGAATTGAAGTTAGCTATCTATGACTATGCCATGAAGTTACCCCAGTAACTGACGTTTT
>OMS00052
TGCGTTTTTCATCCCAATCATTCACCCAATTATTCATCCCAATTATTCGCAAAAGGAAGCGACGCAGAGGAAGAAGAGC
>Omy_RAD26691-36
TGCAGGAAACCGTCAATCTACAAATATCCTCTCCTAGCAGAACAGAAAAAAAAGAAAAAAAAAGATTCCGGCCATACAA
>Omy_102867-443
CATTTGTTTAATTTGATTTGGCACAACTTCATTTGAAATTGTTTGGGTACATCATTTTTGGATTACGTCTTGTGTTACA
>Omy_107336-170
GCCCTCTCACTCATGACATCAACTTCTGCACCCAGGAGTGCCTGCGCTGCGAGTGGCTGGAGCAGATCGGAAGAGCACA
>Omy_lpl-220
TGACAATCACTGAGCAACTGAACTCAGATCAGTTTGTGCCATGCTGAACAACTGTTACTGACAGTGACTGTCACTGAGT
>Omy_ppie-232
CTGTTTTAGATTAGAATGTTTTTGGTCAGGTATTTTCTCCGCTATTTTTTTAAATAAAATGTCTGAAATGAAAGCCTAT
>OMS00128
ATGAAAGAACTCCCAGACACGTATTTTTGGATCATCTTTCATAATGAATTCTGAGAGTGTGGTGTGTATTAGTGTTACT
>Omy_g12-82
GATCAATTCGATCGCTCATGAAACTTCTAATCCCGAGAGTTTGTCTCGTGAGACACAATGAGAACGAGAGAAGAGATCG
>Omy_e1-147
GCACTGACTGTTACCAGGAAAGAGTTTTAATCAGATTCAGGATGGACTGACCTTTCAGTGATATAGCCTCAACACTGCA
>Omy_RAD49111-35
GCAGGCTTAGCATTGCTGACAGTTAATTTTCTTATATTTGACACCCAGCTCACGGAAAGTCACAGTCATTCTCCCACCC
>Omy_aspAT-123
GCCCATTTCACTGATGCTGTGATTTTATAATCTAGCTGACTGCCTAGGAAGGTATCGGAGTTCTCTTTGGAGTGGTCTC
>Omy_aromat-280
CTCCATTGATTCATGCCGAACATTATAACGACCGTAGGAGTTTGCAAGACAGCACAAAACGATCTGGTACCAGGCTATG
>Omy_txnip-343
CCTTCAAACTAACGCATCATAGACATGCTTGTAATACTATGGTCATTACTGTAAATCCGCCAGATCTCTTCAGTTGGAT
>OMS00149
GGCATCATTGTTCTTGCTCTGTTTAACACTGCTAAAGGCACAGTTTAACTCTGATACTCCGATATAAACCCTCCCAGGA
>Omy_96222-125
GTAAGGAACTAATTGGCGCAACATTTATGTATTAAGCAACTACAACTGTAGCTAATTTTAAATTCTCTCATCCTACAGA
>Omy_97077-73
GTGTAAACAAAATGACTCTGGGATTCAGATGTTAGTATCTCATGGTGCAATAGTAATAATACTTCACACCATTGCCACT
>Omy_187760-385
CGGCTATTCTCGCGTAAAAGCTGCGCACTGCGCACAATTATTTTGGATAAGGACTCGGACATTCCGTTTCTGGTTGCAT
>Omy_anp-17
GGTAATGCCACATGCGGTAAATTGGTTAATATACCAATGAGAGCGTTCCGAATATCTTTGCCAATAACAGCACATTTTC
>Omy_RAD29700-18
AATGGAATTGGCCCCAACCCTGCAGGATAGTACAATTCAAATGATTTAGTCTTCAAAGGTCTAATTAATACCATGATTA
>Omy_RAD73963-73
CCCTCTCAGGAAAGTGACCACAAAATTCCTGTAGATTTTCCCTGCAGGATTTCTATTGGATTTTTCCAACTCATCAGAT
>Omy_mcsf-268
CCAGCATTCGTTCCCATTTCCCTCAAATAATAGATAAACCCTCACCATAGTGGCTACAGAAGAATATAATCTACATTAA
>Omy_108007-193
GTGAATACCACCCAGGCTTGTGTTAAGTAGGGAGAAAACATTTTAAAATTAAGTGAAACTGGGGAAGGGACAGATCGGA
>Omy_111383-51
CACGCGCAATCTCTCGTTTTACAGCAAGTGCACTAGGTGGTTCGAACATGCCATCCCCAATTCCCCTGACACGCTTGTT
>Omy_RAD47444-53
GTCGTCTGGAGGAGCTGAAGGTCGAGGCAGAGGGTCTGAGGGCGAGCTTGGCCCAAAGGGACACCCACGTGGCCGAGCT
>Omy_RAD76570-62
GCAGGTAGGTAGGAAGGAAAGCTACTTATTCAAGGAGAAACAGTCCATATGTGCAGAGGTGTTCTGGTCCTTTCAATAC
>Omy_RAD58835-15
GTCTGCTAAGGTCCTGCAGGAAATAGCTGCTGGGACCCACCCCTTCTCTAAGGTAGGCATGTATTATTTACAGGTCTCT
>Omy_RAD23894-58
TGCAGAAAGGCTGTGTGGATTTGGGGTCCTGCACTGTTTCCCTCGGGTGTTCCATGAGGACTGTGTTAAGAAGATCGGA
>Omy_RAD26080-69
TGTGGGACAGCACATACTCCTACAGAAGGAGAGAGAACTATTAGTAGCATCATCGAGATAGACAATAGACGTGTTTGAT
>Omy_nach-200
CTCATGAAAAACGGGAGAGCAAAGAACTGACAGAGACACAACCTCCTGTGGAGACTACTGAAGAGCCGCTGAGATCGGA
>Omy_RAD3926-22
CGTTCCTGCAGGCTTTTCACTTTCACTTTTCCCTGAAGTCAAGAGAAACACTATCTGCGTACTCTCTGTGCCAAAGATC
>OMS00143
GGAGGCACGCCCCAAACCTTGTTCTAGACTCTGGATCAGGCACCGTGTCGTCATAAACCCACTAAGGGCTCTATTTTAA
>Omy_nkef-241
AGTGTCATTGATGTCGGCCTATTTTATTCTTCTGTATCATTTTTGTAACATCTGAGGTGGACATTCGTTTAGATCGGAA
>Omy_RAD2976-26
AGGACTGTGATCCTCTCAGCTGGGTTGAGAGAGACTGATGTTTCAGCAGAGCTAGATCGGAAGAGCACACGTCTGAACT
>Omy_RAD92485-64
CCAGTCAGTCTTGCCTCAGGAATGTGTAGATATACATAAACCTGATCATGTGACGCCCAAAAGCCTCCAATCCTGTGGT
>Omy_RAD7016-31
GCAGGAATATTCACTGTTGCCAGATAATTTCATTTAATGTTAATTACTCTACCATAAGCCGCCGCCAACGACATTTTAG
>Omy_101832-195
TGGCTCTGGACCTGTTGAGAGGAACATACTACTCTGAAAGACTACAACTACGCCTAAAATAGCTGTGACGAGATCGGAA
>OMS00118
GCTTATTTAGAGTGCATGCCAGATGGGCGGGGTGTGCACATTTAGGACTGTCCCATTGGTTCCAAGATCGGAAGAGCAC
>Omy_sys1-188
CTTAAATGGTGCTGGTTGCTGTATTTATTTGTAAACATGTACGACCTGTCTAACAGTGAATGCTAACTTTTTCCTCGAC
>Omy_130524-160
CGAAGGTAGCGATTGGTCGTTGGCATGGCTTCATCCTCATGCCCAGGCGCTGCCATTACAGGAAGCTGACTCATGTAAG
>Omy_112301-202
GTAAACCCTGCCCACATAATTAGGTAAGGGAATGCGAAGCCAAACTGACCTTGGAGCAGTGTCTCAGAGATCGGAAGAG
>OMS00039
GTCAGTACTGTGTGTGTCTGTGTGTGTGCGTGCGTGTCTCTGACCTCACACTGCTGACAATGTAGATGGAGATCGGAAG
>Omy_RAD73204-63
CCTGGGCAATGACCTCCACGTGCCCGCTCTCCACCGCCTCGTTGATCGCTATTACTGCAGCATGGACTGGAGGGAGAGA
>Omy_RAD5374-56
GCTGTTACCGTGTGATGTTGATTAATGAGACAGAATGAGAGAGAGAGGGAAAGAGAGGGAGAGAGAGATAGAGGGAGAG
>Omy_RAD18903-48
GGGGATGAGTTCTTCGGTGGAGGGAGGAGGCACCACAGGGGAGTGAGCAGGAGTCGAACGGGGGGACCCTTCTTCGGGG
>Omy_RAD7384-50
GACACGCCCTCAGCCAGGGCCTCTGGCAGCAGATGGATCAGGCCTCTCCCAGGTCCCCGCCCCAACCTGACCACAGCAG
>Omy_99300-202
CAGTTTGACCCGATGGTGTGAATCAGGCATGTGAGAAAGCCAAAAGGCCACGCCATAATCAGATCGGAAGAGCACACGT
>Omy_RAD2567-8
CTGTCTGGATAGCCTTGCCCTACCCATTCTGACTCTTTCAAACTCTAACGGCCTGCAGGCAATGGGCTATTTTCCCCAG
>Omy_RAD9004-13
TATACCACGCCTTCCCTGGACGTCCACATCCAGCTTCTTCACCTGCAGGATCATCTAAAGGGGGTGGGGGATTTCTCTC
>Omy_RAD52812-28
AGGAGTCCTGTCCCATGTCAACCTCTATTCCACATACCACAGCCTTAAGCAGATCGGAAGAGCACACGTCTGAACTCCA
>Omy_RAD86706-72
TTCCCTGTAACTGTCACGCCCTGACCTTAGAGATACGTTTTATTTCTCTATTTGGTGAGGTCAGGGTGTGATGTGGAGA
>Omy_RAD72528-44
TGATGATCCGGACCCTCTCTTAGCCCTAGTTTGGAACAAACTGTGGAGGGAATCCGGGAGATCGGAAGAGCACACGTCT
>Omy_RAD43612-42
GTGGAGAGGGATTTTGGGGGATAAATGTGTATTTGTGTATTATCTGTTGGCTTGTGTTTGTCCTGTCAAGATCGGAAGA
>Omy_RAD79314-58
CACACTGACTCATCCCTCGCCCTGCGTCACGCCTGCCCTCAGCCCCCAGACCTTGTCAGTGTCAACCACAGGCAGCTCG
>Omy_RAD16104-20
ATTCCAAAACCTGCAGGGGTCACAGGGCAAGGTCAAAGGCCACCTTACCAAATCCTGAAGATCGGAAGAGCACACGTCT
