# Supplementary material for: Efficient population representation with more genetic markers increases performance of a steelhead (Oncorhynchus mykiss) genetic stock identification baseline
Source: Evol Appl. 2023 Dec 26;17(2):e13610. doi: 10.1111/eva.13610 (PMC10853585; doi:10.1111/eva.13610)
Supplement: Supplementary file 5 — File S5. [file EVA-17-e13610-s006.txt]

Pedigree	Individual.Name	sample_type	repunit	M09AAD076.A1	M09AAD076.A2	M09AAJ163.A1	M09AAJ163.A2	M09AAE082.A1	M09AAE082.A2	OMS00002.A1	OMS00002.A2	OMS00006.A1	OMS00006.A2	OMS00024.A1	OMS00024.A2	OMS00039.A1	OMS00039.A2	OMS00053.A1	OMS00053.A2	OMS00057.A1	OMS00057.A2	OMS00058.A1	OMS00058.A2	OMS00062.A1	OMS00062.A2	OMS00064.A1	OMS00064.A2	OMS00068.A1	OMS00068.A2	OMS00070.A1	OMS00070.A2	OMS00071.A1	OMS00071.A2	OMS00072.A1	OMS00072.A2	OMS00074.A1	OMS00074.A2	OMS00077.A1	OMS00077.A2	OMS00078.A1	OMS00078.A2	OMS00079.A1	OMS00079.A2	OMS00111.A1	OMS00111.A2	OMS00089.A1	OMS00089.A2	OMS00090.A1	OMS00090.A2
Alpowa_Cr	OmyALPW10C_0002	reference	LSNAKE	T	C	G	G	G	G	A	C	C	C	T	T	A	G	T	C	G	G	G	G	C	C	T	G	G	G	T	C	A	G	G	G	T	G	C	C	T	T	T	T	T	C	A	G	T	C
Alpowa_Cr	OmyALPW10C_0024	reference	LSNAKE	C	C	A	A	G	G	A	A	C	C	G	G	A	G	C	C	G	G	A	G	C	C	T	G	A	G	T	C	A	G	A	A	T	G	C	G	T	T	C	C	C	C	G	G	T	C
Alpowa_Cr	OmyALPW10C_0025	reference	LSNAKE	T	T	G	A	G	G	A	A	T	T	G	G	A	A	T	C	T	G	A	A	C	C	T	G	A	G	T	T	A	A	A	A	T	G	C	C	T	C	T	C	C	C	G	G	C	C
Alpowa_Cr	OmyALPW10C_0026	reference	LSNAKE	T	C	A	A	G	G	A	C	T	C	G	G	G	G	T	C	G	G	A	G	T	C	T	G	G	G	T	C	G	G	G	G	T	G	C	G	T	C	T	C	C	C	A	G	T	T
Alpowa_Cr	OmyALPW10C_0027	reference	LSNAKE	T	C	G	A	T	G	C	C	T	C	T	T	G	G	T	C	T	G	A	G	C	C	T	T	G	G	T	T	G	G	A	G	T	T	C	G	T	T	T	T	C	C	G	G	T	C
Alpowa_Cr	OmyALPW10C_0029	reference	LSNAKE	T	T	G	A	T	G	C	C	T	T	T	G	A	G	T	C	G	G	G	G	T	T	T	G	G	G	T	T	A	A	G	G	T	G	C	C	T	T	T	C	T	C	A	G	C	C
Alpowa_Cr	OmyALPW10C_0030	reference	LSNAKE	T	C	G	A	T	G	C	C	T	C	G	G	A	G	T	T	G	G	G	G	C	C	T	T	A	G	T	C	A	G	G	G	T	G	G	G	T	C	C	C	C	C	G	G	T	C
Alpowa_Cr	OmyALPW10C_0031	reference	LSNAKE	T	T	G	A	G	G	C	C	C	C	G	G	A	G	T	T	G	G	A	G	C	C	T	T	G	G	T	T	A	A	G	G	T	G	C	G	T	C	T	C	C	C	A	G	T	C
Alpowa_Cr	OmyALPW10C_0032	reference	LSNAKE	C	C	A	A	G	G	C	C	T	T	G	G	A	G	T	C	G	G	G	G	T	T	T	G	G	G	T	C	A	G	A	A	T	G	C	C	T	C	T	C	T	C	A	G	C	C
Alpowa_Cr	OmyALPW10C_0033	reference	LSNAKE	T	T	G	A	G	G	A	C	C	C	T	T	A	G	T	C	T	G	G	G	C	C	T	G	A	A	T	C	A	A	A	A	T	G	C	C	T	T	T	C	C	C	A	G	T	C
Alpowa_Cr	OmyALPW10C_0034	reference	LSNAKE	T	T	A	A	G	G	C	C	C	C	G	G	A	G	T	T	G	G	G	G	T	C	T	T	G	G	T	T	A	A	A	G	T	T	C	C	T	C	T	T	T	T	A	G	C	C
Alpowa_Cr	OmyALPW10C_0035	reference	LSNAKE	T	T	G	A	G	G	C	C	T	T	G	G	A	G	T	T	G	G	G	G	T	C	T	G	A	G	C	C	A	G	A	G	G	G	C	G	T	C	T	C	T	C	G	G	T	C
Alpowa_Cr	OmyALPW10C_0036	reference	LSNAKE	C	C	G	A	G	G	A	C	C	C	G	G	A	G	T	C	G	G	G	G	T	C	T	T	G	G	T	C	G	G	G	G	T	T	C	G	T	C	T	C	C	C	A	G	C	C
Alpowa_Cr	OmyALPW10C_0037	reference	LSNAKE	T	C	G	A	G	G	C	C	T	T	T	G	A	A	T	T	G	G	G	G	T	C	T	G	G	G	T	C	A	G	A	G	T	T	G	G	T	T	C	C	T	C	A	A	C	C
Alpowa_Cr	OmyALPW10C_0038	reference	LSNAKE	C	C	G	G	T	G	C	C	C	C	T	T	A	G	T	C	G	G	A	G	C	C	T	T	G	G	T	C	A	G	G	G	G	G	C	C	T	C	T	T	T	C	A	G	T	C
Alpowa_Cr	OmyALPW10C_0039	reference	LSNAKE	T	C	G	A	T	G	A	C	C	C	G	G	A	A	T	T	G	G	A	G	C	C	T	G	A	G	T	C	A	G	A	A	G	G	C	C	T	T	T	C	C	C	A	G	T	T
Alpowa_Cr	OmyALPW10C_0040	reference	LSNAKE	T	C	A	A	G	G	A	C	T	T	G	G	G	G	T	C	T	G	G	G	C	C	G	G	G	G	T	C	A	G	A	G	T	T	C	G	T	C	T	T	C	C	G	G	T	T
Alpowa_Cr	OmyALPW10C_0041	reference	LSNAKE	T	C	A	A	G	G	C	C	T	C	G	G	A	G	T	T	T	G	A	G	C	C	T	T	G	G	T	T	A	G	A	A	G	G	G	G	T	T	T	C	C	C	G	G	T	C
Alpowa_Cr	OmyALPW10C_0042	reference	LSNAKE	C	C	G	G	G	G	A	C	T	C	G	G	G	G	T	C	T	T	A	G	C	C	T	T	G	G	C	C	A	G	A	A	G	G	C	G	T	T	T	C	C	C	A	G	T	T
Alpowa_Cr	OmyALPW10C_0043	reference	LSNAKE	T	C	G	A	G	G	C	C	C	C	T	G	A	G	C	C	T	G	A	G	T	C	T	T	G	G	T	C	A	G	A	A	G	G	C	C	T	T	T	C	C	C	A	A	T	C
Alpowa_Cr	OmyALPW10C_0044	reference	LSNAKE	C	C	A	A	G	G	A	A	T	T	T	T	A	A	T	T	G	G	A	G	C	C	T	T	G	G	C	C	G	G	A	G	G	G	C	G	T	C	T	C	C	C	A	A	T	C
Alpowa_Cr	OmyALPW10C_0045	reference	LSNAKE	C	C	G	A	T	G	A	C	C	C	G	G	A	G	C	C	G	G	G	G	T	C	T	T	A	G	T	T	A	A	A	G	T	T	C	C	T	C	T	C	C	C	A	G	T	C
Alpowa_Cr	OmyALPW10C_0046	reference	LSNAKE	C	C	G	A	G	G	A	C	T	C	T	G	A	A	T	C	T	G	A	A	C	C	T	T	A	G	T	T	A	G	A	A	T	G	C	C	T	C	C	C	C	C	A	G	C	C
Alpowa_Cr	OmyALPW10C_0047	reference	LSNAKE	C	C	G	A	T	G	A	A	C	C	T	G	A	G	C	C	G	G	A	G	T	C	T	G	A	G	T	C	A	A	A	A	T	T	C	C	T	C	T	C	T	T	G	G	C	C
Alpowa_Cr	OmyALPW10C_0048	reference	LSNAKE	T	C	G	A	G	G	C	C	T	C	T	G	A	G	C	C	G	G	A	G	T	C	T	T	A	A	T	T	A	G	G	G	T	G	C	G	T	C	T	T	C	C	A	A	T	T
Alpowa_Cr	OmyALPW10C_0049	reference	LSNAKE	C	C	A	A	G	G	A	C	C	C	G	G	A	G	T	C	T	T	A	A	T	C	G	G	A	G	C	C	A	G	A	G	T	G	G	G	T	T	T	C	C	C	A	G	T	C
Alpowa_Cr	OmyALPW10C_0050	reference	LSNAKE	C	C	A	A	G	G	C	C	T	T	T	G	A	G	T	C	T	G	G	G	C	C	T	T	G	G	T	T	G	G	A	G	T	G	C	C	T	T	T	C	C	C	G	G	C	C
Alpowa_Cr	OmyALPW10C_0051	reference	LSNAKE	T	C	A	A	G	G	A	C	T	C	T	G	A	G	T	C	G	G	A	A	T	C	T	G	G	G	C	C	A	G	A	G	T	G	C	G	T	T	C	C	C	C	A	A	T	T
Alpowa_Cr	OmyALPW10C_0052	reference	LSNAKE	T	C	A	A	G	G	C	C	C	C	G	G	A	G	T	T	T	G	G	G	C	C	T	G	G	G	T	C	A	G	G	G	G	G	C	G	T	C	C	C	T	C	G	G	T	T
Alpowa_Cr	OmyALPW10C_0053	reference	LSNAKE	T	C	A	A	T	G	A	C	C	C	T	T	A	A	T	T	G	G	G	G	T	C	T	G	G	G	C	C	A	G	A	G	T	T	C	C	T	T	T	T	T	C	G	G	T	C
Alpowa_Cr	OmyALPW10C_0054	reference	LSNAKE	T	T	A	A	G	G	A	C	T	T	T	G	G	G	T	C	T	G	G	G	T	C	G	G	G	G	T	C	G	G	G	G	T	T	C	G	T	T	T	C	C	C	G	G	T	C
Alpowa_Cr	OmyALPW10C_0055	reference	LSNAKE	T	C	G	A	G	G	C	C	T	C	T	T	A	G	T	C	T	G	A	G	C	C	T	G	A	G	C	C	A	G	A	A	T	G	G	G	T	T	T	C	C	C	A	G	T	C
Alpowa_Cr	OmyALPW10C_0056	reference	LSNAKE	T	C	A	A	G	G	A	C	T	C	T	G	A	A	T	T	G	G	G	G	T	C	T	G	A	G	T	C	A	G	G	G	G	G	C	G	T	T	C	C	C	C	A	G	C	C
Alpowa_Cr	OmyALPW10C_0057	reference	LSNAKE	T	C	A	A	G	G	C	C	T	C	G	G	A	A	T	C	T	G	G	G	C	C	T	G	A	G	T	C	A	A	A	G	T	G	C	C	T	T	C	C	T	C	A	G	T	T
Alpowa_Cr	OmyALPW10C_0058	reference	LSNAKE	T	C	G	A	T	G	C	C	T	T	G	G	A	G	T	C	G	G	A	G	C	C	T	G	G	G	T	T	A	G	A	G	G	G	C	C	T	C	T	T	T	C	A	G	T	C
Alpowa_Cr	OmyALPW10C_0059	reference	LSNAKE	C	C	A	A	G	G	A	C	T	T	T	T	A	G	C	C	T	G	A	G	C	C	G	G	G	G	T	T	A	A	A	G	T	G	C	G	T	T	C	C	C	C	A	G	T	C
Alpowa_Cr	OmyALPW10C_0060	reference	LSNAKE	C	C	A	A	G	G	A	C	T	C	G	G	A	G	T	C	G	G	A	A	C	C	G	G	G	G	T	T	A	G	G	G	T	G	C	C	T	C	T	C	T	C	G	G	C	C
Alpowa_Cr	OmyALPW10C_0061	reference	LSNAKE	C	C	G	A	T	G	C	C	T	C	T	G	A	G	T	C	G	G	A	G	T	T	T	G	G	G	T	C	A	A	A	G	G	G	C	G	T	T	T	C	C	C	A	G	T	C
Alpowa_Cr	OmyALPW10C_0062	reference	LSNAKE	T	C	G	A	G	G	A	A	T	C	T	G	G	G	C	C	T	G	G	G	T	C	T	G	A	G	T	C	A	A	A	A	T	G	C	C	T	C	T	T	C	C	G	G	C	C
Alpowa_Cr	OmyALPW10C_0063	reference	LSNAKE	T	C	A	A	G	G	C	C	C	C	G	G	A	A	T	T	T	T	A	G	T	C	T	G	G	G	T	C	A	A	G	G	T	T	C	C	T	C	T	C	C	C	G	G	T	T
Alpowa_Cr	OmyALPW10C_0064	reference	LSNAKE	T	T	G	A	T	G	A	C	C	C	G	G	A	G	T	C	G	G	A	G	T	T	T	G	A	G	T	C	A	A	A	A	T	G	C	G	T	C	T	C	T	C	A	A	T	C
Alpowa_Cr	OmyALPW10C_0065	reference	LSNAKE	T	T	A	A	T	G	A	C	C	C	G	G	A	A	C	C	G	G	A	G	T	C	T	T	A	G	T	C	A	G	G	G	G	G	G	G	T	C	T	C	C	C	A	G	T	C
Alpowa_Cr	OmyALPW10C_0066	reference	LSNAKE	T	C	G	A	T	G	A	C	T	C	G	G	G	G	C	C	G	G	A	G	C	C	T	G	G	G	T	C	A	G	A	G	T	T	C	C	T	C	T	C	C	C	A	G	C	C
Alpowa_Cr	OmyALPW10C_0067	reference	LSNAKE	T	T	G	A	T	G	C	C	C	C	G	G	G	G	T	C	T	G	A	A	C	C	T	T	G	G	C	C	A	G	A	A	T	T	C	G	0	0	C	C	T	C	A	A	T	C
Alpowa_Cr	OmyALPW10C_0068	reference	LSNAKE	T	C	A	A	T	G	C	C	T	C	T	G	G	G	T	T	T	G	A	A	T	C	G	G	A	G	T	C	A	G	A	A	T	T	C	C	T	C	C	C	C	C	A	G	T	C
Alpowa_Cr	OmyALPW10C_0069	reference	LSNAKE	T	T	G	G	G	G	A	C	C	C	T	G	G	G	T	T	G	G	A	A	C	C	T	G	G	G	C	C	A	G	G	G	G	G	C	C	T	T	T	C	T	C	G	G	T	C
Alpowa_Cr	OmyALPW10C_0070	reference	LSNAKE	C	C	G	G	G	G	C	C	T	C	T	G	A	G	C	C	G	G	A	G	C	C	G	G	G	G	C	C	A	G	A	G	G	G	C	G	C	C	T	C	C	C	G	G	T	T
Alpowa_Cr	OmyALPW10C_0071	reference	LSNAKE	C	C	G	G	T	T	A	C	T	C	G	G	G	G	T	C	T	G	A	A	T	T	T	T	G	G	T	C	A	A	G	G	G	G	C	G	T	T	T	C	C	C	G	G	T	T
Alpowa_Cr	OmyALPW10C_0072	reference	LSNAKE	T	C	A	A	G	G	C	C	C	C	T	G	A	G	T	T	T	G	A	G	T	C	T	T	A	G	T	T	A	A	A	G	T	G	C	G	T	C	T	C	C	C	G	G	C	C
Alpowa_Cr	OmyALPW10C_0073	reference	LSNAKE	T	C	A	A	G	G	A	C	T	C	G	G	A	A	T	T	G	G	A	A	C	C	G	G	A	G	T	T	A	A	A	A	T	G	C	G	T	T	T	T	C	C	A	G	T	C
Asotin_Cr	OmyASOW10C_0001	reference	LSNAKE	T	C	A	A	T	G	A	C	T	T	T	G	A	A	T	T	G	G	A	G	C	C	G	G	A	G	T	T	A	G	A	G	T	T	C	G	T	T	T	C	C	C	0	0	0	0
Asotin_Cr	OmyASOW10C_0002	reference	LSNAKE	T	C	G	G	T	G	C	C	T	C	G	G	A	G	T	C	G	G	A	A	T	C	T	G	A	A	T	C	A	G	A	G	T	T	C	G	T	C	T	C	C	C	G	G	T	T
Asotin_Cr	OmyASOW10C_0003	reference	LSNAKE	C	C	A	A	G	G	A	A	T	C	T	T	A	G	C	C	G	G	A	G	T	C	G	G	A	G	T	T	A	G	G	G	T	G	C	G	T	T	C	C	T	T	G	G	T	C
Asotin_Cr	OmyASOW10C_0004	reference	LSNAKE	T	C	G	G	G	G	C	C	C	C	G	G	G	G	T	C	T	T	A	G	C	C	T	G	A	A	T	C	A	G	A	G	T	G	C	G	T	T	T	C	T	C	A	G	T	C
Asotin_Cr	OmyASOW10C_0005	reference	LSNAKE	C	C	A	A	G	G	C	C	T	T	G	G	A	G	T	T	T	G	A	G	C	C	T	G	A	G	C	C	A	G	A	G	G	G	C	G	T	C	T	C	C	C	G	G	C	C
Asotin_Cr	OmyASOW10C_0006	reference	LSNAKE	T	C	A	A	G	G	A	A	C	C	T	G	G	G	C	C	G	G	G	G	C	C	T	G	A	G	C	C	A	A	A	G	T	G	C	C	T	C	C	C	C	C	G	G	T	T
Asotin_Cr	OmyASOW10C_0008	reference	LSNAKE	T	C	A	A	G	G	A	C	T	T	T	G	A	G	T	T	T	G	A	A	T	C	T	G	G	G	T	T	A	G	G	G	T	G	C	C	T	C	T	T	T	C	G	G	C	C
Asotin_Cr	OmyASOW10C_0009	reference	LSNAKE	T	C	A	A	T	G	A	C	C	C	G	G	A	G	C	C	G	G	A	G	T	C	G	G	A	G	T	C	A	G	A	G	T	G	C	G	T	T	T	C	C	C	G	G	T	C
Asotin_Cr	OmyASOW10C_0011	reference	LSNAKE	T	C	G	A	T	G	A	C	T	C	T	G	A	G	T	C	T	G	G	G	T	C	T	G	A	G	T	C	A	A	G	G	T	G	C	C	T	C	C	C	C	C	G	G	T	T
Asotin_Cr	OmyASOW10C_0012	reference	LSNAKE	C	C	A	A	G	G	C	C	T	C	T	G	A	G	T	T	G	G	G	G	C	C	T	G	G	G	T	C	G	G	A	G	T	G	C	C	T	C	T	C	C	C	A	G	T	T
Asotin_Cr	OmyASOW10C_0013	reference	LSNAKE	T	C	G	G	G	G	C	C	T	C	G	G	A	A	C	C	T	G	G	G	T	C	G	G	G	G	T	T	0	0	G	G	0	0	C	C	T	T	T	C	C	C	A	G	C	C
Asotin_Cr	OmyASOW10C_0014	reference	LSNAKE	T	C	A	A	G	G	A	C	T	C	T	G	A	G	C	C	G	G	G	G	C	C	0	0	A	G	C	C	G	G	G	G	T	T	C	C	T	C	T	T	T	C	G	G	C	C
Asotin_Cr	OmyASOW10C_0015	reference	LSNAKE	C	C	A	A	G	G	A	C	T	T	T	G	G	G	0	0	T	T	A	G	T	C	T	G	A	G	T	T	A	A	G	G	T	G	C	G	T	T	T	C	T	C	G	G	C	C
Asotin_Cr	OmyASOW10C_0016	reference	LSNAKE	T	C	A	A	G	G	C	C	T	C	T	T	G	G	T	C	T	G	A	G	C	C	T	G	A	G	T	C	A	G	A	A	T	G	C	C	T	C	C	C	C	C	A	G	T	C
Asotin_Cr	OmyASOW10C_0017	reference	LSNAKE	T	C	A	A	G	G	A	C	C	C	G	G	A	G	T	C	T	G	G	G	T	C	T	T	G	G	T	T	A	A	G	G	G	G	C	G	T	T	T	C	C	C	A	A	T	T
Asotin_Cr	OmyASOW10C_0018	reference	LSNAKE	C	C	G	A	G	G	C	C	T	C	G	G	A	G	T	C	G	G	A	G	T	C	T	G	A	A	T	C	G	G	A	A	T	T	C	C	T	T	T	C	C	C	A	G	T	C
Asotin_Cr	OmyASOW10C_0019	reference	LSNAKE	C	C	0	0	G	G	C	C	T	C	T	G	G	G	T	C	T	G	G	G	C	C	T	G	G	G	T	T	A	G	A	G	G	G	G	G	C	C	T	T	C	C	G	G	C	C
Asotin_Cr	OmyASOW10C_0020	reference	LSNAKE	T	T	G	A	G	G	A	C	T	T	T	G	G	G	T	T	T	T	G	G	T	C	T	G	A	G	T	C	A	G	A	G	T	G	C	C	C	C	T	C	T	C	A	G	C	C
Asotin_Cr	OmyASOW10C_0021	reference	LSNAKE	T	C	G	A	T	G	A	C	T	T	T	G	A	A	T	C	T	G	A	A	C	C	T	G	G	G	C	C	A	G	A	G	T	G	G	G	T	C	C	C	C	C	A	G	C	C
Asotin_Cr	OmyASOW10C_0022	reference	LSNAKE	T	C	G	G	T	G	A	C	C	C	G	G	0	0	T	C	G	G	A	G	T	C	T	G	A	G	T	C	A	G	G	G	T	G	C	G	T	T	T	C	T	C	A	G	T	T
Asotin_Cr	OmyASOW10C_0023	reference	LSNAKE	T	T	A	A	T	G	A	C	T	T	T	G	A	G	T	C	T	G	A	A	C	C	T	G	A	G	T	T	A	G	A	G	T	G	C	C	T	C	T	C	C	C	A	G	T	T
Asotin_Cr	OmyASOW10C_0024	reference	LSNAKE	C	C	A	A	G	G	C	C	T	C	T	G	A	G	T	C	T	G	A	G	T	C	T	G	A	G	T	C	A	A	A	A	T	G	C	C	C	C	T	T	C	C	A	G	T	T
Asotin_Cr	OmyASOW10C_0025	reference	LSNAKE	T	C	G	A	G	G	C	C	T	C	G	G	A	G	T	T	G	G	A	G	T	C	0	0	A	A	C	C	A	A	A	G	0	0	C	G	T	C	T	C	C	C	G	G	0	0
Asotin_Cr	OmyASOW10C_0031	reference	LSNAKE	T	C	G	A	T	G	C	C	T	T	G	G	A	G	T	T	G	G	A	A	T	T	0	0	A	A	C	C	A	G	G	G	T	T	C	C	T	C	T	C	C	C	G	G	T	C
Asotin_Cr	OmyASOW10C_0034	reference	LSNAKE	C	C	G	G	G	G	C	C	T	T	T	G	G	G	T	T	T	G	A	G	T	T	0	0	A	G	T	C	A	A	G	G	G	G	C	C	T	C	C	C	C	C	G	G	T	T
Asotin_Cr	OmyASOW10C_0037	reference	LSNAKE	T	C	G	A	G	G	A	C	T	C	T	G	A	G	T	T	T	G	G	G	T	C	0	0	G	G	T	C	A	G	G	G	0	0	C	G	T	T	C	C	C	C	G	G	T	C
Asotin_Cr	OmyASOW10C_0040	reference	LSNAKE	T	C	G	A	G	G	A	C	C	C	T	T	A	A	T	C	G	G	G	G	C	C	G	G	A	G	C	C	A	G	G	G	G	G	C	G	T	T	T	C	C	C	A	A	T	C
Asotin_Cr	OmyASOW10C_0043	reference	LSNAKE	T	T	A	A	G	G	A	C	T	T	G	G	A	A	T	C	T	G	G	G	T	C	T	G	A	G	T	C	A	G	A	G	T	G	G	G	T	C	T	C	T	C	A	G	C	C
Asotin_Cr	OmyASOW10C_0049	reference	LSNAKE	T	T	G	A	G	G	C	C	T	T	G	G	A	G	T	C	T	G	A	A	T	C	T	G	G	G	C	C	A	A	A	G	T	G	C	C	T	C	T	T	C	C	G	G	T	T
Asotin_Cr	OmyASOW10C_0052	reference	LSNAKE	C	C	A	A	G	G	A	C	T	C	G	G	A	G	T	C	T	T	G	G	C	C	T	G	G	G	T	T	A	G	A	A	T	G	C	C	T	T	T	C	C	C	A	G	T	C
Asotin_Cr	OmyASOW10C_0055	reference	LSNAKE	C	C	G	A	G	G	A	C	T	C	T	G	A	G	T	C	T	G	A	G	T	C	T	G	A	A	T	C	A	A	A	G	G	G	G	G	T	T	T	C	T	C	A	G	T	T
Asotin_Cr	OmyASOW10C_0061	reference	LSNAKE	T	T	A	A	G	G	C	C	T	C	G	G	A	G	T	C	G	G	G	G	C	C	G	G	A	G	T	C	A	G	A	G	T	G	C	C	T	T	C	C	C	C	A	G	T	T
Asotin_Cr	OmyASOW10C_0064	reference	LSNAKE	C	C	A	A	G	G	A	C	T	T	T	G	G	G	T	C	G	G	A	A	C	C	G	G	G	G	C	C	A	A	G	G	T	G	C	C	T	C	T	C	T	C	G	G	T	C
Asotin_Cr	OmyASOW10C_0067	reference	LSNAKE	C	C	A	A	T	G	C	C	T	T	G	G	A	G	T	C	T	G	G	G	T	C	T	T	G	G	C	C	A	G	A	G	T	T	C	G	T	T	T	C	T	C	G	G	T	T
Asotin_Cr	OmyASOW10C_0070	reference	LSNAKE	C	C	G	A	G	G	A	C	T	C	T	G	A	G	T	T	T	T	G	G	C	C	T	T	A	G	T	C	A	G	A	G	T	G	G	G	C	C	T	C	C	C	A	G	T	T
Asotin_Cr	OmyASOW10C_0073	reference	LSNAKE	T	C	A	A	G	G	A	C	T	T	G	G	A	G	T	T	T	G	G	G	C	C	T	G	G	G	C	C	A	A	A	A	G	G	C	G	T	T	T	C	C	C	A	G	T	C
Asotin_Cr	OmyASOW10C_0076	reference	LSNAKE	T	C	A	A	T	G	A	C	T	C	G	G	A	G	C	C	G	G	G	G	T	T	T	T	A	G	T	C	A	G	G	G	G	G	C	C	C	C	T	C	C	C	A	G	T	C
Asotin_Cr	OmyASOW10C_0079	reference	LSNAKE	T	C	G	A	G	G	A	C	T	C	T	G	G	G	T	C	T	T	G	G	C	C	T	G	G	G	T	T	A	A	G	G	T	G	C	G	T	T	C	C	C	C	G	G	C	C
Asotin_Cr	OmyASOW10C_0082	reference	LSNAKE	T	C	G	A	G	G	A	C	T	C	G	G	G	G	T	T	G	G	G	G	T	C	T	G	G	G	T	C	G	G	G	G	T	G	C	G	T	C	T	T	T	C	A	G	T	C
Asotin_Cr	OmyASOW10C_0085	reference	LSNAKE	T	C	G	A	G	G	A	C	C	C	G	G	A	A	C	C	T	G	A	A	T	C	T	G	G	G	T	T	A	G	G	G	T	T	C	C	T	C	C	C	C	C	G	G	T	C
Asotin_Cr	OmyASOW10C_0088	reference	LSNAKE	C	C	A	A	G	G	C	C	T	C	T	G	G	G	T	T	T	T	A	G	C	C	T	G	G	G	T	C	A	G	G	G	T	T	G	G	T	C	T	C	T	C	G	G	C	C
Asotin_Cr	OmyASOW10C_0091	reference	LSNAKE	T	C	G	G	G	G	A	C	C	C	G	G	A	G	T	T	T	G	G	G	T	C	T	G	G	G	C	C	A	A	A	A	T	T	C	G	T	C	T	T	C	C	G	G	C	C
Asotin_Cr	OmyASOW10C_0094	reference	LSNAKE	C	C	G	A	T	G	A	C	T	T	G	G	A	G	T	T	G	G	A	A	C	C	G	G	A	G	T	C	A	A	A	G	G	G	C	G	T	C	C	C	C	C	G	G	C	C
Asotin_Cr	OmyASOW10C_0097	reference	LSNAKE	T	C	G	A	T	G	A	C	T	T	G	G	A	G	C	C	G	G	G	G	C	C	G	G	A	G	T	T	A	A	A	A	T	G	G	G	T	T	C	C	C	C	A	A	T	T
Asotin_Cr	OmyASOW10C_0100	reference	LSNAKE	T	C	A	A	G	G	A	C	T	T	T	G	A	G	T	T	T	G	A	G	T	C	T	G	A	G	T	T	A	G	G	G	T	G	C	G	T	C	T	T	C	C	G	G	T	C
Asotin_Cr	OmyASOW10C_0103	reference	LSNAKE	T	C	A	A	G	G	A	C	T	T	T	G	G	G	C	C	T	G	G	G	T	C	T	T	A	G	T	T	A	G	A	G	T	G	C	G	T	T	T	C	C	C	G	G	T	C
Asotin_Cr	OmyASOW10C_0106	reference	LSNAKE	T	C	G	A	G	G	C	C	T	T	T	G	G	G	T	C	G	G	A	G	C	C	G	G	G	G	T	T	G	G	A	A	T	G	C	G	C	C	T	C	C	C	G	G	C	C
Asotin_Cr	OmyASOW10C_0109	reference	LSNAKE	T	T	G	A	G	G	A	C	T	C	T	G	A	G	T	T	T	G	A	G	C	C	T	G	A	G	T	C	A	A	G	G	T	G	C	C	T	T	T	T	T	C	G	G	T	C
Asotin_Cr	OmyASOW10C_0112	reference	LSNAKE	T	T	A	A	G	G	A	A	T	C	G	G	A	A	T	T	G	G	A	G	T	T	T	T	A	G	T	C	A	A	A	G	T	G	C	C	T	T	C	C	C	C	G	G	C	C
Asotin_Cr	OmyASOW10C_0115	reference	LSNAKE	T	T	G	A	T	G	C	C	C	C	T	T	A	A	T	T	G	G	A	G	T	C	T	T	G	G	T	C	A	A	A	G	T	G	G	G	T	C	T	C	C	C	G	G	C	C
Asotin_Cr	OmyASOW10C_0118	reference	LSNAKE	C	C	A	A	G	G	A	C	T	C	T	G	G	G	C	C	G	G	G	G	T	C	G	G	A	G	T	C	A	G	G	G	T	G	C	C	C	C	T	C	C	C	A	G	T	C
Asotin_Cr	OmyASOW10C_0121	reference	LSNAKE	T	C	G	A	G	G	A	C	T	C	G	G	A	A	T	C	G	G	G	G	T	T	T	G	A	G	T	T	A	G	A	G	T	G	C	G	T	C	C	C	C	C	A	G	T	C
Asotin_Cr	OmyASOW10C_0124	reference	LSNAKE	T	C	A	A	T	T	C	C	T	T	G	G	A	A	T	T	T	T	A	G	T	C	G	G	A	A	C	C	A	G	G	G	T	T	C	G	T	C	T	C	C	C	A	A	C	C
Asotin_Cr	OmyASOW10C_0127	reference	LSNAKE	T	C	A	A	G	G	C	C	T	C	T	G	G	G	T	C	T	G	A	G	T	C	G	G	G	G	T	C	A	G	A	G	T	G	C	C	T	T	T	C	C	C	G	G	C	C
Asotin_Cr	OmyASOW10C_0130	reference	LSNAKE	C	C	G	A	G	G	A	C	T	C	T	G	A	G	T	C	T	G	A	A	C	C	G	G	G	G	T	C	G	G	G	G	T	G	G	G	T	C	C	C	T	C	G	G	T	C
Asotin_Cr	OmyASOW10C_0133	reference	LSNAKE	T	C	A	A	G	G	C	C	T	C	G	G	A	G	T	T	T	T	A	A	T	C	T	G	G	G	T	T	G	G	A	G	G	G	C	G	T	T	T	C	C	C	A	G	T	C
Asotin_Cr	OmyASOW10C_0136	reference	LSNAKE	C	C	G	A	T	G	A	C	T	C	T	T	G	G	T	C	G	G	A	G	T	C	T	G	G	G	T	T	A	G	A	A	T	T	C	G	T	T	C	C	C	C	G	G	C	C
Asotin_Cr	OmyASOW10C_0139	reference	LSNAKE	T	C	G	A	G	G	A	C	C	C	G	G	A	G	T	T	T	G	G	G	T	C	T	T	A	G	T	T	A	G	A	G	T	G	C	G	T	C	T	C	T	C	G	G	T	C
Asotin_Cr	OmyASOW10C_0142	reference	LSNAKE	C	C	G	A	T	G	C	C	C	C	G	G	A	G	C	C	T	G	G	G	C	C	T	G	G	G	T	C	A	A	A	A	T	T	G	G	T	T	T	C	T	C	A	G	C	C
Asotin_Cr	OmyGEOW10C_0002	reference	LSNAKE	T	C	G	A	G	G	A	A	C	C	T	G	A	A	T	C	G	G	G	G	C	C	T	T	A	G	T	C	A	G	G	G	T	G	C	G	T	T	T	C	C	C	G	G	T	C
Asotin_Cr	OmyGEOW10C_0004	reference	LSNAKE	T	C	G	G	G	G	C	C	T	T	T	T	A	G	T	C	G	G	G	G	T	C	G	G	A	G	T	T	G	G	A	G	T	T	C	C	T	T	T	C	C	C	G	G	T	C
Asotin_Cr	OmyGEOW10C_0007	reference	LSNAKE	C	C	G	A	G	G	A	C	T	C	T	T	A	G	C	C	T	T	A	G	C	C	T	G	G	G	T	C	A	A	G	G	T	T	C	G	T	C	T	C	T	C	A	G	T	C
Asotin_Cr	OmyGEOW10C_0008	reference	LSNAKE	C	C	G	G	G	G	A	C	C	C	T	G	A	G	C	C	G	G	G	G	T	C	T	G	A	G	C	C	A	G	G	G	T	G	C	G	T	T	T	T	C	C	G	G	T	T
Asotin_Cr	OmyGEOW10C_0010	reference	LSNAKE	T	C	G	A	G	G	C	C	T	C	G	G	A	G	T	T	T	G	A	G	C	C	T	G	A	G	C	C	A	G	A	G	T	T	C	G	T	T	C	C	T	C	G	G	T	T
Asotin_Cr	OmyGEOW10C_0011	reference	LSNAKE	T	C	G	A	G	G	A	C	C	C	T	G	A	G	T	C	G	G	A	G	T	C	T	G	G	G	T	C	A	G	A	A	T	G	C	G	T	T	T	C	T	T	G	G	T	C
Asotin_Cr	OmyGEOW10C_0013	reference	LSNAKE	T	C	G	A	T	G	A	C	T	T	G	G	G	G	T	T	T	T	A	A	C	C	G	G	G	G	T	T	A	A	G	G	T	G	C	G	C	C	C	C	T	C	G	G	T	C
Asotin_Cr	OmyGEOW10C_0014	reference	LSNAKE	C	C	G	A	T	G	A	C	T	C	G	G	A	G	T	C	G	G	G	G	T	C	T	T	A	G	T	T	A	A	A	G	T	G	C	C	T	T	C	C	C	C	A	A	T	T
Asotin_Cr	OmyGEOW10C_0016	reference	LSNAKE	T	C	G	A	T	G	A	C	T	C	G	G	A	G	T	C	G	G	A	G	T	T	T	G	G	G	T	C	A	G	A	G	G	G	C	C	T	C	C	C	T	C	G	G	T	T
Asotin_Cr	OmyGEOW10C_0017	reference	LSNAKE	T	C	G	G	G	G	A	C	T	T	T	G	A	G	T	C	G	G	G	G	C	C	T	T	G	G	T	C	G	G	G	G	T	T	C	C	C	C	T	T	C	C	G	G	T	C
Asotin_Cr	OmyGEOW10C_0019	reference	LSNAKE	T	C	G	A	T	G	C	C	T	T	T	G	G	G	C	C	G	G	G	G	T	C	T	T	G	G	T	C	A	A	G	G	T	G	C	C	T	T	T	C	C	C	G	G	C	C
Asotin_Cr	OmyGEOW10C_0020	reference	LSNAKE	T	C	G	A	G	G	A	C	T	T	G	G	A	G	T	T	T	G	G	G	T	C	T	G	A	G	T	C	A	G	G	G	G	G	C	G	T	T	T	T	C	C	G	G	T	C
Asotin_Cr	OmyGEOW10C_0022	reference	LSNAKE	T	T	G	G	G	G	C	C	T	C	T	G	A	G	T	T	G	G	A	G	T	C	G	G	A	G	T	C	A	A	A	G	T	G	C	G	T	T	C	C	C	C	A	G	T	T
Asotin_Cr	OmyGEOW10C_0023	reference	LSNAKE	T	C	A	A	G	G	C	C	T	C	G	G	G	G	T	T	T	G	A	G	C	C	G	G	G	G	T	T	G	G	A	G	T	G	C	C	T	C	T	C	C	C	G	G	C	C
Asotin_Cr	OmyGEOW10C_0025	reference	LSNAKE	C	C	G	G	T	T	C	C	T	C	T	T	A	G	T	T	G	G	A	G	C	C	T	T	G	G	C	C	G	G	G	G	T	G	C	G	T	T	C	C	C	C	A	G	T	C
Asotin_Cr	OmyGEOW10C_0026	reference	LSNAKE	T	C	G	A	G	G	C	C	T	C	T	G	A	G	T	T	T	G	A	A	C	C	T	T	G	G	T	C	A	A	A	G	T	G	C	C	T	T	T	C	C	C	G	G	C	C
Asotin_Cr	OmyGEOW10C_0028	reference	LSNAKE	T	C	G	A	G	G	A	C	T	T	G	G	A	G	C	C	T	G	G	G	T	C	T	G	A	G	T	C	A	G	G	G	T	G	C	G	T	T	T	T	C	C	G	G	T	C
Asotin_Cr	OmyGEOW10C_0029	reference	LSNAKE	T	C	A	A	G	G	A	C	T	T	G	G	A	G	T	T	T	G	A	A	C	C	T	G	A	G	T	C	A	A	A	A	T	G	C	G	T	T	C	C	C	C	A	G	T	C
Asotin_Cr	OmyGEOW10C_0031	reference	LSNAKE	T	C	G	A	T	G	A	C	T	C	T	G	A	G	T	C	T	G	G	G	C	C	T	G	A	G	T	T	A	G	A	A	T	G	C	G	T	C	C	C	C	C	G	G	T	T
Asotin_Cr	OmyGEOW10C_0034	reference	LSNAKE	T	C	A	A	G	G	C	C	C	C	T	T	A	G	T	T	T	T	A	G	C	C	T	G	A	G	T	C	A	G	G	G	T	G	C	C	T	C	T	C	C	C	A	G	T	T
Asotin_Cr	OmyGEOW10C_0037	reference	LSNAKE	T	C	G	G	G	G	C	C	T	T	G	G	A	A	T	T	G	G	A	A	T	C	G	G	A	G	T	C	A	G	A	G	T	T	C	G	T	C	T	C	T	T	G	G	C	C
Asotin_Cr	OmyGEOW10C_0038	reference	LSNAKE	T	C	G	A	G	G	C	C	T	C	T	G	A	G	T	T	T	G	A	G	C	C	T	G	A	G	C	C	A	G	A	G	T	T	C	G	T	T	T	C	C	C	G	G	T	C
Asotin_Cr	OmyGEOW10C_0040	reference	LSNAKE	C	C	A	A	G	G	C	C	C	C	T	G	A	G	T	C	G	G	A	G	C	C	T	G	A	G	C	C	A	G	G	G	T	T	C	G	T	T	T	C	C	C	G	G	T	C
Asotin_Cr	OmyGEOW10C_0041	reference	LSNAKE	C	C	A	A	G	G	C	C	T	C	T	G	A	A	C	C	G	G	G	G	C	C	T	G	G	G	T	C	A	A	A	G	T	G	C	C	T	T	T	C	C	C	G	G	T	T
Asotin_Cr	OmyGEOW10C_0043	reference	LSNAKE	C	C	A	A	G	G	C	C	C	C	T	G	G	G	T	C	T	G	G	G	T	C	T	G	A	G	T	C	A	G	A	G	T	T	C	G	T	T	T	C	C	C	G	G	C	C
Asotin_Cr	OmyGEOW10C_0056	reference	LSNAKE	C	C	G	A	T	G	C	C	C	C	G	G	A	G	T	C	T	T	A	G	C	C	T	T	G	G	T	C	G	G	A	A	G	G	C	C	T	T	C	C	C	C	A	G	T	C
Asotin_Cr	OmyGEOW10C_0058	reference	LSNAKE	C	C	A	A	G	G	A	C	C	C	G	G	A	G	T	T	G	G	G	G	C	C	T	G	G	G	T	C	A	G	G	G	G	G	C	C	T	C	C	C	C	C	A	G	T	C
Asotin_Cr	OmyGEOW10C_0059	reference	LSNAKE	T	C	G	A	G	G	C	C	T	C	T	G	A	G	T	C	G	G	A	G	T	C	T	G	A	G	T	T	A	A	G	G	T	G	C	G	T	T	T	T	C	C	A	G	T	C
Asotin_Cr	OmyGEOW10C_0061	reference	LSNAKE	C	C	G	A	G	G	C	C	T	T	T	G	A	G	T	T	G	G	A	G	T	C	T	T	A	G	T	C	A	A	A	G	T	G	C	C	T	C	C	C	C	C	A	G	T	C
Asotin_Cr	OmyGEOW10C_0062	reference	LSNAKE	T	C	A	A	T	G	A	A	T	C	T	G	G	G	C	C	G	G	A	G	T	C	G	G	A	G	T	C	A	G	A	G	T	G	C	G	T	T	T	C	C	C	G	G	T	C
Asotin_Cr	OmyGEOW10C_0064	reference	LSNAKE	C	C	G	G	T	G	C	C	T	C	T	G	A	A	T	C	G	G	G	G	T	C	T	T	A	G	T	C	A	A	A	G	T	G	C	C	C	C	C	C	C	C	G	G	T	C
Asotin_Cr	OmyGEOW10C_0065	reference	LSNAKE	T	C	G	A	G	G	A	A	T	C	G	G	A	G	C	C	G	G	A	G	C	C	T	T	A	A	T	C	A	G	A	A	T	T	C	G	T	T	C	C	C	C	A	G	T	T
Asotin_Cr	OmyGEOW10C_0067	reference	LSNAKE	T	C	G	A	G	G	A	C	C	C	T	G	A	A	T	C	G	G	G	G	C	C	T	T	A	A	T	T	A	A	G	G	G	G	C	G	T	C	T	C	C	C	G	G	T	C
Asotin_Cr	OmyGEOW10C_0068	reference	LSNAKE	T	C	A	A	G	G	C	C	T	C	G	G	A	G	T	T	G	G	G	G	T	C	T	G	A	A	T	C	A	A	G	G	G	G	C	C	C	C	T	T	C	C	G	G	T	T
Asotin_Cr	OmyGEOW10C_0070	reference	LSNAKE	C	C	A	A	T	T	A	C	T	C	G	G	A	G	T	C	T	G	A	G	T	C	T	T	G	G	C	C	A	A	G	G	T	G	C	C	T	C	T	C	C	C	A	G	C	C
Asotin_Cr	OmyGEOW10C_0071	reference	LSNAKE	T	C	A	A	G	G	A	C	T	C	T	G	G	G	T	T	G	G	G	G	C	C	T	G	A	G	T	C	G	G	A	A	G	G	C	C	T	T	T	C	T	C	A	G	T	C
Asotin_Cr	OmyGEOW10C_0073	reference	LSNAKE	T	T	G	A	G	G	A	C	C	C	T	G	A	G	T	T	G	G	A	G	T	C	T	T	G	G	T	C	A	G	A	A	T	G	C	G	T	T	C	C	C	C	G	G	T	T
Asotin_Cr	OmyGEOW10C_0074	reference	LSNAKE	C	C	A	A	T	G	C	C	T	C	G	G	A	G	T	T	G	G	A	G	C	C	T	G	G	G	T	C	G	G	A	G	T	G	C	G	T	C	T	C	T	C	G	G	T	C
Asotin_Cr	OmyGEOW10C_0076	reference	LSNAKE	C	C	G	A	G	G	A	C	T	T	T	G	G	G	T	C	T	G	A	A	C	C	G	G	A	G	T	T	A	G	A	A	G	G	C	G	T	C	T	C	T	C	G	G	T	C
Asotin_Cr	OmyGEOW10C_0077	reference	LSNAKE	T	C	G	A	G	G	A	C	T	T	T	G	G	G	T	T	T	T	A	G	C	C	T	G	A	G	T	T	A	A	G	G	T	G	C	G	T	C	T	C	T	T	G	G	T	C
Asotin_Cr	OmyGEOW10C_0079	reference	LSNAKE	T	C	G	A	G	G	A	C	C	C	G	G	A	A	T	C	T	G	G	G	T	C	T	T	A	A	T	T	A	G	A	G	T	T	C	C	T	C	C	C	C	C	G	G	T	C
Asotin_Cr	OmyGEOW10C_0080	reference	LSNAKE	T	C	A	A	G	G	A	C	T	C	T	G	G	G	T	C	G	G	G	G	C	C	G	G	A	G	T	T	A	A	A	G	T	T	G	G	T	T	C	C	T	C	A	A	T	C
Asotin_Cr	OmyGEOW10C_0082	reference	LSNAKE	T	C	A	A	G	G	C	C	C	C	T	G	A	G	T	C	T	G	A	G	T	C	T	T	A	G	T	C	A	G	G	G	T	T	G	G	T	T	T	C	T	T	G	G	T	T
Asotin_Cr	OmyGEOW10C_0083	reference	LSNAKE	T	C	A	A	G	G	C	C	C	C	T	G	A	G	T	T	T	G	G	G	C	C	T	G	G	G	T	C	A	G	G	G	T	G	C	C	T	C	C	C	T	C	G	G	T	C
Asotin_Cr	OmyGEOW10C_0085	reference	LSNAKE	T	C	A	A	G	G	C	C	T	C	G	G	A	G	T	T	G	G	A	A	C	C	T	T	A	G	T	C	A	A	G	G	T	G	C	C	T	C	C	C	C	C	A	G	T	T
Asotin_Cr	OmyGEOW10C_0086	reference	LSNAKE	C	C	A	A	G	G	A	C	C	C	T	G	G	G	T	C	T	G	A	G	C	C	T	G	A	G	T	C	A	G	A	G	T	G	C	C	T	T	T	C	T	C	A	A	T	C
Asotin_Cr	OmyGEOW10C_0103	reference	LSNAKE	C	C	A	A	T	G	A	C	C	C	T	T	A	G	T	T	G	G	A	G	T	C	T	G	A	A	T	T	A	G	G	G	G	G	C	C	T	T	T	C	C	C	G	G	T	C
Asotin_Cr	OmyGEOW10C_0106	reference	LSNAKE	T	C	G	A	G	G	C	C	0	0	G	G	A	A	T	C	G	G	A	G	T	C	T	G	A	G	T	T	A	G	G	G	G	G	C	G	T	C	C	C	C	C	G	G	T	T
Asotin_Cr	OmyGEOW10C_0109	reference	LSNAKE	T	C	G	A	T	G	C	C	C	C	T	T	A	G	T	C	T	G	A	G	T	T	T	G	G	G	T	C	A	G	G	G	T	T	C	C	T	T	T	T	C	C	G	G	C	C
Asotin_Cr	OmyGEOW10C_0112	reference	LSNAKE	T	T	G	G	G	G	C	C	T	T	T	G	G	G	T	T	G	G	A	G	C	C	T	G	A	G	T	C	A	A	G	G	G	G	C	C	T	C	T	T	C	C	G	G	T	C
Asotin_Cr	OmyGEOW10C_0115	reference	LSNAKE	C	C	G	G	G	G	A	A	T	T	G	G	G	G	T	C	G	G	G	G	C	C	T	G	G	G	T	T	A	G	G	G	T	T	C	G	T	C	T	T	C	C	G	G	T	C
Asotin_Cr	OmyGEOW10C_0116	reference	LSNAKE	T	C	A	A	T	G	C	C	T	C	T	G	0	0	C	C	G	G	A	G	T	C	T	G	A	G	C	C	A	A	A	A	T	T	C	G	T	C	T	T	C	C	A	G	T	C
Asotin_Cr	OmyGEOW10C_0118	reference	LSNAKE	T	C	G	A	G	G	C	C	T	C	G	G	A	G	T	C	T	G	A	G	C	C	T	G	A	G	T	C	A	A	A	G	T	T	C	G	T	T	C	C	C	C	G	G	T	C
Bargamin_Cr	OmyBARG15C_0001	reference	MFSALM	T	C	G	A	G	G	C	C	T	C	G	G	G	G	T	C	T	G	A	A	C	C	T	T	G	G	C	C	A	A	A	G	T	G	G	G	T	T	C	C	C	C	A	A	T	C
Bargamin_Cr	OmyBARG15C_0002	reference	MFSALM	C	C	A	A	G	G	A	C	C	C	G	G	A	G	C	C	T	G	A	G	T	C	T	T	A	G	T	C	A	A	G	G	T	G	C	C	T	C	T	C	T	C	G	G	C	C
Bargamin_Cr	OmyBARG15C_0003	reference	MFSALM	T	C	A	A	G	G	A	C	T	T	G	G	A	G	C	C	T	T	A	A	T	T	G	G	G	G	T	T	A	A	G	G	T	G	C	C	T	T	C	C	T	T	A	G	T	T
Bargamin_Cr	OmyBARG15C_0004	reference	MFSALM	T	C	A	A	T	G	A	C	T	T	T	G	G	G	T	C	G	G	A	A	C	C	G	G	A	G	T	T	A	G	G	G	T	T	G	G	T	C	T	C	T	T	G	G	C	C
Bargamin_Cr	OmyBARG15C_0005	reference	MFSALM	C	C	G	A	G	G	C	C	T	T	T	G	A	A	T	T	G	G	A	A	C	C	T	T	A	A	T	C	A	A	A	G	T	G	C	G	T	T	T	C	C	C	A	G	C	C
Bargamin_Cr	OmyBARG15C_0007	reference	MFSALM	T	C	A	A	T	G	A	A	T	T	G	G	A	G	T	C	T	G	A	A	T	C	T	T	A	G	T	C	A	A	G	G	T	T	G	G	T	T	T	C	T	T	G	G	T	C
Bargamin_Cr	OmyBARG15C_0008	reference	MFSALM	T	T	A	A	G	G	A	A	T	T	G	G	A	A	T	T	G	G	A	A	T	C	T	G	A	G	T	T	A	G	G	G	T	T	G	G	T	T	C	C	T	C	G	G	C	C
Bargamin_Cr	OmyBARG15C_0009	reference	MFSALM	T	C	G	G	G	G	A	C	T	T	G	G	G	G	T	T	T	T	A	A	C	C	T	T	A	G	T	C	A	A	A	G	T	G	G	G	T	T	T	T	C	C	A	G	T	T
Bargamin_Cr	OmyBARG15C_0010	reference	MFSALM	T	C	A	A	G	G	A	A	T	C	G	G	G	G	T	T	T	G	A	A	T	T	T	T	A	G	T	C	A	A	G	G	T	G	C	G	T	C	C	C	T	C	A	G	C	C
Bargamin_Cr	OmyBARG15C_0011	reference	MFSALM	T	C	A	A	G	G	A	A	C	C	G	G	G	G	T	C	G	G	A	G	C	C	T	G	A	A	T	T	A	G	A	G	T	T	C	G	T	T	T	C	T	C	0	0	T	C
Bargamin_Cr	OmyBARG15C_0072	reference	MFSALM	T	C	G	A	T	G	A	A	C	C	G	G	A	G	T	T	T	G	G	G	C	C	0	0	G	G	T	T	A	A	A	G	0	0	C	G	T	T	T	C	C	C	A	G	T	C
Bargamin_Cr	OmyBARG15C_0073	reference	MFSALM	T	C	A	A	G	G	A	A	T	C	T	G	A	G	C	C	T	T	A	A	C	C	T	T	G	G	T	C	A	A	A	A	T	T	G	G	C	C	T	C	T	C	G	G	T	C
Bargamin_Cr	OmyBARG15C_0074	reference	MFSALM	C	C	A	A	T	G	A	C	T	C	T	T	A	G	C	C	T	T	A	A	T	C	G	G	G	G	T	C	A	A	G	G	T	G	C	G	T	T	T	T	T	C	A	G	T	C
Bargamin_Cr	OmyBARG15C_0075	reference	MFSALM	T	C	G	A	T	G	A	C	T	T	T	G	A	G	T	C	T	G	A	G	C	C	T	T	G	G	T	T	G	G	A	G	T	G	C	G	T	C	C	C	T	T	G	G	C	C
Bargamin_Cr	OmyBARG15C_0077	reference	MFSALM	C	C	G	A	G	G	A	C	T	C	T	T	A	G	T	C	T	T	A	G	T	C	T	T	A	G	T	C	A	A	A	G	T	G	C	G	T	C	C	C	T	C	G	G	C	C
Bargamin_Cr	OmyBARG15C_0078	reference	MFSALM	T	T	G	A	G	G	A	A	T	C	T	G	A	G	T	C	T	T	A	A	T	C	T	T	A	A	T	T	A	A	A	G	T	T	C	G	T	T	C	C	C	C	A	G	T	C
Bargamin_Cr	OmyBARG15C_0079	reference	MFSALM	C	C	G	G	G	G	C	C	T	C	G	G	A	A	T	T	T	T	A	A	T	C	T	G	G	G	T	C	A	A	A	A	G	G	C	G	T	C	T	C	T	C	G	G	T	T
Bargamin_Cr	OmyBARG15C_0080	reference	MFSALM	T	C	G	G	G	G	A	C	T	T	T	T	A	G	T	T	G	G	A	A	C	C	T	G	A	G	T	C	A	A	G	G	T	T	C	C	C	C	C	C	C	C	A	G	T	C
Bargamin_Cr	OmyBARG15C_0081	reference	MFSALM	T	C	G	A	T	G	C	C	T	C	T	G	G	G	C	C	G	G	A	A	T	C	T	G	G	G	T	C	A	A	G	G	T	G	C	C	T	C	T	C	T	C	A	G	C	C
Bargamin_Cr	OmyBARG15C_0082	reference	MFSALM	T	T	G	A	G	G	A	C	T	C	G	G	A	G	T	C	T	G	G	G	C	C	T	G	G	G	T	C	A	A	A	G	T	G	C	G	T	C	C	C	C	C	A	G	C	C
Bargamin_Cr	OmyBARG15C_0083	reference	MFSALM	T	T	G	G	G	G	A	A	T	T	G	G	A	A	T	C	G	G	A	A	T	C	G	G	G	G	T	T	A	A	G	G	T	T	G	G	T	C	T	C	T	C	A	A	C	C
Bargamin_Cr	OmyBARG15C_0084	reference	MFSALM	T	T	A	A	G	G	A	A	T	T	T	T	G	G	T	T	T	G	A	G	C	C	T	T	G	G	T	C	G	G	A	G	T	T	C	C	T	C	C	C	T	C	A	G	C	C
Bargamin_Cr	OmyBARG15C_0085	reference	MFSALM	T	C	G	G	G	G	A	A	T	T	T	T	G	G	T	T	T	G	A	A	C	C	T	T	A	G	C	C	A	A	A	G	T	G	C	C	C	C	C	C	T	C	A	A	T	C
Bargamin_Cr	OmyBARG15C_0086	reference	MFSALM	C	C	G	A	T	G	A	C	T	T	G	G	A	G	T	C	T	G	A	A	C	C	T	T	A	A	T	T	G	G	A	A	T	G	G	G	T	T	C	C	T	T	G	G	T	C
Bargamin_Cr	OmyBARG15C_0087	reference	MFSALM	T	C	G	A	G	G	A	A	T	C	T	G	G	G	T	C	T	G	A	A	C	C	G	G	A	G	T	C	G	G	G	G	T	G	C	C	T	C	T	C	T	C	A	G	T	C
Bargamin_Cr	OmyBARG15C_0088	reference	MFSALM	T	C	A	A	G	G	A	A	T	T	G	G	A	G	T	T	T	G	A	A	T	C	T	G	G	G	T	T	A	G	G	G	0	0	C	G	T	T	C	C	C	C	G	G	T	C
Bargamin_Cr	OmyBARG15C_0089	reference	MFSALM	T	C	A	A	G	G	A	C	T	T	G	G	A	G	T	C	G	G	G	G	T	C	T	G	A	G	T	C	A	A	G	G	T	T	C	G	T	C	C	C	T	T	A	G	T	C
Bargamin_Cr	OmyBARG15C_0090	reference	MFSALM	T	C	A	A	G	G	A	C	C	C	G	G	A	G	T	C	G	G	A	G	C	C	T	G	A	G	T	T	A	G	A	A	T	G	C	G	T	T	T	C	T	C	A	G	T	C
Bargamin_Cr	OmyBARG15C_0091	reference	MFSALM	C	C	G	A	G	G	A	A	T	T	G	G	A	G	C	C	T	T	A	A	C	C	T	T	A	G	T	T	A	A	A	A	T	T	C	C	T	C	C	C	T	T	A	G	T	C
Bargamin_Cr	OmyBARG15C_0092	reference	MFSALM	C	C	G	A	T	G	A	C	T	C	G	G	A	A	T	C	T	G	A	A	C	C	T	G	A	G	C	C	A	A	A	G	T	T	C	G	T	C	C	C	T	C	G	G	C	C
Bargamin_Cr	OmyBARG15C_0093	reference	MFSALM	T	C	A	A	G	G	C	C	C	C	T	G	A	G	T	C	T	T	A	A	T	C	T	T	A	G	T	C	A	G	A	G	T	T	C	G	T	C	T	C	T	C	0	0	C	C
Bargamin_Cr	OmyBARG15C_0094	reference	MFSALM	T	C	A	A	T	G	A	C	T	C	T	G	A	G	T	T	T	T	0	0	C	C	T	T	G	G	T	T	A	A	A	G	T	G	G	G	T	T	T	T	C	C	A	G	C	C
Bargamin_Cr	OmyBARG15C_0095	reference	MFSALM	C	C	A	A	G	G	A	A	T	T	G	G	A	G	T	T	T	T	A	A	T	T	T	T	A	A	T	T	A	G	G	G	T	G	C	G	T	T	C	C	C	C	G	G	T	C
Bargamin_Cr	OmyBARG15C_0096	reference	MFSALM	C	C	A	A	G	G	C	C	T	C	T	G	A	G	T	T	T	G	A	A	C	C	G	G	A	G	T	C	A	G	A	G	T	G	C	C	T	C	T	C	C	C	A	G	T	C
Bargamin_Cr	OmyBARG15C_0097	reference	MFSALM	C	C	A	A	G	G	C	C	T	C	T	T	A	G	C	C	T	G	A	G	T	C	T	G	G	G	T	T	A	G	G	G	T	T	C	C	T	T	T	C	T	C	G	G	T	C
Bargamin_Cr	OmyBARG15C_0098	reference	MFSALM	T	C	A	A	G	G	C	C	T	C	T	G	A	G	T	C	T	T	A	A	C	C	T	T	A	G	T	C	A	G	A	A	T	T	C	G	T	T	C	C	T	T	G	G	T	C
Bargamin_Cr	OmyBARG15C_0099	reference	MFSALM	T	T	A	A	G	G	A	C	T	C	G	G	A	A	T	C	T	G	G	G	T	C	T	G	A	G	C	C	A	A	G	G	T	T	C	G	C	C	T	T	T	C	A	G	T	C
Bargamin_Cr	OmyBARG15C_0100	reference	MFSALM	T	C	A	A	G	G	A	C	T	T	G	G	A	G	C	C	G	G	A	G	C	C	T	G	A	G	T	T	A	G	G	G	T	T	C	C	T	T	T	T	T	T	G	G	C	C
Bargamin_Cr	OmyBARG15C_0101	reference	MFSALM	T	T	G	A	G	G	A	A	T	C	T	G	G	G	C	C	T	G	A	A	T	C	T	G	G	G	T	C	A	A	A	G	T	T	C	C	T	C	T	C	T	C	G	G	T	T
Bargamin_Cr	OmyBARG15C_0102	reference	MFSALM	T	C	G	G	T	G	A	A	T	T	T	G	A	A	C	C	G	G	A	G	C	C	G	G	0	0	T	C	A	G	A	A	0	0	C	C	T	T	C	C	T	C	A	A	C	C
Bargamin_Cr	OmyBARG15C_0103	reference	MFSALM	T	C	A	A	G	G	A	C	T	T	G	G	A	G	T	C	G	G	G	G	C	C	G	G	A	A	T	C	A	A	A	A	G	G	C	G	T	C	C	C	C	C	A	G	C	C
Bargamin_Cr	OmyBARG15C_0104	reference	MFSALM	T	T	G	A	T	G	A	A	T	C	G	G	A	G	T	C	T	G	A	G	C	C	T	G	A	G	T	T	A	A	A	G	T	T	G	G	T	T	T	T	C	C	A	G	C	C
Bargamin_Cr	OmyBARG15C_0105	reference	MFSALM	C	C	G	G	G	G	A	C	T	T	G	G	A	G	T	T	G	G	A	G	C	C	T	G	G	G	C	C	A	A	G	G	T	G	C	G	T	T	C	C	C	C	0	0	C	C
Bargamin_Cr	OmyBARG15C_0106	reference	MFSALM	T	C	0	0	G	G	A	A	T	C	G	G	G	G	C	C	T	G	A	A	C	C	T	G	A	G	C	C	A	G	A	A	0	0	C	G	T	T	T	C	T	C	A	G	T	T
Bargamin_Cr	OmyBARG15C_0107	reference	MFSALM	T	C	0	0	G	G	A	A	T	C	G	G	A	G	T	C	T	G	A	G	T	C	T	G	A	G	C	C	A	A	A	G	0	0	C	C	T	T	T	T	C	C	A	G	T	C
Bargamin_Cr	OmyBARG15C_0108	reference	MFSALM	T	C	A	A	T	G	A	A	T	T	T	G	G	G	T	C	T	G	A	A	T	C	T	G	A	G	T	T	A	G	A	G	T	T	G	G	T	T	C	C	T	C	A	A	C	C
Bargamin_Cr	OmyBARG15C_0109	reference	MFSALM	C	C	G	A	G	G	A	C	T	T	T	G	G	G	T	C	T	G	A	A	T	C	T	G	A	A	T	T	A	G	A	G	T	T	C	G	T	C	C	C	T	C	G	G	T	C
Bargamin_Cr	OmyBARG15C_0111	reference	MFSALM	0	0	0	0	T	G	0	0	T	C	T	G	A	A	C	C	T	G	0	0	C	C	0	0	0	0	C	C	A	A	A	A	T	G	G	G	0	0	T	C	T	T	G	G	T	C
Bargamin_Cr	OmyBARG15C_0112	reference	MFSALM	T	C	G	G	G	G	A	A	T	T	G	G	A	G	T	C	T	G	A	A	T	C	T	G	A	G	T	C	A	A	G	G	T	G	C	C	T	T	T	C	T	C	A	G	T	T
Bargamin_Cr	OmyBARG15C_0114	reference	MFSALM	C	C	0	0	G	G	A	C	C	C	G	G	A	A	C	C	T	G	A	G	T	C	T	G	0	0	T	T	A	G	A	G	0	0	C	G	T	T	C	C	T	C	A	G	C	C
Bargamin_Cr	OmyBARG15C_0116	reference	MFSALM	T	C	G	A	G	G	A	C	T	T	G	G	A	A	C	C	T	T	A	A	T	C	T	T	G	G	T	T	A	A	A	G	T	T	C	C	C	C	C	C	T	C	A	G	T	T
Bargamin_Cr	OmyBARG15C_0117	reference	MFSALM	C	C	G	G	T	G	C	C	T	C	T	T	A	G	T	T	G	G	A	A	C	C	T	T	G	G	T	C	G	G	A	G	T	T	C	G	C	C	C	C	C	C	A	G	C	C
Bargamin_Cr	OmyBARG15C_0118	reference	MFSALM	T	C	A	A	T	G	A	A	T	T	T	G	G	G	T	C	T	G	A	G	C	C	T	G	A	G	T	T	A	G	A	G	T	T	C	G	T	T	T	T	C	C	A	G	C	C
Bargamin_Cr	OmyBARG15C_0119	reference	MFSALM	T	C	0	0	G	G	A	A	T	T	T	G	G	G	T	T	T	G	A	A	T	C	T	G	A	G	C	C	A	G	A	A	0	0	C	G	T	T	T	C	T	T	A	G	T	C
Bargamin_Cr	OmyBARG15C_0120	reference	MFSALM	C	C	A	A	T	G	A	C	T	T	T	T	G	G	C	C	T	G	G	G	T	C	G	G	G	G	T	T	A	A	A	G	T	T	C	G	T	T	T	C	T	C	G	G	T	T
Bargamin_Cr	OmyBARG15C_0122	reference	MFSALM	T	C	G	G	G	G	A	C	T	C	G	G	A	G	T	C	T	T	A	A	T	C	T	G	G	G	T	C	A	A	G	G	T	T	0	0	T	T	T	T	T	C	G	G	T	C
Bear_Cr	OmyBEAR12C_0001	reference	UPCLWR	T	T	G	A	T	G	C	C	C	C	T	G	A	A	C	C	T	G	A	G	C	C	G	G	A	G	C	C	A	G	G	G	T	G	C	C	C	C	T	C	C	C	A	G	T	C
Bear_Cr	OmyBEAR12C_0002	reference	UPCLWR	T	C	G	A	T	G	A	C	T	C	T	G	A	G	C	C	T	G	G	G	C	C	G	G	G	G	C	C	A	A	A	G	G	G	C	C	T	C	T	C	T	C	G	G	T	C
Bear_Cr	OmyBEAR12C_0003	reference	UPCLWR	T	C	G	A	G	G	A	C	T	T	T	G	A	A	T	C	T	G	G	G	C	C	T	T	A	G	T	C	A	G	A	A	T	T	C	G	T	T	T	T	C	C	A	G	T	C
Bear_Cr	OmyBEAR12C_0004	reference	UPCLWR	T	C	G	A	T	G	C	C	T	T	T	G	A	G	T	C	T	T	A	A	C	C	T	T	A	G	T	C	A	G	A	G	T	T	C	G	T	T	T	C	T	C	G	G	T	T
Bear_Cr	OmyBEAR12C_0005	reference	UPCLWR	T	C	G	A	G	G	A	A	T	T	T	G	A	A	T	T	T	T	A	G	C	C	T	T	G	G	T	C	A	G	A	G	T	T	C	G	T	C	T	C	C	C	A	G	T	T
Bear_Cr	OmyBEAR12C_0006	reference	UPCLWR	C	C	A	A	T	G	C	C	C	C	T	G	A	A	T	T	G	G	G	G	C	C	T	T	A	G	C	C	A	G	A	G	T	T	C	C	T	C	C	C	C	C	A	G	T	C
Bear_Cr	OmyBEAR12C_0007	reference	UPCLWR	T	C	G	A	T	G	A	C	T	T	T	G	A	G	T	C	T	T	A	G	C	C	T	T	G	G	T	T	A	G	A	G	T	T	C	G	T	T	T	C	T	C	A	G	T	T
Bear_Cr	OmyBEAR12C_0008	reference	UPCLWR	T	C	G	A	G	G	C	C	T	T	T	G	A	G	T	C	T	G	G	G	T	C	T	T	A	G	C	C	A	A	A	A	G	G	C	G	T	C	T	T	C	C	G	G	T	C
Bear_Cr	OmyBEAR12C_0009	reference	UPCLWR	T	C	G	A	G	G	A	C	T	T	T	G	G	G	C	C	T	G	G	G	T	C	T	G	G	G	T	C	A	G	G	G	T	T	C	G	T	T	C	C	C	C	A	G	T	C
Bear_Cr	OmyBEAR12C_0010	reference	UPCLWR	T	C	G	A	G	G	C	C	T	C	G	G	A	G	T	T	T	G	A	A	T	C	T	T	A	G	T	C	A	A	A	G	T	G	C	G	T	T	T	T	C	C	G	G	T	C
Bear_Cr	OmyBEAR12C_0011	reference	UPCLWR	T	C	A	A	T	G	A	A	T	T	T	T	A	G	T	T	T	G	G	G	C	C	T	G	G	G	C	C	A	A	G	G	T	G	G	G	T	C	T	C	T	C	A	G	T	T
Bear_Cr	OmyBEAR12C_0012	reference	UPCLWR	T	C	A	A	G	G	C	C	T	T	G	G	A	G	T	C	T	G	G	G	C	C	T	T	A	G	T	C	A	G	A	G	T	G	C	C	T	T	T	T	T	C	G	G	T	T
Bear_Cr	OmyBEAR12C_0013	reference	UPCLWR	T	T	A	A	T	G	A	C	T	T	T	T	A	G	T	C	T	G	G	G	C	C	T	G	G	G	T	C	A	A	G	G	G	G	C	G	C	C	T	T	C	C	A	G	T	T
Bear_Cr	OmyBEAR12C_0014	reference	UPCLWR	T	C	A	A	G	G	A	C	T	T	T	G	G	G	T	T	T	G	A	G	C	C	T	T	A	G	T	T	A	A	A	A	T	G	C	C	T	C	T	C	C	C	G	G	T	T
Bear_Cr	OmyBEAR12C_0015	reference	UPCLWR	T	T	G	G	G	G	C	C	T	T	T	G	A	G	T	C	T	T	A	A	C	C	T	T	A	G	T	C	A	G	A	G	T	G	G	G	T	T	T	C	T	C	G	G	T	C
Bear_Cr	OmyBEAR12C_0016	reference	UPCLWR	T	C	G	G	G	G	C	C	T	C	T	G	A	A	T	T	T	T	G	G	C	C	T	T	G	G	T	C	G	G	G	G	T	G	C	G	T	T	T	C	T	T	G	G	T	C
Bear_Cr	OmyBEAR12C_0017	reference	UPCLWR	T	T	A	A	G	G	C	C	T	T	G	G	A	A	C	C	G	G	G	G	T	T	T	T	A	A	T	T	A	G	A	G	T	T	C	G	T	C	T	T	C	C	A	G	C	C
Bear_Cr	OmyBEAR12C_0018	reference	UPCLWR	T	C	G	A	G	G	A	A	T	T	0	0	A	G	T	T	T	G	G	G	T	T	T	G	G	G	C	C	A	G	A	G	G	G	C	C	T	T	C	C	T	T	G	G	C	C
Bear_Cr	OmyBEAR12C_0019	reference	UPCLWR	T	C	G	A	G	G	A	C	C	C	T	G	G	G	T	C	T	G	G	G	C	C	T	G	A	G	C	C	A	A	A	A	T	T	C	G	T	T	T	T	T	C	A	G	C	C
Bear_Cr	OmyBEAR12C_0020	reference	UPCLWR	T	T	G	A	G	G	C	C	T	T	G	G	A	A	T	C	G	G	G	G	C	C	T	G	A	G	T	C	A	A	A	G	G	G	C	C	T	C	C	C	T	C	A	A	T	C
Bear_Cr	OmyBEAR12C_0021	reference	UPCLWR	T	T	G	A	G	G	A	C	T	T	T	G	A	G	T	C	T	T	G	G	C	C	T	G	A	G	T	C	A	G	A	G	T	G	C	G	T	C	C	C	C	C	A	G	T	T
Bear_Cr	OmyBEAR12C_0022	reference	UPCLWR	T	T	G	A	G	G	A	C	T	C	T	G	A	G	T	C	T	G	A	G	T	C	T	G	G	G	T	C	A	G	G	G	T	T	C	C	T	T	T	C	C	C	A	G	T	C
Bear_Cr	OmyBEAR12C_0023	reference	UPCLWR	T	T	A	A	T	G	A	C	T	C	T	T	G	G	T	C	T	G	G	G	C	C	T	T	G	G	T	C	G	G	A	G	T	G	C	G	T	T	T	T	C	C	A	G	C	C
Bear_Cr	OmyBEAR12C_0024	reference	UPCLWR	T	C	G	A	T	G	A	A	T	C	G	G	G	G	T	T	T	G	A	G	C	C	T	T	A	G	T	T	A	A	G	G	T	T	C	G	T	T	T	C	C	C	A	G	T	T
Bear_Cr	OmyBEAR12C_0025	reference	UPCLWR	C	C	A	A	G	G	A	C	T	T	G	G	A	G	T	T	T	G	A	G	C	C	T	T	A	A	T	C	A	G	A	G	T	T	C	C	T	C	T	T	T	C	A	G	T	C
Bear_Cr	OmyBEAR12C_0026	reference	UPCLWR	T	C	A	A	T	G	A	C	T	T	T	T	A	G	T	C	T	G	G	G	C	C	T	T	G	G	C	C	A	A	G	G	G	G	C	C	T	T	T	C	C	C	A	G	T	T
Bear_Cr	OmyBEAR12C_0027	reference	UPCLWR	T	C	G	A	G	G	A	C	T	T	T	G	A	A	T	T	T	G	A	G	C	C	T	G	A	G	T	C	G	G	A	G	T	T	C	C	T	T	T	T	C	C	G	G	T	T
Boulder_Cr	OmyBOUL14C_0001	reference	LOWSALM	T	T	A	A	G	G	A	C	T	T	T	G	A	G	T	C	G	G	G	G	T	C	T	G	G	G	T	T	A	G	G	G	T	G	G	G	T	T	C	C	C	C	A	A	T	C
Boulder_Cr	OmyBOUL14C_0002	reference	LOWSALM	T	C	A	A	T	G	C	C	T	T	G	G	A	A	T	C	T	G	A	A	T	C	G	G	A	G	T	T	A	G	A	G	T	G	G	G	T	C	T	T	C	C	A	A	T	T
Boulder_Cr	OmyBOUL14C_0003	reference	LOWSALM	T	C	A	A	G	G	C	C	T	T	T	T	A	A	T	C	T	G	A	G	C	C	G	G	G	G	T	T	A	A	G	G	T	G	G	G	T	T	C	C	C	C	A	G	T	C
Boulder_Cr	OmyBOUL14C_0004	reference	LOWSALM	C	C	A	A	G	G	A	C	T	T	T	G	G	G	T	C	G	G	A	G	C	C	G	G	A	G	T	C	A	G	A	G	G	G	C	C	T	C	T	T	C	C	A	G	T	C
Boulder_Cr	OmyBOUL14C_0005	reference	LOWSALM	C	C	A	A	G	G	A	C	T	C	T	G	G	G	T	C	T	G	A	A	C	C	T	G	G	G	T	T	A	G	A	G	G	G	G	G	T	T	C	C	C	C	G	G	T	T
Boulder_Cr	OmyBOUL14C_0006	reference	LOWSALM	T	T	G	A	G	G	A	C	T	C	T	G	A	G	C	C	G	G	A	A	T	C	G	G	A	G	T	T	G	G	A	G	T	T	C	G	T	T	T	C	C	C	G	G	C	C
Boulder_Cr	OmyBOUL14C_0007	reference	LOWSALM	C	C	G	A	G	G	C	C	T	T	G	G	G	G	C	C	T	G	A	G	T	T	T	G	A	G	T	C	A	G	A	G	G	G	C	C	T	T	C	C	T	C	A	G	T	T
Boulder_Cr	OmyBOUL14C_0008	reference	LOWSALM	T	C	A	A	G	G	C	C	C	C	T	G	A	A	T	C	T	G	A	A	T	C	T	G	G	G	T	T	G	G	A	G	G	G	G	G	T	T	C	C	C	C	A	G	C	C
Boulder_Cr	OmyBOUL14C_0009	reference	LOWSALM	T	C	A	A	G	G	A	C	T	C	T	G	A	G	T	C	T	G	A	G	T	C	G	G	A	G	T	C	G	G	A	G	G	G	C	G	T	C	T	C	C	C	A	G	T	T
Boulder_Cr	OmyBOUL14C_0010	reference	LOWSALM	T	T	G	G	G	G	C	C	C	C	G	G	G	G	C	C	T	T	A	G	T	T	T	G	A	G	T	C	A	G	G	G	T	T	C	G	T	T	T	C	C	C	A	G	T	T
Boulder_Cr	OmyBOUL14C_0011	reference	LOWSALM	C	C	A	A	G	G	A	C	T	C	T	G	A	A	T	T	G	G	A	A	T	T	T	G	G	G	T	C	A	G	A	G	G	G	C	G	T	T	C	C	C	C	A	A	T	T
Boulder_Cr	OmyBOUL14C_0012	reference	LOWSALM	C	C	A	A	T	G	A	C	T	C	T	G	A	G	C	C	G	G	G	G	C	C	T	G	A	G	T	T	G	G	A	G	T	G	G	G	T	T	C	C	T	C	A	G	C	C
Boulder_Cr	OmyBOUL14C_0013	reference	LOWSALM	T	T	A	A	G	G	A	C	T	T	G	G	A	G	T	C	T	G	A	G	T	C	G	G	A	G	T	T	A	A	A	A	G	G	G	G	T	T	T	C	C	C	A	G	T	C
Boulder_Cr	OmyBOUL14C_0014	reference	LOWSALM	T	C	A	A	T	G	A	C	C	C	T	G	A	A	T	C	G	G	A	A	T	C	T	G	G	G	T	C	A	G	G	G	G	G	C	G	T	T	C	C	C	C	A	G	T	T
Boulder_Cr	OmyBOUL14C_0015	reference	LOWSALM	T	T	A	A	G	G	A	C	T	C	T	T	A	G	T	C	G	G	G	G	T	C	G	G	G	G	T	C	A	G	A	A	T	G	C	C	T	T	C	C	C	C	A	A	T	T
Boulder_Cr	OmyBOUL14C_0016	reference	LOWSALM	T	T	G	A	G	G	C	C	C	C	G	G	G	G	C	C	G	G	A	G	T	C	G	G	G	G	T	T	A	G	G	G	T	G	C	G	T	T	T	C	C	C	A	A	T	T
Boulder_Cr	OmyBOUL14C_0017	reference	LOWSALM	T	C	A	A	G	G	A	C	T	T	G	G	A	A	T	C	G	G	A	G	T	C	T	G	A	G	T	T	A	G	G	G	G	G	C	G	T	T	T	T	C	C	A	A	T	C
Boulder_Cr	OmyBOUL14C_0018	reference	LOWSALM	T	C	G	A	G	G	C	C	T	T	T	G	A	G	T	C	T	G	A	G	C	C	G	G	G	G	T	C	G	G	G	G	T	T	C	G	T	T	T	T	T	C	G	G	T	T
Boulder_Cr	OmyBOUL14C_0019	reference	LOWSALM	T	C	A	A	G	G	A	C	T	C	T	T	A	A	T	T	G	G	A	G	T	T	G	G	A	G	T	C	A	G	A	G	G	G	C	C	T	T	T	C	T	C	A	G	C	C
Boulder_Cr	OmyBOUL14C_0020	reference	LOWSALM	C	C	G	A	G	G	A	C	C	C	T	G	G	G	T	C	T	G	A	G	C	C	T	G	G	G	T	C	A	G	G	G	T	G	G	G	T	T	C	C	C	C	G	G	T	C
Boulder_Cr	OmyBOUL14C_0021	reference	LOWSALM	T	C	A	A	G	G	C	C	T	C	T	G	A	G	T	C	T	G	A	A	C	C	T	G	A	G	C	C	A	A	G	G	T	G	G	G	T	T	C	C	C	C	G	G	T	C
Boulder_Cr	OmyBOUL14C_0022	reference	LOWSALM	T	T	A	A	G	G	A	A	T	T	G	G	A	A	C	C	T	G	A	G	C	C	T	T	A	G	T	C	A	G	A	A	G	G	G	G	T	T	T	C	C	C	A	A	T	C
Boulder_Cr	OmyBOUL14C_0023	reference	LOWSALM	T	C	A	A	G	G	A	C	T	T	G	G	A	G	T	C	T	G	A	G	C	C	G	G	A	G	T	C	A	G	A	G	T	G	C	G	T	C	T	C	C	C	G	G	T	C
Boulder_Cr	OmyBOUL14C_0024	reference	LOWSALM	T	T	G	A	G	G	C	C	T	T	T	G	A	G	C	C	G	G	G	G	T	C	G	G	A	G	T	C	A	G	G	G	T	T	C	G	T	C	T	C	T	C	G	G	T	T
Boulder_Cr	OmyBOUL14C_0025	reference	LOWSALM	T	T	A	A	G	G	A	A	T	T	T	G	G	G	C	C	T	G	A	G	T	C	T	G	A	G	T	T	A	G	G	G	G	G	G	G	T	T	C	C	C	C	A	A	T	C
Boulder_Cr	OmyBOUL14C_0026	reference	LOWSALM	T	C	G	A	G	G	A	C	C	C	T	G	G	G	T	C	G	G	A	G	C	C	T	G	G	G	T	C	A	G	G	G	T	T	G	G	T	T	T	T	T	C	A	G	T	T
Boulder_Cr	OmyBOUL14C_0027	reference	LOWSALM	T	T	A	A	G	G	A	C	T	C	G	G	A	G	T	C	T	G	A	G	T	C	T	G	A	G	T	T	A	G	A	G	T	G	G	G	T	T	T	T	C	C	A	G	T	C
Boulder_Cr	OmyBOUL14C_0028	reference	LOWSALM	T	C	A	A	G	G	A	C	C	C	T	G	A	G	C	C	G	G	A	A	T	C	G	G	G	G	C	C	A	G	A	G	T	G	G	G	C	C	T	C	C	C	A	G	T	T
Boulder_Cr	OmyBOUL14C_0029	reference	LOWSALM	T	C	G	A	G	G	C	C	T	C	T	G	A	G	C	C	T	G	A	G	T	T	T	G	A	A	T	T	A	G	A	G	T	G	C	G	T	T	T	C	T	C	G	G	T	T
Boulder_Cr	OmyBOUL14C_0030	reference	LOWSALM	T	C	A	A	G	G	A	C	T	C	T	G	A	G	C	C	T	G	A	G	T	C	G	G	A	A	T	T	A	G	A	G	T	G	C	G	T	T	T	C	C	C	G	G	T	T
Boulder_Cr	OmyBOUL14C_0031	reference	LOWSALM	T	C	A	A	G	G	C	C	T	C	G	G	A	G	C	C	T	G	G	G	C	C	T	T	A	G	C	C	A	A	G	G	T	T	C	G	T	C	C	C	C	C	G	G	T	T
Boulder_Cr	OmyBOUL14C_0032	reference	LOWSALM	T	T	A	A	G	G	A	C	T	C	T	G	G	G	T	C	G	G	G	G	T	C	T	G	A	G	T	T	A	A	G	G	T	T	C	C	T	T	T	C	T	C	A	A	T	C
Boulder_Cr	OmyBOUL14C_0033	reference	LOWSALM	T	C	A	A	G	G	A	A	T	C	T	T	G	G	C	C	G	G	A	G	T	C	T	T	G	G	T	C	A	G	A	G	G	G	C	G	T	T	T	C	C	C	G	G	T	T
Boulder_Cr	OmyBOUL14C_0034	reference	LOWSALM	T	C	G	A	G	G	A	A	C	C	G	G	A	G	T	T	T	G	A	G	C	C	T	G	A	G	C	C	A	G	G	G	T	G	G	G	T	C	T	C	C	C	A	G	T	T
Boulder_Cr	OmyBOUL14C_0035	reference	LOWSALM	T	C	G	A	G	G	A	C	C	C	T	G	G	G	C	C	G	G	A	G	T	C	T	G	A	G	T	C	A	A	A	G	T	G	C	G	T	C	C	C	T	C	G	G	T	T
Boulder_Cr	OmyBOUL14C_0037	reference	LOWSALM	T	C	A	A	G	G	A	A	T	C	G	G	A	A	T	C	G	G	A	G	T	C	G	G	A	G	T	T	A	G	A	A	G	G	G	G	T	T	T	C	C	C	A	G	T	C
Boulder_Cr	OmyBOUL14C_0038	reference	LOWSALM	T	C	A	A	T	G	C	C	C	C	G	G	G	G	C	C	T	G	A	A	T	C	T	G	A	G	T	T	A	G	G	G	G	G	G	G	T	T	T	C	C	C	A	G	C	C
Boulder_Cr	OmyBOUL14C_0039	reference	LOWSALM	C	C	A	A	T	G	A	A	T	T	T	T	A	G	T	C	T	G	A	G	C	C	T	G	A	G	T	C	A	G	G	G	T	G	G	G	T	C	T	T	C	C	G	G	T	T
Boulder_Cr	OmyBOUL14C_0040	reference	LOWSALM	C	C	A	A	G	G	A	C	T	C	T	T	G	G	T	C	T	G	A	G	C	C	G	G	A	G	T	C	A	G	A	G	T	G	C	G	T	C	C	C	C	C	A	G	T	T
Boulder_Cr	OmyBOUL14C_0041	reference	LOWSALM	T	T	A	A	T	G	A	C	T	C	T	G	A	G	T	T	G	G	A	G	C	C	G	G	A	G	T	C	A	G	A	G	T	T	C	G	T	T	T	C	T	C	A	G	C	C
Boulder_Cr	OmyBOUL14C_0042	reference	LOWSALM	C	C	A	A	G	G	C	C	T	T	T	G	A	A	T	C	T	G	A	A	T	C	T	G	A	A	T	T	A	G	A	G	T	G	G	G	T	C	T	C	T	C	G	G	C	C
Boulder_Cr	OmyBOUL14C_0043	reference	LOWSALM	C	C	A	A	T	G	A	C	T	T	T	G	A	G	C	C	T	T	G	G	T	C	T	G	G	G	T	T	G	G	A	G	T	G	G	G	T	T	T	C	T	C	A	G	T	C
Boulder_Cr	OmyBOUL14C_0044	reference	LOWSALM	T	C	A	A	T	G	A	C	T	C	G	G	A	A	T	C	T	G	A	G	C	C	T	G	A	G	T	T	A	G	A	A	T	G	C	G	T	T	T	T	C	C	A	G	T	C
Boulder_Cr	OmyBOUL14C_0045	reference	LOWSALM	T	C	A	A	G	G	A	C	T	C	G	G	A	G	T	C	T	G	A	A	T	C	G	G	G	G	T	C	A	G	A	G	G	G	G	G	T	C	T	C	C	C	A	G	C	C
Boulder_Cr	OmyBOUL14C_0046	reference	LOWSALM	T	T	A	A	T	G	A	C	T	C	G	G	A	A	T	T	G	G	G	G	C	C	G	G	A	G	T	T	A	A	G	G	G	G	C	G	T	T	T	T	C	C	G	G	T	T
Boulder_Cr	OmyBOUL14C_0047	reference	LOWSALM	T	T	A	A	G	G	A	C	C	C	T	T	G	G	C	C	T	G	A	G	T	C	T	G	G	G	T	T	A	G	A	G	G	G	C	G	T	C	T	C	T	C	G	G	T	C
Canyon_Cr	OmyCANY04C_0001	reference	UPCLWR	C	C	G	G	T	G	A	C	T	C	T	T	A	G	T	C	T	G	A	G	C	C	T	T	A	G	T	C	A	G	A	G	T	G	C	C	T	T	T	T	C	C	A	A	T	C
Canyon_Cr	OmyCANY04C_0002	reference	UPCLWR	T	C	A	A	T	T	A	C	T	T	T	T	A	G	T	C	G	G	G	G	C	C	T	G	A	G	C	C	A	A	A	G	T	T	C	G	T	C	T	C	C	C	G	G	T	C
Canyon_Cr	OmyCANY04C_0003	reference	UPCLWR	T	T	A	A	G	G	A	C	T	C	G	G	A	G	C	C	T	G	A	G	C	C	T	T	G	G	T	T	A	G	A	G	T	G	C	C	T	T	T	C	C	C	G	G	C	C
Canyon_Cr	OmyCANY04C_0004	reference	UPCLWR	T	C	A	A	T	G	A	C	T	T	T	G	G	G	T	C	G	G	A	G	T	C	T	T	A	G	T	C	A	A	G	G	T	G	C	C	T	T	C	C	C	C	G	G	T	C
Canyon_Cr	OmyCANY04C_0005	reference	UPCLWR	C	C	G	G	T	G	A	C	T	T	T	T	A	A	T	C	T	G	A	G	C	C	T	T	A	G	C	C	A	A	A	G	G	G	C	C	T	C	T	C	T	C	G	G	T	C
Canyon_Cr	OmyCANY04C_0006	reference	UPCLWR	T	C	A	A	G	G	A	C	T	C	T	G	A	A	T	C	T	G	G	G	C	C	T	T	G	G	C	C	A	G	G	G	T	T	C	C	T	T	T	C	C	C	G	G	T	C
Canyon_Cr	OmyCANY04C_0008	reference	UPCLWR	T	C	G	A	T	T	A	A	T	T	T	G	A	G	C	C	T	G	G	G	C	C	T	T	A	G	C	C	A	G	G	G	T	T	C	C	T	T	T	T	T	C	G	G	T	T
Canyon_Cr	OmyCANY04C_0009	reference	UPCLWR	C	C	G	A	T	G	A	C	T	T	T	T	G	G	T	T	T	G	A	G	T	C	T	G	A	G	C	C	A	A	A	G	T	T	C	C	T	C	C	C	C	C	G	G	T	T
Canyon_Cr	OmyCANY04C_0010	reference	UPCLWR	T	T	G	A	G	G	C	C	T	C	G	G	A	G	T	C	T	T	A	G	C	C	T	T	G	G	T	C	G	G	G	G	T	T	C	C	T	C	T	C	T	C	G	G	T	C
Canyon_Cr	OmyCANY04C_0011	reference	UPCLWR	T	C	G	A	G	G	A	C	T	C	G	G	G	G	T	C	T	T	A	G	C	C	T	T	G	G	T	C	A	G	A	G	T	T	C	C	T	C	T	C	T	C	G	G	T	C
Canyon_Cr	OmyCANY04C_0012	reference	UPCLWR	T	C	G	A	T	G	A	C	T	T	T	T	G	G	T	C	G	G	A	G	C	C	T	T	G	G	C	C	A	G	A	G	T	G	C	G	T	T	T	C	C	C	G	G	T	T
Canyon_Cr	OmyCANY04C_0013	reference	UPCLWR	T	C	A	A	T	T	C	C	T	C	T	T	A	G	T	C	T	G	G	G	T	C	T	T	G	G	C	C	A	G	G	G	T	T	G	G	T	T	T	T	T	T	G	G	C	C
Canyon_Cr	OmyCANY04C_0014	reference	UPCLWR	T	T	G	A	G	G	A	C	T	C	T	G	A	A	T	T	T	G	A	A	C	C	T	T	A	G	C	C	A	A	A	G	G	G	C	C	T	T	T	T	T	C	G	G	T	T
Canyon_Cr	OmyCANY04C_0015	reference	UPCLWR	T	T	A	A	G	G	A	C	T	T	T	G	G	G	T	C	T	G	G	G	C	C	T	T	G	G	C	C	A	G	A	G	T	G	C	G	T	T	T	T	T	C	G	G	T	C
Canyon_Cr	OmyCANY04C_0016	reference	UPCLWR	C	C	A	A	T	G	A	C	T	C	T	G	A	G	T	C	T	G	A	G	C	C	T	G	A	G	T	C	A	A	A	G	T	G	C	G	T	T	T	C	T	C	G	G	T	T
Canyon_Cr	OmyCANY04C_0017	reference	UPCLWR	T	C	A	A	G	G	A	A	T	C	T	T	G	G	C	C	G	G	G	G	C	C	T	T	A	G	T	C	A	G	A	A	T	G	G	G	T	T	T	C	C	C	A	G	T	T
Canyon_Cr	OmyCANY04C_0018	reference	UPCLWR	T	C	A	A	T	G	A	C	T	T	T	G	A	G	T	T	G	G	A	A	T	C	T	T	G	G	T	C	A	G	A	G	T	T	C	G	T	T	T	C	C	C	G	G	T	C
Canyon_Cr	OmyCANY04C_0019	reference	UPCLWR	T	T	G	A	G	G	A	C	T	T	G	G	G	G	T	C	T	G	A	A	C	C	T	T	G	G	T	T	G	G	A	A	T	G	C	C	T	C	C	C	C	C	G	G	T	C
Canyon_Cr	OmyCANY04C_0020	reference	UPCLWR	T	C	G	A	G	G	A	A	T	T	T	T	A	G	T	T	T	G	A	G	C	C	T	G	G	G	T	C	A	A	A	G	T	T	C	G	T	C	T	C	C	C	A	G	T	C
Canyon_Cr	OmyCANY04C_0021	reference	UPCLWR	T	C	G	G	T	T	A	A	T	C	T	G	A	A	C	C	T	G	G	G	C	C	T	T	G	G	T	C	A	A	G	G	T	G	C	G	T	T	T	T	C	C	G	G	T	T
Canyon_Cr	OmyCANY04C_0022	reference	UPCLWR	T	T	G	A	G	G	C	C	T	C	G	G	G	G	T	T	T	T	A	G	C	C	T	T	G	G	T	C	G	G	A	G	T	T	0	0	T	C	C	C	C	C	G	G	T	C
Canyon_Cr	OmyCANY04C_0024	reference	UPCLWR	T	C	G	A	T	T	C	C	T	C	T	T	A	G	T	T	T	G	G	G	T	C	T	T	G	G	T	C	A	G	A	A	T	T	C	C	T	T	T	C	C	C	G	G	T	T
Canyon_Cr	OmyCANY04C_0025	reference	UPCLWR	T	T	A	A	T	G	C	C	T	C	T	T	A	A	T	C	G	G	A	G	T	C	T	G	G	G	T	C	A	G	A	G	G	G	G	G	T	C	T	C	C	C	G	G	T	C
Canyon_Cr	OmyCANY04C_0026	reference	UPCLWR	T	C	G	A	G	G	A	C	T	C	G	G	A	G	T	T	T	T	A	G	C	C	T	T	G	G	T	C	A	G	G	G	T	T	0	0	T	T	C	C	T	C	G	G	T	C
Canyon_Cr	OmyCANY04C_0027	reference	UPCLWR	T	T	A	A	G	G	A	A	T	C	T	G	G	G	T	T	G	G	A	G	C	C	T	T	G	G	T	C	A	G	A	G	G	G	C	G	T	C	C	C	C	C	G	G	T	T
Canyon_Cr	OmyCANY04C_0028	reference	UPCLWR	T	T	G	A	T	G	C	C	T	C	T	T	A	A	T	C	T	T	A	G	T	C	T	G	A	G	C	C	A	A	A	G	G	G	C	C	T	T	T	C	T	C	G	G	T	C
Canyon_Cr	OmyCANY04C_0029	reference	UPCLWR	T	C	G	A	T	G	C	C	T	C	T	T	A	G	C	C	T	G	G	G	C	C	T	T	G	G	C	C	A	A	G	G	T	T	C	C	T	T	T	C	T	T	G	G	T	C
Canyon_Cr	OmyCANY04C_0030	reference	UPCLWR	C	C	G	G	T	G	A	C	T	T	T	G	A	G	T	C	G	G	A	G	C	C	T	T	G	G	C	C	A	G	A	G	T	T	C	G	T	T	T	T	T	C	G	G	C	C
Canyon_Cr	OmyCANY04C_0031	reference	UPCLWR	C	C	G	G	T	T	C	C	T	C	T	T	A	G	T	C	T	T	G	G	T	C	T	T	A	G	T	C	A	A	A	G	T	T	C	C	T	T	T	C	T	T	A	G	T	C
Canyon_Cr	OmyCANY04C_0032	reference	UPCLWR	T	C	G	A	T	G	A	C	T	T	T	G	G	G	T	T	G	G	A	G	C	C	T	G	G	G	C	C	A	G	G	G	T	T	C	G	T	C	T	C	C	C	G	G	T	C
Canyon_Cr	OmyCANY04C_0033	reference	UPCLWR	T	C	G	G	T	G	A	C	T	C	T	T	A	A	C	C	T	T	A	G	C	C	T	T	G	G	T	C	A	G	G	G	T	T	C	C	T	T	T	T	T	C	A	G	C	C
Canyon_Cr	OmyCANY04C_0034	reference	UPCLWR	C	C	A	A	G	G	C	C	T	T	T	T	G	G	C	C	T	G	G	G	T	C	T	T	G	G	C	C	A	G	A	A	T	G	C	G	C	C	T	T	T	C	G	G	T	C
Canyon_Cr	OmyCANY04C_0035	reference	UPCLWR	T	T	G	G	G	G	C	C	T	C	T	G	G	G	T	C	T	G	A	G	C	C	T	T	A	G	C	C	A	G	A	G	T	T	G	G	T	T	T	C	T	T	G	G	T	C
Canyon_Cr	OmyCANY04C_0036	reference	UPCLWR	T	T	G	G	T	G	A	C	T	C	T	G	A	G	T	C	T	G	A	A	C	C	T	T	A	G	C	C	A	G	A	G	T	G	C	G	T	T	T	C	C	C	A	G	T	T
Canyon_Cr	OmyCANY04C_0037	reference	UPCLWR	T	C	A	A	G	G	C	C	T	T	T	T	A	G	T	C	G	G	G	G	C	C	T	T	G	G	C	C	A	G	A	G	T	G	G	G	T	T	T	C	T	C	G	G	T	C
Canyon_Cr	OmyCANY04C_0038	reference	UPCLWR	T	T	A	A	G	G	C	C	T	T	G	G	A	G	T	C	T	T	A	A	C	C	T	T	G	G	C	C	A	A	A	G	T	T	C	C	T	T	T	C	C	C	G	G	T	C
Canyon_Cr	OmyCANY04C_0039	reference	UPCLWR	T	C	G	A	T	G	C	C	T	T	T	T	G	G	T	T	T	G	A	G	C	C	T	T	A	G	T	C	A	A	A	A	T	G	G	G	C	C	T	C	T	C	A	A	T	T
Canyon_Cr	OmyCANY04C_0040	reference	UPCLWR	T	T	A	A	G	G	C	C	T	C	T	T	A	G	T	T	T	T	G	G	C	C	T	T	A	G	C	C	A	A	A	A	T	T	C	C	T	C	T	C	T	C	G	G	T	C
Canyon_Cr	OmyCANY04C_0041	reference	UPCLWR	T	T	G	G	T	T	A	C	T	T	T	T	A	G	T	C	T	T	A	G	C	C	T	T	G	G	C	C	A	A	G	G	T	G	C	C	T	C	T	C	T	C	A	G	T	C
Canyon_Cr	OmyCANY04C_0042	reference	UPCLWR	T	C	G	G	T	G	C	C	T	C	T	T	A	A	C	C	T	T	G	G	T	C	T	T	G	G	T	C	A	A	A	G	T	T	C	C	T	T	T	C	T	T	G	G	T	C
Canyon_Cr	OmyCANY04C_0043	reference	UPCLWR	C	C	G	A	T	T	A	C	T	C	T	T	A	A	T	T	T	G	A	G	C	C	T	T	A	G	T	C	A	A	G	G	T	G	C	C	T	T	T	C	T	C	A	G	T	C
Canyon_Cr	OmyCANY04C_0044	reference	UPCLWR	T	T	G	G	G	G	A	C	T	C	T	G	A	A	T	T	G	G	A	G	C	C	T	G	A	G	C	C	A	A	A	G	T	T	C	G	T	C	C	C	T	C	G	G	T	T
Canyon_Cr	OmyCANY04C_0045	reference	UPCLWR	C	C	G	G	T	G	C	C	C	C	T	G	G	G	T	T	T	T	A	G	C	C	T	T	A	G	T	C	A	A	A	A	T	G	C	G	T	T	T	C	C	C	G	G	T	C
Canyon_Cr	OmyCANY04C_0046	reference	UPCLWR	T	T	G	G	T	T	C	C	T	C	T	T	A	A	T	C	T	T	A	G	T	C	T	T	G	G	C	C	A	A	A	G	G	G	C	G	T	C	T	C	T	T	G	G	T	C
Canyon_Cr	OmyCANY04C_0047	reference	UPCLWR	T	T	G	A	T	G	C	C	C	C	T	G	G	G	T	C	T	T	G	G	T	C	T	T	A	G	C	C	A	A	G	G	T	G	0	0	T	C	T	T	T	T	G	G	T	C
Catherine_Cr	OmyCTHW12S_0150	reference	GRROND	C	C	A	A	T	T	A	C	T	C	T	G	A	G	T	T	T	G	A	G	T	T	T	T	A	A	T	C	G	G	A	G	T	G	C	G	T	C	T	C	T	C	G	G	C	C
Catherine_Cr	OmyCTHW12S_0156	reference	GRROND	C	C	A	A	G	G	C	C	C	C	G	G	A	A	T	T	T	G	A	G	C	C	T	T	G	G	T	C	A	A	G	G	G	G	C	C	T	C	T	C	T	C	A	A	T	C
Catherine_Cr	OmyCTHW12S_0168	reference	GRROND	T	C	A	A	G	G	A	C	T	C	G	G	A	G	C	C	T	G	G	G	C	C	T	G	G	G	T	C	A	A	A	G	G	G	C	C	T	T	C	C	C	C	G	G	C	C
Catherine_Cr	OmyCTHW12S_0205	reference	GRROND	T	C	G	G	G	G	C	C	T	T	T	T	A	G	T	C	G	G	A	G	T	C	T	G	G	G	T	T	A	G	G	G	T	G	G	G	T	C	T	C	C	C	G	G	T	C
Catherine_Cr	OmyCTHW12S_0239	reference	GRROND	T	T	A	A	G	G	C	C	T	C	G	G	A	A	T	T	T	G	G	G	T	C	T	T	G	G	T	C	A	G	A	A	T	T	C	C	T	C	T	C	T	C	G	G	T	C
Catherine_Cr	OmyCTHW12S_0249	reference	GRROND	C	C	A	A	G	G	A	A	C	C	T	G	G	G	C	C	T	G	G	G	T	C	T	T	G	G	T	T	A	A	A	A	G	G	C	G	T	T	T	C	C	C	A	G	T	T
Catherine_Cr	OmyCTHW12S_0264	reference	GRROND	T	C	0	0	G	G	C	C	T	T	T	G	G	G	C	C	G	G	G	G	C	C	0	0	G	G	C	C	G	G	A	G	G	G	C	C	T	T	C	C	C	C	A	G	C	C
Catherine_Cr	OmyCTHW12S_0315	reference	GRROND	T	C	A	A	G	G	C	C	T	T	T	T	A	G	T	C	T	G	G	G	T	C	T	G	A	G	T	T	A	A	G	G	T	G	G	G	T	T	T	C	C	C	G	G	T	C
Catherine_Cr	OmyCTHW12S_0320	reference	GRROND	T	C	A	A	G	G	C	C	T	C	T	G	A	A	T	C	G	G	G	G	T	C	0	0	G	G	T	C	A	G	A	G	T	T	0	0	T	C	T	C	C	C	G	G	T	C
Catherine_Cr	OmyCTHW12S_0327	reference	GRROND	T	C	A	A	G	G	A	C	T	T	G	G	G	G	T	T	T	G	A	A	C	C	T	G	G	G	C	C	G	G	G	G	G	G	0	0	C	C	C	C	T	C	A	G	T	T
Catherine_Cr	OmyCTHW13S_0009	reference	GRROND	T	C	A	A	G	G	A	C	T	C	G	G	A	G	T	C	G	G	G	G	C	C	T	G	G	G	T	C	A	G	G	G	T	G	0	0	C	C	T	C	C	C	G	G	T	T
Catherine_Cr	OmyCTHW13S_0014	reference	GRROND	T	C	G	A	T	T	C	C	T	C	G	G	G	G	T	C	G	G	A	G	T	C	T	G	A	G	T	C	A	A	A	G	G	G	C	C	T	C	T	C	C	C	A	G	C	C
Catherine_Cr	OmyCTHW13S_0015	reference	GRROND	C	C	G	A	G	G	A	C	T	C	T	G	A	A	C	C	G	G	G	G	T	T	T	T	G	G	T	C	A	G	A	G	T	G	C	G	C	C	C	C	T	C	A	G	T	C
Catherine_Cr	OmyCTHW13S_0022	reference	GRROND	T	C	A	A	T	G	C	C	T	T	T	G	A	A	T	C	T	G	G	G	T	C	T	T	A	G	C	C	A	G	G	G	T	G	C	C	T	T	C	C	C	C	A	G	T	C
Catherine_Cr	OmyCTHW13S_0023	reference	GRROND	T	C	G	G	G	G	A	A	T	T	G	G	A	G	T	T	T	G	G	G	C	C	T	G	A	G	C	C	G	G	G	G	G	G	C	C	T	T	T	T	C	C	G	G	T	T
Catherine_Cr	OmyCTHW13S_0024	reference	GRROND	C	C	A	A	G	G	A	C	T	T	T	G	A	G	C	C	T	G	G	G	C	C	T	T	G	G	T	C	A	G	A	A	G	G	C	G	T	C	T	C	C	C	A	G	T	C
Catherine_Cr	OmyCTHW13S_0028	reference	GRROND	C	C	A	A	G	G	A	C	T	C	T	T	A	A	T	C	T	G	A	G	C	C	G	G	A	A	C	C	A	G	A	A	T	T	C	C	C	C	T	T	C	C	A	G	T	C
Catherine_Cr	OmyCTHW13S_0030	reference	GRROND	T	T	A	A	G	G	C	C	T	C	T	G	A	G	C	C	G	G	A	G	C	C	0	0	G	G	T	T	A	A	A	G	T	T	C	G	T	T	T	C	C	C	G	G	T	T
Catherine_Cr	OmyCTHW13S_0031	reference	GRROND	T	C	A	A	G	G	C	C	T	C	T	G	G	G	T	T	G	G	A	A	C	C	T	T	A	A	T	T	A	A	A	G	G	G	C	C	C	C	C	C	T	T	G	G	C	C
Catherine_Cr	OmyCTHW13S_0034	reference	GRROND	C	C	A	A	T	T	A	A	T	T	T	G	A	G	T	C	T	G	A	G	C	C	G	G	A	G	T	C	A	A	A	G	T	T	C	C	T	T	T	C	T	T	G	G	T	C
Catherine_Cr	OmyCTHW13S_0040	reference	GRROND	T	C	G	A	T	G	C	C	T	T	G	G	A	G	T	C	T	G	G	G	T	C	T	T	G	G	C	C	A	G	A	G	T	G	C	G	T	C	T	T	C	C	A	G	T	C
Catherine_Cr	OmyCTHW13S_0041	reference	GRROND	T	T	G	G	G	G	C	C	T	C	T	G	G	G	T	T	G	G	A	G	T	C	T	T	G	G	C	C	G	G	A	G	G	G	C	C	T	C	T	T	C	C	G	G	C	C
Catherine_Cr	OmyCTHW13S_0052	reference	GRROND	T	C	G	A	T	G	C	C	T	C	T	T	G	G	T	C	G	G	G	G	T	C	T	G	G	G	T	T	A	A	A	G	T	G	C	G	T	C	C	C	C	C	G	G	T	T
Catherine_Cr	OmyCTHW13S_0053	reference	GRROND	C	C	G	A	G	G	C	C	C	C	T	T	G	G	T	C	G	G	A	A	C	C	T	G	G	G	T	C	A	G	A	A	T	T	C	C	C	C	C	C	T	C	G	G	T	T
Catherine_Cr	OmyCTHW13S_0068	reference	GRROND	C	C	A	A	G	G	A	A	T	T	T	G	A	G	T	C	G	G	G	G	C	C	G	G	G	G	C	C	G	G	A	G	T	G	C	G	T	T	T	T	C	C	G	G	T	C
Catherine_Cr	OmyCTHW13S_0070	reference	GRROND	T	C	G	A	G	G	A	C	T	C	T	G	A	G	C	C	T	T	G	G	T	C	T	G	A	G	T	T	A	G	A	G	G	G	C	C	C	C	C	C	C	C	A	G	T	C
Catherine_Cr	OmyCTHW13S_0077	reference	GRROND	T	C	G	A	T	G	C	C	T	T	T	T	A	G	T	T	G	G	A	A	T	C	T	T	G	G	C	C	A	A	G	G	G	G	G	G	C	C	T	C	C	C	A	G	T	T
Catherine_Cr	OmyCTHW13S_0082	reference	GRROND	C	C	G	A	T	G	A	A	C	C	T	G	A	G	T	C	T	G	A	A	C	C	T	G	G	G	T	C	G	G	G	G	T	G	C	G	T	C	T	C	C	C	A	G	C	C
Catherine_Cr	OmyCTHW13S_0083	reference	GRROND	C	C	A	A	T	G	C	C	T	C	G	G	A	A	C	C	T	G	A	G	T	C	T	T	A	G	T	C	A	A	A	A	G	G	C	C	T	T	T	C	C	C	G	G	T	C
Catherine_Cr	OmyCTHW13S_0107	reference	GRROND	C	C	G	A	G	G	A	C	T	T	T	G	A	A	T	C	T	G	A	A	T	C	T	G	A	G	T	C	A	A	G	G	G	G	C	C	C	C	T	C	C	C	G	G	T	C
Catherine_Cr	OmyCTHW13S_0113	reference	GRROND	C	C	G	A	T	T	A	C	C	C	G	G	A	G	0	0	G	G	0	0	T	C	T	G	G	G	T	C	A	G	A	G	T	G	G	G	0	0	T	C	C	C	A	G	T	T
Catherine_Cr	OmyCTHW13S_0123	reference	GRROND	T	C	A	A	G	G	C	C	C	C	T	G	G	G	C	C	G	G	A	A	C	C	T	G	A	A	T	T	A	A	A	G	G	G	C	C	T	T	T	C	C	C	G	G	T	C
Catherine_Cr	OmyCTHW13S_0126	reference	GRROND	C	C	G	A	T	G	C	C	T	C	G	G	A	G	T	C	G	G	A	A	C	C	T	G	A	G	T	T	A	G	A	A	G	G	C	G	C	C	T	C	C	C	A	G	C	C
Catherine_Cr	OmyCTHW13S_0130	reference	GRROND	C	C	A	A	G	G	C	C	T	T	T	G	A	G	T	C	G	G	A	G	T	C	G	G	G	G	C	C	A	G	G	G	T	T	C	G	T	C	C	C	T	C	A	G	T	T
Catherine_Cr	OmyCTHW13S_0131	reference	GRROND	T	C	A	A	G	G	A	C	T	C	T	G	G	G	C	C	T	G	A	G	C	C	T	G	A	G	T	C	A	A	G	G	T	T	C	G	T	T	T	C	C	C	G	G	C	C
Catherine_Cr	OmyCTHW13S_0132	reference	GRROND	C	C	G	A	T	G	C	C	T	C	T	G	G	G	T	C	G	G	G	G	C	C	T	T	G	G	T	C	A	A	A	G	G	G	C	C	T	C	C	C	T	C	A	G	C	C
Catherine_Cr	OmyCTHW13S_0143	reference	GRROND	T	C	G	A	G	G	A	C	C	C	T	T	A	A	C	C	G	G	A	A	T	C	T	T	A	G	T	T	A	A	A	A	T	G	C	G	T	C	C	C	C	C	A	A	T	C
Catherine_Cr	OmyCTHW13S_0146	reference	GRROND	T	C	A	A	G	G	C	C	T	T	T	G	A	G	0	0	G	G	A	G	T	C	T	G	A	G	T	C	A	G	G	G	T	G	C	G	T	C	C	C	C	C	G	G	T	T
Catherine_Cr	OmyCTHW13S_0147	reference	GRROND	T	C	G	A	G	G	A	C	T	C	T	G	G	G	T	C	G	G	A	G	T	C	T	G	A	A	T	T	A	G	A	G	T	T	C	C	T	T	T	T	C	C	G	G	T	C
Catherine_Cr	OmyCTHW13S_0152	reference	GRROND	T	T	A	A	G	G	A	C	C	C	T	T	A	G	T	T	T	G	A	A	C	C	T	T	G	G	T	C	A	A	A	A	T	G	C	G	T	T	T	T	C	C	A	G	T	T
Catherine_Cr	OmyCTHW13S_0159	reference	GRROND	C	C	A	A	G	G	C	C	T	C	T	G	G	G	T	C	G	G	A	A	C	C	T	G	A	A	C	C	A	A	A	G	T	G	C	G	T	C	T	C	T	C	A	G	C	C
Catherine_Cr	OmyCTHW13S_0166	reference	GRROND	C	C	A	A	G	G	A	C	T	C	T	G	A	A	T	T	G	G	A	A	T	C	G	G	A	G	C	C	A	G	A	G	G	G	C	G	T	T	C	C	C	C	A	G	T	C
Catherine_Cr	OmyCTHW14S_0001	reference	GRROND	C	C	G	A	T	T	A	C	T	C	T	G	A	G	T	C	T	G	A	G	C	C	T	G	G	G	T	T	A	G	A	G	T	T	C	C	T	T	C	C	C	C	A	G	T	C
Catherine_Cr	OmyCTHW14S_0002	reference	GRROND	T	C	G	G	T	G	C	C	C	C	G	G	A	G	T	C	T	T	A	A	C	C	T	T	A	A	T	T	A	G	A	G	G	G	C	C	T	C	T	T	C	C	A	G	C	C
Catherine_Cr	OmyCTHW14S_0004	reference	GRROND	T	C	A	A	G	G	C	C	C	C	T	G	A	G	T	C	T	G	A	G	C	C	T	T	G	G	C	C	A	G	A	G	T	G	C	C	T	T	T	C	C	C	A	G	T	T
Catherine_Cr	OmyCTHW14S_0005	reference	GRROND	C	C	A	A	G	G	C	C	T	T	G	G	G	G	C	C	T	G	A	G	T	C	T	G	G	G	T	T	A	G	A	G	T	G	C	G	T	C	T	C	C	C	G	G	T	T
Catherine_Cr	OmyCTHW14S_0006	reference	GRROND	C	C	A	A	T	G	C	C	T	C	T	T	G	G	T	C	T	T	A	G	T	C	T	T	G	G	T	C	A	G	A	G	T	T	C	C	T	C	T	C	C	C	G	G	T	C
Catherine_Cr	OmyCTHW14S_0008	reference	GRROND	T	C	A	A	G	G	C	C	T	C	T	T	A	G	C	C	G	G	A	G	C	C	T	T	A	G	T	T	A	G	G	G	0	0	C	C	T	C	T	C	C	C	G	G	T	T
Catherine_Cr	OmyCTHW14S_0009	reference	GRROND	T	T	A	A	G	G	C	C	T	C	G	G	A	A	T	C	T	G	A	A	C	C	G	G	A	G	T	C	A	A	A	G	T	T	C	C	T	C	T	T	C	C	A	G	C	C
Catherine_Cr	OmyCTHW14S_0011	reference	GRROND	T	C	A	A	T	G	C	C	T	C	G	G	A	A	T	T	G	G	G	G	T	T	T	T	A	G	T	C	A	G	A	G	T	G	G	G	T	C	C	C	C	C	A	G	T	C
Catherine_Cr	OmyCTHW14S_0013	reference	GRROND	T	T	G	A	G	G	A	C	T	C	G	G	G	G	T	C	T	G	A	A	C	C	G	G	A	A	T	C	G	G	A	A	G	G	C	G	T	T	C	C	C	C	A	G	T	C
Catherine_Cr	OmyCTHW14S_0014	reference	GRROND	C	C	A	A	T	G	A	A	T	C	T	G	A	G	T	C	T	G	A	G	C	C	T	T	A	G	T	C	G	G	A	A	T	G	C	G	C	C	T	C	C	C	0	0	T	C
Catherine_Cr	OmyCTHW14S_0015	reference	GRROND	T	T	G	G	G	G	C	C	T	C	G	G	A	G	T	T	T	G	A	G	C	C	T	T	A	A	T	T	A	A	G	G	T	T	C	C	T	T	T	C	C	C	A	G	C	C
Catherine_Cr	OmyCTHW14S_0017	reference	GRROND	T	T	0	0	G	G	C	C	C	C	G	G	A	G	T	C	G	G	A	G	T	C	T	G	A	G	T	T	A	G	G	G	G	G	C	C	T	C	T	T	T	C	A	G	T	C
Catherine_Cr	OmyCTHW14S_0018	reference	GRROND	C	C	A	A	T	G	A	C	T	T	G	G	A	G	C	C	T	G	A	G	C	C	T	T	A	G	C	C	A	G	A	A	T	G	C	C	T	C	T	C	C	C	A	G	T	T
Catherine_Cr	OmyCTHW14S_0019	reference	GRROND	T	C	A	A	T	G	C	C	C	C	G	G	A	G	T	T	G	G	G	G	T	C	T	T	G	G	T	T	A	A	G	G	T	T	C	G	T	C	C	C	0	0	A	G	T	C
Catherine_Cr	OmyCTHW14S_0020	reference	GRROND	C	C	A	A	T	G	A	C	T	T	G	G	A	G	C	C	T	G	G	G	C	C	T	G	A	G	C	C	A	G	A	A	T	T	C	C	C	C	T	T	C	C	G	G	C	C
Catherine_Cr	OmyCTHW14S_0022	reference	GRROND	T	T	G	A	G	G	C	C	C	C	T	G	G	G	T	C	G	G	A	A	C	C	G	G	A	A	T	C	A	A	A	G	T	G	C	G	T	T	T	C	T	C	G	G	C	C
Catherine_Cr	OmyCTHW14S_0023	reference	GRROND	T	C	A	A	G	G	C	C	T	C	T	T	G	G	T	C	G	G	0	0	C	C	T	G	A	A	T	T	A	G	A	G	G	G	C	C	T	C	T	C	C	C	A	G	C	C
Catherine_Cr	OmyCTHW14S_0024	reference	GRROND	T	T	A	A	G	G	C	C	T	C	T	G	G	G	T	C	G	G	A	A	C	C	T	G	A	A	T	C	A	A	A	G	T	G	C	G	T	T	T	C	C	C	G	G	C	C
Catherine_Cr	OmyCTHW14S_0025	reference	GRROND	C	C	G	A	G	G	C	C	T	T	T	G	A	G	T	T	G	G	A	G	C	C	G	G	G	G	T	T	A	A	G	G	T	G	C	G	T	T	T	C	C	C	G	G	T	C
Catherine_Cr	OmyCTHW14S_0026	reference	GRROND	T	C	G	G	G	G	A	C	T	C	T	G	A	G	T	T	T	G	A	A	C	C	0	0	0	0	T	T	G	G	A	G	T	G	C	C	T	T	T	C	C	C	A	G	C	C
Catherine_Cr	OmyCTHW14S_0027	reference	GRROND	T	T	G	A	G	G	C	C	T	C	T	G	A	G	T	C	G	G	A	G	T	T	T	G	G	G	T	T	A	G	A	G	G	G	G	G	T	C	T	C	C	C	A	G	T	T
Catherine_Cr	OmyCTHW14S_0029	reference	GRROND	C	C	G	A	G	G	C	C	T	C	T	G	A	G	T	C	T	G	A	A	T	C	T	T	A	G	T	C	G	G	G	G	T	G	C	C	T	C	T	T	C	C	A	A	T	C
Catherine_Cr	OmyCTHW14S_0030	reference	GRROND	T	C	A	A	G	G	C	C	T	T	T	G	A	G	T	C	T	G	A	A	T	C	T	G	G	G	C	C	A	A	A	G	G	G	C	G	T	T	T	C	C	C	A	G	T	T
Catherine_Cr	OmyCTHW14S_0031	reference	GRROND	T	T	A	A	T	G	C	C	C	C	G	G	A	A	C	C	G	G	G	G	C	C	T	T	G	G	T	C	A	G	G	G	T	G	C	G	T	T	T	T	T	C	G	G	T	C
Catherine_Cr	OmyCTHW14S_0032	reference	GRROND	T	C	G	A	G	G	C	C	T	C	T	G	A	G	T	T	T	G	A	G	T	C	G	G	A	G	T	C	G	G	G	G	T	T	G	G	T	T	T	T	C	C	A	G	T	C
Catherine_Cr	OmyCTHW14S_0035	reference	GRROND	T	T	G	A	G	G	A	C	T	T	T	G	A	A	T	T	T	G	G	G	T	C	T	G	A	G	T	T	A	A	G	G	T	G	C	C	T	T	T	C	C	C	A	G	T	C
Catherine_Cr	OmyCTHW14S_0037	reference	GRROND	T	C	A	A	G	G	C	C	T	T	T	T	A	A	T	T	T	T	A	G	C	C	T	T	G	G	T	T	A	A	G	G	T	G	C	C	T	T	C	C	C	C	A	G	T	C
Catherine_Cr	OmyCTHW14S_0042	reference	GRROND	T	C	A	A	G	G	C	C	T	T	T	G	G	G	0	0	G	G	A	G	T	C	G	G	A	G	T	C	A	G	A	G	0	0	C	C	T	C	T	T	C	C	0	0	C	C
Catherine_Cr	OmyCTHW14S_0043	reference	GRROND	C	C	G	A	T	G	0	0	T	T	G	G	A	G	T	C	G	G	G	G	T	C	G	G	A	G	C	C	A	G	G	G	G	G	0	0	T	T	T	C	C	C	G	G	T	C
Catherine_Cr	OmyCTHW14S_0045	reference	GRROND	T	C	A	A	T	G	C	C	T	T	T	G	A	G	T	T	T	G	A	G	T	C	T	T	A	G	T	T	G	G	A	G	T	G	C	G	T	C	T	C	T	C	A	G	T	T
Catherine_Cr	OmyCTHW14S_0046	reference	GRROND	T	C	G	A	G	G	A	C	C	C	T	G	A	G	T	C	G	G	G	G	C	C	T	G	A	A	T	T	A	G	A	G	G	G	C	C	T	T	T	T	C	C	A	G	T	C
Catherine_Cr	OmyCTHW14S_0047	reference	GRROND	T	C	A	A	G	G	C	C	T	T	G	G	A	A	C	C	T	T	G	G	C	C	T	G	G	G	T	C	A	G	G	G	G	G	C	C	T	C	T	C	C	C	G	G	T	C
Catherine_Cr	OmyCTHW14S_0048	reference	GRROND	T	C	A	A	T	G	C	C	T	C	G	G	A	G	T	T	G	G	A	G	T	C	T	G	G	G	T	C	A	G	A	G	G	G	G	G	T	T	T	C	T	C	A	G	T	C
Catherine_Cr	OmyCTHW14S_0049	reference	GRROND	T	C	A	A	T	G	C	C	T	T	T	G	A	G	T	C	T	G	A	G	C	C	T	G	G	G	T	C	A	A	G	G	G	G	C	G	T	T	T	C	C	C	A	G	T	T
Catherine_Cr	OmyCTHW14S_0050	reference	GRROND	T	C	G	G	T	G	A	A	T	C	T	G	A	G	T	C	T	G	A	G	C	C	T	G	A	G	T	C	A	A	A	G	G	G	C	G	T	T	T	C	C	C	A	G	C	C
Catherine_Cr	OmyCTHW14S_0051	reference	GRROND	T	C	A	A	T	T	A	C	T	C	G	G	A	G	T	C	T	G	A	G	T	C	0	0	0	0	T	T	A	A	A	G	0	0	C	C	T	T	T	C	C	C	A	A	T	C
Catherine_Cr	OmyCTHW14S_0052	reference	GRROND	C	C	G	A	G	G	C	C	T	C	G	G	A	A	0	0	G	G	A	A	C	C	T	G	G	G	T	C	A	A	G	G	G	G	C	C	T	T	T	C	C	C	A	G	T	T
Catherine_Cr	OmyCTHW14S_0054	reference	GRROND	T	C	A	A	G	G	0	0	T	C	G	G	G	G	T	C	G	G	G	G	T	C	T	T	A	G	T	C	G	G	A	G	G	G	C	G	T	C	T	T	C	C	G	G	T	C
Catherine_Cr	OmyCTHW14S_0055	reference	GRROND	C	C	A	A	G	G	C	C	T	T	T	G	A	A	T	C	G	G	G	G	C	C	T	G	A	G	C	C	A	A	A	G	G	G	C	C	T	C	T	C	T	C	G	G	C	C
Catherine_Cr	OmyCTHW14S_0056	reference	GRROND	T	T	A	A	T	T	C	C	T	T	G	G	A	A	T	C	G	G	A	A	T	C	G	G	A	A	C	C	A	G	A	A	T	G	C	G	T	T	C	C	T	C	A	G	T	T
Catherine_Cr	OmyCTHW14S_0057	reference	GRROND	T	C	A	A	T	G	A	C	T	T	G	G	A	G	T	C	G	G	G	G	T	T	T	G	A	A	T	T	A	A	A	G	T	G	G	G	T	T	C	C	C	C	0	0	C	C
Catherine_Cr	OmyCTHW14S_0058	reference	GRROND	T	C	G	A	G	G	C	C	T	C	T	G	A	A	C	C	G	G	A	G	T	C	T	T	A	G	T	C	A	A	A	A	T	G	C	C	T	T	T	C	C	C	G	G	T	T
Catherine_Cr	OmyCTHW14S_0059	reference	GRROND	T	C	A	A	T	T	C	C	T	C	G	G	A	A	T	C	T	G	G	G	T	C	G	G	G	G	T	C	G	G	A	A	T	T	C	G	T	C	T	C	C	C	A	A	T	C
Catherine_Cr	OmyCTHW14S_0060	reference	GRROND	T	C	A	A	G	G	C	C	T	C	T	G	G	G	T	C	T	T	A	G	T	T	T	T	G	G	T	C	A	G	G	G	G	G	C	C	T	T	T	T	C	C	A	A	T	T
Catherine_Cr	OmyCTHW14S_0062	reference	GRROND	T	C	A	A	T	G	A	A	T	T	T	G	A	A	C	C	G	G	A	G	C	C	G	G	A	G	T	C	A	G	A	A	T	G	C	C	T	C	C	C	C	C	A	G	T	C
Catherine_Cr	OmyCTHW14S_0063	reference	GRROND	T	C	G	A	T	G	A	C	T	C	G	G	A	G	T	T	G	G	A	G	T	C	T	T	G	G	T	T	A	G	A	G	T	G	C	C	T	C	C	C	C	C	G	G	T	C
Catherine_Cr	OmyCTHW14S_0064	reference	GRROND	C	C	A	A	T	T	C	C	T	C	G	G	G	G	0	0	G	G	A	G	C	C	T	G	G	G	C	C	A	A	A	A	T	G	C	G	T	C	T	C	T	C	A	G	T	C
Catherine_Cr	OmyCTHW14S_0067	reference	GRROND	T	C	A	A	T	T	A	C	T	C	T	G	A	G	0	0	G	G	A	A	C	C	T	G	A	A	C	C	A	A	A	G	T	G	C	C	T	T	T	T	C	C	G	G	C	C
Catherine_Cr	OmyCTHW14S_0068	reference	GRROND	T	C	G	A	G	G	C	C	C	C	G	G	G	G	T	T	G	G	G	G	T	T	T	T	A	G	T	C	A	A	A	G	T	G	0	0	T	C	T	C	T	C	G	G	T	C
Catherine_Cr	OmyCTHW14S_0069	reference	GRROND	T	C	G	A	G	G	C	C	T	C	T	T	A	G	T	C	T	G	A	G	C	C	T	T	G	G	T	C	G	G	G	G	T	G	G	G	T	T	T	C	C	C	A	G	T	C
Catherine_Cr	OmyCTHW14S_0070	reference	GRROND	T	C	A	A	T	G	A	C	T	C	G	G	G	G	T	C	G	G	A	G	C	C	T	G	G	G	T	C	A	A	A	G	T	T	C	G	T	C	T	T	C	C	G	G	T	C
Catherine_Cr	OmyCTHW14S_0071	reference	GRROND	T	T	A	A	G	G	A	C	T	T	G	G	A	G	T	C	G	G	A	A	C	C	T	G	A	G	T	C	A	A	G	G	T	G	G	G	T	T	C	C	C	C	A	G	T	C
Catherine_Cr	OmyCTHW14S_0073	reference	GRROND	T	T	G	A	G	G	A	C	C	C	T	G	G	G	C	C	G	G	A	G	T	C	T	T	G	G	T	T	A	A	G	G	G	G	C	C	T	T	T	C	C	C	A	G	T	C
Catherine_Cr	OmyCTHW14S_0074	reference	GRROND	T	T	G	A	G	G	A	A	T	T	T	G	A	G	T	T	G	G	G	G	C	C	0	0	A	A	T	T	A	A	A	G	G	G	C	G	C	C	C	C	T	C	A	A	C	C
Catherine_Cr	OmyCTHW14S_0077	reference	GRROND	T	T	A	A	G	G	C	C	T	T	T	G	G	G	T	C	G	G	A	A	C	C	T	G	A	G	T	T	A	G	G	G	T	G	G	G	T	C	T	C	C	C	G	G	C	C
Catherine_Cr	OmyCTHW14S_0081	reference	GRROND	C	C	0	0	G	G	0	0	C	C	T	G	G	G	T	T	G	G	A	A	C	C	T	T	0	0	T	C	G	G	A	G	0	0	C	C	T	T	T	T	C	C	0	0	C	C
Catherine_Cr	OmyCTHW14S_0082	reference	GRROND	C	C	A	A	G	G	A	C	T	T	T	T	G	G	T	T	G	G	G	G	C	C	T	G	G	G	T	C	A	G	A	G	T	T	C	C	T	C	T	C	C	C	G	G	T	T
Catherine_Cr	OmyCTHW14S_0084	reference	GRROND	T	T	A	A	G	G	C	C	T	C	G	G	A	G	T	T	G	G	A	G	T	C	T	T	A	A	T	C	A	G	A	A	T	G	C	C	T	T	T	C	C	C	G	G	T	C
Catherine_Cr	OmyCTHW14S_0085	reference	GRROND	C	C	A	A	G	G	C	C	T	C	G	G	G	G	T	C	G	G	A	G	T	C	T	G	G	G	T	C	A	A	A	G	G	G	0	0	T	C	T	C	C	C	A	G	T	C
Catherine_Cr	OmyCTHW14S_0086	reference	GRROND	T	T	G	G	G	G	A	C	T	T	G	G	A	G	T	C	G	G	A	A	C	C	0	0	A	G	T	C	A	A	A	G	T	G	C	C	T	C	T	T	T	T	A	G	C	C
Catherine_Cr	OmyCTHW14S_0087	reference	GRROND	T	T	A	A	G	G	C	C	T	C	G	G	A	G	T	C	T	T	A	G	C	C	T	T	G	G	T	T	A	A	A	A	G	G	C	C	T	T	C	C	C	C	G	G	T	C
Catherine_Cr	OmyCTHW14S_0088	reference	GRROND	T	C	A	A	T	G	A	C	T	C	T	G	A	G	T	C	T	G	A	G	T	C	T	T	G	G	T	C	G	G	A	A	G	G	C	G	T	T	T	C	C	C	G	G	C	C
Catherine_Cr	OmyCTHW14S_0089	reference	GRROND	C	C	G	A	G	G	C	C	T	C	T	G	A	G	C	C	T	G	A	G	C	C	T	T	A	G	T	T	G	G	A	G	0	0	C	C	C	C	T	T	T	C	A	A	T	C
Catherine_Cr	OmyCTHW14S_0090	reference	GRROND	T	C	G	A	T	G	C	C	T	C	G	G	A	G	T	C	T	G	A	A	T	C	T	G	G	G	T	C	A	A	A	A	T	G	C	G	T	C	C	C	C	C	G	G	C	C
Catherine_Cr	OmyCTHW14S_0091	reference	GRROND	T	C	G	A	G	G	A	C	T	C	T	G	A	A	T	C	T	G	A	G	C	C	T	G	0	0	T	C	A	G	A	A	G	G	C	G	T	C	T	C	C	C	A	G	T	C
Catherine_Cr	OmyCTHW14S_0092	reference	GRROND	C	C	A	A	G	G	A	C	T	C	T	T	A	A	C	C	G	G	A	A	T	C	T	G	G	G	T	C	A	A	A	G	T	G	C	C	T	C	C	C	T	C	A	G	C	C
Catherine_Cr	OmyCTHW14S_0093	reference	GRROND	T	C	G	A	T	G	C	C	T	T	T	G	A	G	T	C	T	G	G	G	C	C	T	T	A	G	T	C	A	A	A	G	T	G	C	G	T	T	T	C	C	C	G	G	C	C
Catherine_Cr	OmyCTHW14S_0094	reference	GRROND	T	T	G	A	G	G	A	C	T	C	T	G	A	G	T	C	T	G	A	G	T	C	G	G	G	G	T	C	A	G	G	G	G	G	C	C	T	T	C	C	T	C	A	G	C	C
Catherine_Cr	OmyCTHW14S_0096	reference	GRROND	T	T	G	A	G	G	A	C	C	C	G	G	A	G	C	C	G	G	G	G	C	C	G	G	G	G	C	C	A	A	G	G	G	G	G	G	T	T	T	T	C	C	G	G	T	C
Catherine_Cr	OmyCTHW14S_0097	reference	GRROND	T	C	G	A	G	G	A	C	T	T	T	G	0	0	T	T	G	G	G	G	C	C	T	G	A	A	T	T	A	A	A	G	T	G	C	G	T	C	C	C	T	C	A	A	C	C
Catherine_Cr	OmyCTHW14S_0098	reference	GRROND	C	C	0	0	G	G	A	C	C	C	G	G	A	A	C	C	T	G	A	A	C	C	0	0	G	G	T	C	A	A	A	G	0	0	C	G	T	C	T	C	C	C	G	G	T	C
Catherine_Cr	OmyCTHW14S_0099	reference	GRROND	C	C	A	A	G	G	A	C	T	C	T	G	G	G	T	T	G	G	G	G	C	C	T	G	G	G	T	T	A	G	G	G	T	T	C	C	T	C	T	C	C	C	G	G	T	T
Catherine_Cr	OmyCTHW14S_0100	reference	GRROND	T	T	A	A	G	G	C	C	C	C	G	G	A	A	T	C	T	G	A	G	T	C	T	T	A	G	C	C	A	G	A	G	G	G	C	C	T	T	T	T	C	C	G	G	T	T
Catherine_Cr	OmyCTHW14S_0101	reference	GRROND	T	C	A	A	G	G	A	C	T	C	G	G	G	G	T	C	G	G	A	G	T	C	T	T	A	G	T	C	A	A	A	G	T	G	C	G	T	C	T	T	C	C	A	A	T	C
Catherine_Cr	OmyCTHW14S_0102	reference	GRROND	C	C	A	A	G	G	C	C	C	C	G	G	A	G	T	C	T	G	A	A	C	C	T	T	A	G	T	C	A	A	G	G	T	G	C	G	T	C	T	C	C	C	A	A	T	T
Catherine_Cr	OmyCTHW14S_0103	reference	GRROND	T	T	0	0	G	G	C	C	C	C	T	T	A	G	T	C	T	G	A	G	C	C	T	G	G	G	T	T	A	A	A	G	G	G	C	C	T	C	T	C	T	C	A	G	T	C
Catherine_Cr	OmyCTHW14S_0104	reference	GRROND	T	T	A	A	T	T	C	C	T	C	T	G	A	G	T	C	T	G	A	G	C	C	T	G	G	G	T	C	A	G	A	G	G	G	G	G	T	T	T	C	C	C	A	A	T	C
Catherine_Cr	OmyCTHW14S_0105	reference	GRROND	C	C	A	A	T	T	A	C	T	C	G	G	A	G	C	C	G	G	A	G	C	C	T	G	G	G	T	C	A	A	G	G	T	G	C	G	T	T	T	T	T	T	A	A	C	C
Catherine_Cr	OmyCTHW14S_0106	reference	GRROND	T	C	G	A	T	G	A	C	C	C	G	G	A	G	C	C	G	G	A	A	C	C	T	T	G	G	T	T	A	A	A	G	T	T	C	G	T	T	T	T	C	C	0	0	T	T
Catherine_Cr	OmyCTHW14S_0107	reference	GRROND	T	T	A	A	T	T	C	C	T	C	G	G	A	G	T	C	T	G	G	G	T	C	0	0	A	G	T	C	G	G	A	A	T	T	C	C	T	C	T	C	C	C	A	A	C	C
Catherine_Cr	OmyCTHW14S_0108	reference	GRROND	C	C	A	A	G	G	C	C	T	C	G	G	A	G	T	C	T	G	A	G	C	C	T	G	A	G	T	C	A	A	A	A	G	G	C	G	T	T	T	C	T	C	G	G	T	C
Catherine_Cr	OmyCTHW14S_0109	reference	GRROND	C	C	A	A	G	G	A	C	T	C	G	G	A	G	T	C	T	T	A	G	T	C	T	T	A	G	T	T	A	A	A	G	G	G	C	G	T	C	T	C	T	C	A	G	T	C
Catherine_Cr	OmyCTHW14S_0110	reference	GRROND	T	T	A	A	T	G	C	C	T	T	G	G	G	G	0	0	G	G	A	A	T	C	T	T	A	G	C	C	A	G	G	G	T	T	C	C	T	T	C	C	C	C	A	G	C	C
Catherine_Cr	OmyCTHW14S_0111	reference	GRROND	C	C	A	A	T	G	C	C	C	C	T	G	A	G	T	T	T	T	A	G	T	C	T	T	G	G	T	C	A	G	A	G	T	T	C	C	T	C	C	C	C	C	A	G	T	C
Catherine_Cr	OmyCTHW14S_0112	reference	GRROND	T	C	G	A	G	G	A	C	T	C	T	G	A	A	T	C	T	G	A	G	C	C	T	T	A	G	C	C	G	G	A	G	G	G	G	G	T	T	C	C	T	C	G	G	T	C
Catherine_Cr	OmyCTHW14S_0113	reference	GRROND	C	C	A	A	G	G	C	C	C	C	T	G	A	G	T	C	G	G	G	G	C	C	T	G	G	G	0	0	A	G	A	A	G	G	C	G	T	C	T	C	C	C	G	G	T	T
Catherine_Cr	OmyCTHW14S_0114	reference	GRROND	T	T	A	A	G	G	C	C	T	C	T	G	A	G	T	T	G	G	A	A	T	C	0	0	A	G	T	C	A	G	A	G	T	T	C	G	T	C	T	C	T	C	A	G	T	T
Catherine_Cr	OmyCTHW14S_0115	reference	GRROND	C	C	A	A	T	G	A	C	T	C	T	G	A	A	T	C	T	G	A	G	T	C	T	G	A	G	T	C	G	G	A	A	G	G	C	C	T	C	T	T	T	C	A	G	T	C
Catherine_Cr	OmyCTHW14S_0116	reference	GRROND	T	C	A	A	G	G	A	C	T	C	T	G	G	G	T	T	T	G	A	G	C	C	T	G	A	A	T	T	A	G	A	G	G	G	G	G	T	C	T	C	C	C	G	G	T	T
Catherine_Cr	OmyCTHW14S_0117	reference	GRROND	C	C	G	A	G	G	C	C	C	C	G	G	A	G	T	T	T	T	A	G	C	C	T	T	G	G	T	C	A	A	A	G	T	G	C	C	T	T	C	C	C	C	A	G	T	T
Catherine_Cr	OmyCTHW14S_0118	reference	GRROND	C	C	A	A	G	G	C	C	C	C	T	G	G	G	T	T	G	G	A	G	T	C	T	T	A	A	C	C	A	G	A	A	T	G	C	C	T	C	T	C	C	C	A	G	T	T
Catherine_Cr	OmyCTHW14S_0119	reference	GRROND	C	C	A	A	T	G	C	C	T	T	G	G	A	G	C	C	T	G	G	G	T	T	T	G	A	G	T	T	A	A	A	A	G	G	C	G	T	T	T	T	T	T	G	G	T	T
Catherine_Cr	OmyCTHW14S_0120	reference	GRROND	T	T	G	G	G	G	A	C	T	C	T	G	A	A	T	T	G	G	A	G	C	C	T	G	A	G	T	C	G	G	A	G	T	G	G	G	T	T	T	C	T	C	G	G	T	T
Catherine_Cr	OmyCTHW14S_0121	reference	GRROND	T	T	A	A	G	G	C	C	T	T	T	G	A	G	C	C	G	G	G	G	T	C	T	G	A	G	C	C	A	A	G	G	G	G	C	G	C	C	T	T	C	C	G	G	T	C
Catherine_Cr	OmyCTHW14S_0122	reference	GRROND	T	C	G	A	G	G	A	C	T	C	G	G	G	G	0	0	G	G	A	G	T	C	T	T	G	G	T	C	A	G	A	G	0	0	C	G	C	C	T	C	C	C	G	G	T	C
Catherine_Cr	OmyCTHW14S_0123	reference	GRROND	C	C	G	A	G	G	C	C	T	C	G	G	A	G	T	C	T	G	G	G	C	C	T	G	A	G	T	C	A	A	G	G	G	G	C	C	T	T	T	C	T	C	A	G	C	C
Catherine_Cr	OmyCTHW14S_0124	reference	GRROND	C	C	G	A	G	G	C	C	T	T	T	G	A	G	T	T	G	G	A	G	C	C	G	G	A	A	T	C	A	A	A	G	T	G	C	G	T	C	T	C	C	C	A	A	C	C
Catherine_Cr	OmyCTHW14S_0125	reference	GRROND	T	C	A	A	G	G	C	C	T	T	T	T	A	A	T	T	T	G	A	G	T	C	T	G	G	G	T	C	A	A	A	G	G	G	C	G	T	T	T	T	C	C	A	A	T	C
Catherine_Cr	OmyCTHW14S_0127	reference	GRROND	C	C	G	A	G	G	A	A	T	C	G	G	G	G	T	C	T	G	A	A	T	C	G	G	A	G	T	T	A	G	A	A	G	G	C	C	T	C	C	C	C	C	A	G	C	C
Catherine_Cr	OmyCTHW14S_0128	reference	GRROND	T	C	G	A	G	G	A	C	T	C	T	G	A	G	T	C	G	G	G	G	C	C	T	G	A	G	T	C	A	G	A	G	G	G	C	C	T	C	T	T	C	C	G	G	T	C
Catherine_Cr	OmyCTHW14S_0129	reference	GRROND	T	C	G	A	G	G	A	C	T	T	G	G	G	G	T	C	G	G	A	A	C	C	G	G	G	G	T	T	G	G	A	A	T	G	C	G	C	C	T	C	T	C	G	G	C	C
Catherine_Cr	OmyCTHW14S_0132	reference	GRROND	T	C	G	A	G	G	A	C	T	C	T	G	A	G	T	C	T	G	A	G	C	C	G	G	G	G	T	C	A	G	A	G	T	G	C	C	T	T	T	C	C	C	A	G	C	C
Catherine_Cr	OmyCTHW14S_0133	reference	GRROND	T	T	G	A	T	G	C	C	T	C	T	G	A	G	T	T	G	G	A	G	T	C	T	G	G	G	T	T	A	A	A	G	G	G	C	G	T	T	T	C	C	C	G	G	T	T
Catherine_Cr	OmyCTHW14S_0134	reference	GRROND	T	T	A	A	G	G	A	C	T	C	G	G	G	G	C	C	G	G	G	G	T	C	T	G	A	G	T	C	A	G	A	G	T	G	C	G	T	T	T	C	C	C	G	G	C	C
Catherine_Cr	OmyCTHW14S_0135	reference	GRROND	C	C	G	A	T	T	C	C	T	T	T	G	G	G	T	T	T	G	A	A	C	C	T	G	G	G	T	T	A	G	A	A	T	T	C	C	T	C	T	C	T	C	G	G	C	C
Catherine_Cr	OmyCTHW14S_0136	reference	GRROND	T	C	A	A	G	G	C	C	T	T	T	G	A	G	C	C	T	G	A	A	T	C	G	G	A	G	T	T	G	G	A	G	T	T	C	C	T	C	T	C	T	C	A	G	C	C
Catherine_Cr	OmyCTHW14S_0137	reference	GRROND	T	C	A	A	G	G	C	C	T	T	T	G	A	A	T	T	T	G	A	A	C	C	T	T	G	G	T	C	A	A	A	G	G	G	C	C	T	T	C	C	C	C	G	G	T	C
Catherine_Cr	OmyCTHW14S_0138	reference	GRROND	T	C	A	A	G	G	0	0	T	C	G	G	A	A	C	C	G	G	A	G	T	C	T	T	G	G	T	T	A	G	G	G	T	G	C	C	T	C	T	T	C	C	G	G	T	T
Catherine_Cr	OmyCTHW14S_0139	reference	GRROND	C	C	A	A	G	G	C	C	T	C	T	G	G	G	T	T	T	T	A	G	C	C	T	T	G	G	T	C	A	A	A	A	T	G	C	C	T	T	C	C	C	C	G	G	T	C
Catherine_Cr	OmyCTHW14S_0141	reference	GRROND	C	C	A	A	T	G	A	C	T	T	T	G	A	A	T	T	G	G	A	G	T	C	0	0	A	G	T	C	A	A	A	A	T	G	G	G	T	T	T	T	C	C	G	G	T	C
Catherine_Cr	OmyCTHW14S_0142	reference	GRROND	T	T	A	A	T	T	C	C	T	C	T	G	A	G	T	C	G	G	A	G	T	C	T	T	G	G	T	T	A	G	A	G	G	G	G	G	T	C	T	C	C	C	A	G	T	C
Catherine_Cr	OmyCTHW14S_0143	reference	GRROND	T	T	A	A	G	G	C	C	T	C	G	G	G	G	C	C	G	G	A	G	C	C	0	0	G	G	T	T	A	G	A	A	G	G	C	C	T	C	C	C	T	C	G	G	T	T
Catherine_Cr	OmyCTHW14S_0144	reference	GRROND	C	C	G	A	G	G	A	C	T	T	G	G	A	G	0	0	G	G	A	G	C	C	T	G	G	G	C	C	A	G	A	A	G	G	C	G	T	C	T	T	C	C	A	G	T	C
Catherine_Cr	OmyCTHW14S_0145	reference	GRROND	T	T	A	A	G	G	C	C	C	C	G	G	G	G	0	0	T	G	A	G	C	C	0	0	A	G	T	T	A	A	A	G	T	G	C	C	C	C	T	C	C	C	A	G	T	C
Catherine_Cr	OmyCTHW14S_0146	reference	GRROND	T	C	G	A	G	G	A	C	T	C	G	G	A	A	T	T	T	G	A	A	C	C	T	T	A	G	T	T	A	A	A	A	G	G	C	C	T	C	T	C	C	C	A	A	T	T
Catherine_Cr	OmyCTHW14S_0147	reference	GRROND	T	C	A	A	G	G	C	C	T	C	T	G	A	A	T	T	G	G	A	A	T	C	G	G	A	G	T	C	G	G	A	A	T	G	C	G	T	C	T	C	T	C	G	G	T	T
Catherine_Cr	OmyCTHW14S_0148	reference	GRROND	T	C	A	A	T	G	C	C	T	T	T	G	A	G	T	C	G	G	A	A	C	C	T	T	G	G	T	C	A	G	G	G	T	T	G	G	T	C	T	C	T	C	A	A	C	C
Catherine_Cr	OmyCTHW14S_0149	reference	GRROND	T	C	G	A	T	T	C	C	T	T	G	G	G	G	T	C	G	G	A	G	C	C	T	T	G	G	T	C	G	G	G	G	T	T	C	C	T	T	T	C	T	C	A	G	T	C
Catherine_Cr	OmyCTHW14S_0150	reference	GRROND	T	C	A	A	G	G	C	C	T	T	T	G	A	G	T	T	T	G	A	A	C	C	G	G	A	G	C	C	A	A	A	G	T	T	C	G	T	C	C	C	C	C	G	G	T	C
Catherine_Cr	OmyCTHW14S_0151	reference	GRROND	T	T	A	A	T	G	C	C	T	T	T	G	A	G	T	C	G	G	A	A	C	C	T	G	A	G	C	C	A	G	A	G	T	G	C	G	T	T	C	C	C	C	G	G	T	C
Catherine_Cr	OmyCTHW14S_0152	reference	GRROND	C	C	A	A	T	G	C	C	T	C	T	G	A	A	T	C	T	G	A	G	T	C	0	0	G	G	T	C	A	A	G	G	0	0	C	G	T	C	C	C	C	C	G	G	T	C
Catherine_Cr	OmyCTHW14S_0153	reference	GRROND	C	C	A	A	G	G	A	C	T	T	T	G	A	G	T	T	G	G	G	G	C	C	G	G	A	G	T	T	A	G	A	G	T	T	C	G	T	C	T	C	C	C	G	G	T	T
Catherine_Cr	OmyCTHW14S_0154	reference	GRROND	T	C	A	A	G	G	C	C	T	C	G	G	G	G	T	T	T	G	A	A	C	C	T	T	A	A	T	C	A	G	A	A	T	G	C	G	T	C	T	T	C	C	A	G	T	C
Catherine_Cr	OmyCTHW14S_0156	reference	GRROND	T	C	G	G	T	G	A	C	T	C	T	G	A	G	T	C	T	G	G	G	C	C	T	G	A	G	C	C	A	G	A	G	G	G	C	C	T	T	T	T	T	C	A	A	T	C
Catherine_Cr	OmyCTHW14S_0157	reference	GRROND	T	C	G	A	T	G	A	C	T	C	G	G	A	G	C	C	G	G	A	A	C	C	0	0	A	G	T	T	A	G	A	A	G	G	G	G	T	T	T	C	C	C	G	G	T	C
Catherine_Cr	OmyCTHW14S_0160	reference	GRROND	C	C	A	A	G	G	C	C	T	T	T	G	G	G	T	C	G	G	G	G	C	C	G	G	A	G	T	C	G	G	G	G	G	G	C	G	T	T	T	C	C	C	G	G	T	T
Catherine_Cr	OmyCTHW14S_0161	reference	GRROND	T	C	A	A	G	G	C	C	T	T	G	G	A	G	T	C	G	G	A	A	T	C	G	G	G	G	T	C	A	G	A	G	T	G	C	C	T	C	C	C	C	C	A	G	C	C
Catherine_Cr	OmyCTHW14S_0162	reference	GRROND	T	C	G	A	T	G	C	C	T	T	T	G	G	G	T	C	G	G	A	A	T	C	T	G	A	G	T	C	A	A	A	G	T	T	G	G	T	C	T	C	T	C	0	0	C	C
Catherine_Cr	OmyCTHW14S_0163	reference	GRROND	C	C	A	A	G	G	A	C	T	C	T	T	G	G	C	C	T	G	A	A	C	C	T	G	A	A	T	C	A	G	A	A	T	G	C	G	T	T	C	C	T	C	G	G	T	C
Catherine_Cr	OmyCTHW14S_0165	reference	GRROND	C	C	A	A	T	G	C	C	C	C	T	G	A	G	C	C	T	G	A	G	T	C	T	T	G	G	T	T	A	G	G	G	G	G	C	C	T	T	T	T	C	C	G	G	C	C
Catherine_Cr	OmyCTHW14S_0166	reference	GRROND	T	T	G	A	T	G	A	C	T	C	G	G	A	G	T	T	G	G	A	A	T	C	T	T	A	A	T	T	A	A	A	A	T	G	C	C	T	T	C	C	T	C	A	A	T	C
Catherine_Cr	OmyCTHW14S_0167	reference	GRROND	C	C	0	0	G	G	A	C	C	C	G	G	A	G	T	T	T	G	A	G	T	C	T	G	A	G	T	T	A	G	G	G	T	G	C	G	T	C	T	C	T	C	A	G	T	T
Catherine_Cr	OmyCTHW14S_0168	reference	GRROND	T	T	A	A	G	G	A	C	T	C	T	G	G	G	T	T	T	G	G	G	C	C	T	T	G	G	T	C	G	G	G	G	T	G	C	G	T	T	C	C	C	C	A	G	T	C
Catherine_Cr	OmyCTHW14S_0169	reference	GRROND	C	C	A	A	G	G	A	A	T	T	G	G	A	A	T	C	G	G	A	A	C	C	T	G	G	G	T	C	A	G	A	A	T	G	C	C	T	C	T	T	C	C	A	G	T	C
Catherine_Cr	OmyCTHW14S_0170	reference	GRROND	T	C	A	A	G	G	C	C	T	T	T	G	A	G	T	C	G	G	A	A	T	C	T	G	G	G	C	C	A	G	A	G	G	G	C	C	T	C	T	C	C	C	A	G	T	C
Catherine_Cr	OmyCTHW14S_0171	reference	GRROND	T	T	G	A	T	G	A	C	T	C	T	G	G	G	T	C	G	G	A	G	C	C	T	T	G	G	T	C	A	G	G	G	T	G	C	G	T	C	T	C	T	C	G	G	C	C
Catherine_Cr	OmyCTHW14S_0172	reference	GRROND	T	C	A	A	G	G	A	C	T	C	G	G	A	A	T	C	G	G	A	G	C	C	T	G	G	G	T	C	G	G	A	A	T	T	C	C	T	T	T	T	C	C	A	G	T	T
Catherine_Cr	OmyCTHW14S_0173	reference	GRROND	C	C	G	A	G	G	A	C	T	T	T	G	G	G	T	T	T	G	G	G	T	C	T	T	A	G	T	C	G	G	A	A	G	G	C	C	T	C	T	C	C	C	A	G	T	C
Catherine_Cr	OmyCTHW14S_0174	reference	GRROND	T	C	A	A	G	G	A	A	T	C	G	G	G	G	T	C	G	G	G	G	C	C	T	G	A	G	C	C	A	G	A	G	T	G	C	G	T	T	T	T	C	C	A	G	T	C
Catherine_Cr	OmyCTHW14S_0175	reference	GRROND	T	C	G	A	G	G	A	C	T	C	T	G	A	G	T	C	G	G	G	G	C	C	T	G	G	G	T	C	A	G	A	G	G	G	C	C	T	T	T	C	T	C	A	G	T	T
Catherine_Cr	OmyCTHW14S_0176	reference	GRROND	T	C	A	A	G	G	C	C	T	C	G	G	G	G	C	C	T	T	A	G	T	C	0	0	A	G	T	T	A	G	A	G	T	G	C	C	T	C	T	C	T	C	G	G	T	C
Catherine_Cr	OmyCTHW14S_0178	reference	GRROND	T	C	0	0	G	G	A	C	C	C	G	G	A	G	T	C	T	G	G	G	T	C	T	G	G	G	T	T	A	G	G	G	T	T	0	0	T	T	T	T	C	C	G	G	C	C
Catherine_Cr	OmyCTHW14S_0179	reference	GRROND	T	C	G	A	G	G	C	C	T	C	G	G	A	G	T	T	T	T	G	G	T	C	G	G	G	G	T	T	A	G	A	A	T	G	C	C	C	C	T	C	C	C	G	G	C	C
Catherine_Cr	OmyCTHW14S_0180	reference	GRROND	C	C	A	A	G	G	C	C	T	C	G	G	A	G	T	T	T	G	A	G	C	C	T	G	A	A	T	T	A	G	G	G	T	G	C	C	T	C	T	T	C	C	A	G	T	C
Catherine_Cr	OmyCTHW14S_0181	reference	GRROND	T	C	A	A	G	G	C	C	T	C	T	G	G	G	T	C	G	G	A	G	C	C	T	G	A	G	T	T	A	G	A	G	T	G	C	C	T	T	T	T	C	C	G	G	T	C
Catherine_Cr	OmyCTHW14S_0182	reference	GRROND	T	T	A	A	T	G	C	C	T	C	T	G	A	G	C	C	T	T	A	A	T	C	G	G	A	G	T	T	A	G	A	G	T	T	C	G	T	C	C	C	T	C	A	G	T	C
Catherine_Cr	OmyCTHW14S_0183	reference	GRROND	T	T	A	A	T	G	C	C	T	C	T	G	G	G	T	C	G	G	A	A	C	C	T	T	A	G	C	C	A	G	A	A	T	T	C	C	T	T	C	C	T	C	G	G	T	T
Catherine_Cr	OmyCTHW14S_0184	reference	GRROND	T	C	G	A	G	G	A	C	T	C	T	G	A	G	0	0	T	G	G	G	C	C	T	T	G	G	T	C	A	A	A	G	T	T	C	C	C	C	T	C	C	C	G	G	T	C
Catherine_Cr	OmyCTHW14S_0185	reference	GRROND	C	C	G	A	T	G	C	C	C	C	T	G	A	G	C	C	G	G	G	G	C	C	T	T	A	G	T	C	A	G	A	G	T	G	C	C	T	C	T	T	C	C	G	G	T	C
Catherine_Cr	OmyCTHW14S_0186	reference	GRROND	C	C	G	A	G	G	A	A	T	C	T	G	A	G	T	C	G	G	G	G	C	C	G	G	A	G	T	C	A	G	G	G	T	T	C	C	C	C	T	C	C	C	A	G	T	T
Catherine_Cr	OmyCTHW14S_0187	reference	GRROND	T	C	A	A	G	G	C	C	T	T	T	G	A	G	T	C	T	G	A	G	C	C	0	0	G	G	T	C	A	G	A	G	T	G	C	G	C	C	T	T	C	C	A	G	T	C
Catherine_Cr	OmyCTHW14S_0188	reference	GRROND	T	C	A	A	G	G	C	C	T	C	T	G	G	G	T	C	T	G	A	G	C	C	T	G	G	G	T	T	A	G	A	G	T	G	C	G	T	T	T	C	C	C	A	A	T	C
Catherine_Cr	OmyCTHW14S_0189	reference	GRROND	T	T	G	A	T	G	C	C	T	C	T	G	A	G	T	C	T	G	A	G	T	T	T	T	G	G	T	T	G	G	A	G	G	G	C	G	T	C	T	T	C	C	G	G	T	T
Catherine_Cr	OmyCTHW14S_0190	reference	GRROND	T	C	G	G	G	G	C	C	T	T	T	T	A	G	T	C	T	G	A	G	C	C	G	G	A	A	C	C	A	G	A	G	T	G	C	C	T	T	T	C	T	T	G	G	T	C
Catherine_Cr	OmyCTHW14S_0191	reference	GRROND	T	C	A	A	T	G	C	C	T	C	G	G	G	G	C	C	G	G	G	G	T	C	G	G	A	G	T	C	A	G	A	G	G	G	0	0	T	C	T	C	C	C	G	G	T	C
Catherine_Cr	OmyCTHW14S_0192	reference	GRROND	T	C	G	A	G	G	A	C	T	C	G	G	G	G	0	0	T	T	G	G	C	C	T	T	G	G	C	C	A	G	A	G	G	G	C	C	C	C	T	T	C	C	A	G	T	C
Catherine_Cr	OmyCTHW14S_0194	reference	GRROND	T	T	G	A	G	G	C	C	T	C	T	G	A	A	C	C	G	G	G	G	C	C	T	T	G	G	T	C	A	A	G	G	T	G	C	G	T	C	T	C	C	C	A	G	T	C
Catherine_Cr	OmyCTHW14S_0195	reference	GRROND	T	C	A	A	G	G	A	C	T	C	T	G	A	G	T	T	G	G	G	G	T	C	T	T	A	G	T	T	A	A	G	G	G	G	G	G	T	C	T	C	T	C	A	G	C	C
Catherine_Cr	OmyCTHW14S_0196	reference	GRROND	T	C	G	A	G	G	A	A	T	C	G	G	A	G	C	C	T	G	A	G	T	C	T	T	A	A	T	C	A	A	G	G	T	G	C	C	T	T	C	C	C	C	G	G	T	T
Catherine_Cr	OmyCTHW14S_0197	reference	GRROND	T	T	A	A	G	G	C	C	T	C	G	G	G	G	C	C	T	G	A	G	C	C	T	T	A	A	T	C	A	G	G	G	G	G	G	G	T	C	C	C	T	C	G	G	C	C
Catherine_Cr	OmyCTHW14S_0198	reference	GRROND	T	C	G	A	T	G	C	C	T	T	T	T	G	G	T	C	T	G	G	G	T	T	T	T	A	A	C	C	A	A	A	G	G	G	C	C	T	T	T	C	C	C	A	G	C	C
Catherine_Cr	OmyCTHW14S_0199	reference	GRROND	T	C	A	A	G	G	A	C	T	C	T	G	A	A	T	C	T	G	A	G	C	C	T	G	A	G	T	C	A	A	G	G	G	G	C	G	T	C	T	T	T	C	0	0	T	C
Catherine_Cr	OmyCTHW14S_0201	reference	GRROND	C	C	G	A	T	G	A	C	T	C	T	G	A	G	C	C	G	G	A	G	C	C	T	T	A	G	T	C	A	G	A	A	T	T	C	C	T	C	T	C	C	C	A	G	T	T
Catherine_Cr	OmyCTHW14S_0202	reference	GRROND	T	C	G	A	G	G	C	C	T	C	G	G	G	G	T	T	G	G	A	G	C	C	T	T	G	G	C	C	A	A	A	G	0	0	C	C	T	T	T	T	C	C	0	0	T	C
Catherine_Cr	OmyCTHW14S_0203	reference	GRROND	C	C	A	A	G	G	C	C	T	T	G	G	A	G	T	C	T	G	G	G	T	C	T	G	A	G	T	C	G	G	G	G	G	G	C	G	T	C	T	C	C	C	G	G	T	C
Catherine_Cr	OmyCTHW14S_0204	reference	GRROND	T	C	0	0	G	G	C	C	C	C	G	G	G	G	T	C	G	G	A	G	C	C	T	T	G	G	T	C	A	A	G	G	G	G	C	C	T	T	T	T	C	C	A	G	T	T
Catherine_Cr	OmyCTHW14S_0205	reference	GRROND	T	C	G	A	G	G	C	C	T	C	T	G	A	G	T	C	G	G	A	A	T	C	T	T	A	G	T	T	A	G	A	G	T	G	C	G	T	C	T	T	C	C	G	G	T	T
Catherine_Cr	OmyCTHW14S_0206	reference	GRROND	T	T	G	A	G	G	C	C	T	C	T	G	A	G	T	C	G	G	A	G	T	C	T	T	A	G	T	T	A	G	A	G	T	G	C	C	T	C	T	C	C	C	G	G	T	T
Catherine_Cr	OmyCTHW14S_0207	reference	GRROND	T	T	A	A	G	G	A	C	T	T	T	G	A	A	C	C	G	G	A	A	C	C	T	T	G	G	T	C	G	G	G	G	T	G	C	G	T	C	T	C	T	C	G	G	T	C
Catherine_Cr	OmyCTHW14S_0208	reference	GRROND	C	C	G	A	T	G	A	A	T	T	T	G	A	G	C	C	T	G	A	A	C	C	T	G	G	G	T	C	A	A	A	G	G	G	C	C	T	T	T	T	C	C	A	G	C	C
Catherine_Cr	OmyCTHW14S_0209	reference	GRROND	C	C	G	A	T	G	A	A	T	T	T	G	A	G	T	C	T	T	A	G	C	C	T	T	A	G	T	C	A	G	G	G	T	T	C	G	T	T	T	T	C	C	G	G	C	C
Catherine_Cr	OmyCTHW14S_0210	reference	GRROND	T	T	A	A	T	G	A	C	T	C	G	G	A	G	C	C	G	G	A	G	T	C	T	T	G	G	T	C	A	G	A	G	T	G	C	C	T	T	C	C	C	C	A	A	C	C
Catherine_Cr	OmyCTHW14S_0212	reference	GRROND	T	C	G	A	G	G	A	C	T	C	T	G	A	G	T	T	T	G	0	0	T	C	G	G	A	G	T	T	A	G	A	A	T	G	C	C	T	T	T	T	C	C	A	G	T	C
Catherine_Cr	OmyCTHW14S_0214	reference	GRROND	T	T	G	A	G	G	C	C	T	C	T	G	A	G	T	T	G	G	A	A	C	C	T	T	A	A	T	T	A	A	A	A	G	G	C	G	T	T	T	T	C	C	A	G	T	C
Catherine_Cr	OmyCTHW14S_0215	reference	GRROND	T	C	A	A	T	G	A	A	T	T	G	G	A	A	C	C	T	T	A	G	C	C	T	G	0	0	T	C	A	A	A	G	T	T	C	C	T	T	T	T	T	C	G	G	C	C
Catherine_Cr	OmyCTHW14S_0216	reference	GRROND	C	C	G	A	G	G	C	C	T	C	T	G	A	G	T	T	T	G	G	G	T	C	T	G	A	G	T	T	A	A	A	G	G	G	C	C	T	T	C	C	C	C	G	G	C	C
Catherine_Cr	OmyCTHW14S_0219	reference	GRROND	T	C	A	A	G	G	C	C	T	T	G	G	A	G	T	T	T	G	A	G	C	C	T	G	G	G	T	T	A	A	G	G	T	G	C	C	T	T	T	C	C	C	G	G	T	C
Catherine_Cr	OmyCTHW14S_0220	reference	GRROND	T	C	A	A	G	G	A	C	T	T	T	G	A	G	T	T	T	T	A	G	C	C	T	G	A	G	T	T	A	G	A	G	G	G	C	C	T	T	T	T	T	C	A	G	T	T
Catherine_Cr	OmyCTHW14S_0221	reference	GRROND	C	C	A	A	T	G	A	C	T	C	T	G	A	A	T	C	G	G	A	G	T	C	T	T	A	A	T	C	G	G	A	A	G	G	C	G	T	C	T	C	C	C	A	G	T	C
Catherine_Cr	OmyCTHW14S_0222	reference	GRROND	T	C	G	A	G	G	A	C	C	C	T	G	A	A	T	T	G	G	G	G	C	C	T	T	A	G	T	T	A	A	A	G	T	G	C	G	T	C	T	C	C	C	A	G	T	C
Catherine_Cr	OmyCTHW14S_0223	reference	GRROND	C	C	A	A	G	G	A	A	T	C	G	G	A	A	T	C	T	G	A	G	T	C	T	T	A	G	T	C	A	G	A	G	T	G	G	G	C	C	C	C	T	C	A	G	T	C
Catherine_Cr	OmyCTHW14S_0224	reference	GRROND	T	C	A	A	G	G	C	C	T	T	G	G	G	G	T	T	G	G	A	G	C	C	T	G	G	G	C	C	A	G	A	A	G	G	G	G	T	C	T	T	C	C	A	A	T	C
Catherine_Cr	OmyCTHW14S_0226	reference	GRROND	T	C	A	A	G	G	A	C	T	T	G	G	G	G	T	C	G	G	A	G	T	T	T	G	G	G	C	C	A	A	A	G	T	T	C	C	T	C	T	T	C	C	A	G	T	T
Catherine_Cr	OmyCTHW14S_0227	reference	GRROND	T	C	G	A	T	G	C	C	C	C	T	T	A	G	T	C	T	T	A	G	C	C	T	T	G	G	T	T	A	A	G	G	T	G	C	C	T	T	C	C	C	C	A	G	C	C
Catherine_Cr	OmyCTHW14S_0228	reference	GRROND	C	C	G	A	G	G	C	C	C	C	T	G	A	G	T	T	G	G	G	G	C	C	T	G	A	G	T	C	A	G	A	G	T	T	G	G	T	C	T	T	T	C	A	A	T	C
Catherine_Cr	OmyCTHW14S_0229	reference	GRROND	T	C	G	A	G	G	C	C	C	C	G	G	G	G	T	T	T	G	G	G	C	C	T	T	A	A	T	T	A	G	A	G	T	G	C	G	T	C	C	C	C	C	A	G	T	T
Catherine_Cr	OmyCTHW14S_0230	reference	GRROND	T	C	G	A	G	G	C	C	T	C	T	G	G	G	T	T	G	G	A	G	C	C	T	G	A	A	C	C	A	A	A	A	G	G	C	C	T	T	C	C	C	C	G	G	T	T
Catherine_Cr	OmyCTHW14S_0231	reference	GRROND	T	C	A	A	T	G	A	C	T	T	G	G	A	A	C	C	G	G	A	G	T	C	T	G	A	G	T	C	A	G	A	A	G	G	C	G	T	T	C	C	C	C	A	G	T	T
Catherine_Cr	OmyCTHW14S_0232	reference	GRROND	C	C	G	A	T	G	A	C	C	C	G	G	A	G	C	C	G	G	A	A	C	C	T	T	A	A	T	T	A	A	A	G	T	G	G	G	T	C	T	T	C	C	G	G	T	C
Catherine_Cr	OmyCTHW14S_0233	reference	GRROND	T	T	A	A	T	G	C	C	T	C	T	G	A	A	T	C	G	G	A	A	C	C	T	G	A	G	T	C	G	G	0	0	G	G	C	G	T	T	C	C	T	C	A	G	T	C
Catherine_Cr	OmyCTHW14S_0234	reference	GRROND	C	C	G	A	G	G	C	C	C	C	G	G	A	G	T	C	G	G	A	A	C	C	T	T	A	G	T	T	G	G	G	G	T	G	C	C	T	T	T	C	T	C	A	G	T	T
Catherine_Cr	OmyCTHW14S_0235	reference	GRROND	C	C	G	A	G	G	C	C	T	C	T	G	A	A	C	C	G	G	A	G	C	C	T	T	G	G	T	C	A	G	A	G	T	G	C	G	T	T	T	C	T	C	A	A	T	C
Catherine_Cr	OmyCTHW14S_0236	reference	GRROND	C	C	G	A	T	G	C	C	T	T	T	G	A	G	T	T	T	G	A	G	T	C	G	G	A	G	T	T	G	G	G	G	G	G	G	G	T	C	T	C	C	C	G	G	C	C
Catherine_Cr	OmyCTHW14S_0237	reference	GRROND	C	C	A	A	G	G	C	C	C	C	G	G	G	G	T	T	G	G	G	G	T	C	G	G	A	G	T	C	A	A	G	G	G	G	C	C	T	T	T	T	T	C	G	G	T	C
Catherine_Cr	OmyCTHW14S_0238	reference	GRROND	T	C	A	A	G	G	C	C	T	T	G	G	A	A	T	T	T	G	A	A	T	C	T	T	A	G	T	T	G	G	A	G	T	G	C	C	T	C	C	C	T	C	G	G	T	T
Catherine_Cr	OmyCTHW14S_0241	reference	GRROND	T	T	0	0	G	G	C	C	T	C	T	G	A	A	0	0	T	T	G	G	T	C	T	G	A	G	C	C	G	G	G	G	G	G	C	G	C	C	C	C	C	C	G	G	T	T
Catherine_Cr	OmyCTHW14S_0242	reference	GRROND	T	C	G	A	T	G	C	C	T	C	T	G	G	G	T	C	G	G	A	G	T	T	G	G	A	G	T	C	G	G	G	G	T	G	C	C	T	T	T	T	C	C	G	G	T	T
Catherine_Cr	OmyCTHW14S_0243	reference	GRROND	T	C	A	A	G	G	C	C	T	C	T	G	A	G	0	0	T	T	A	G	C	C	T	G	A	G	T	T	A	G	A	G	T	G	C	G	C	C	T	C	C	C	G	G	T	C
Catherine_Cr	OmyCTHW14S_0244	reference	GRROND	T	C	G	A	G	G	C	C	T	C	T	G	A	G	T	T	T	G	A	A	C	C	T	G	A	G	T	T	A	A	A	G	T	G	C	G	T	C	T	C	C	C	G	G	T	C
Catherine_Cr	OmyCTHW14S_0245	reference	GRROND	T	C	G	A	G	G	A	C	T	T	T	G	A	G	0	0	T	G	A	G	C	C	0	0	A	G	C	C	A	A	A	G	0	0	C	C	T	T	T	C	C	C	G	G	T	C
Catherine_Cr	OmyCTHW14S_0247	reference	GRROND	C	C	A	A	G	G	C	C	T	T	T	T	A	G	C	C	G	G	A	G	T	C	G	G	0	0	T	C	A	A	A	G	T	G	C	C	T	C	T	C	C	C	G	G	C	C
Catherine_Cr	OmyCTHW14S_0248	reference	GRROND	T	T	A	A	G	G	C	C	T	C	T	G	A	G	T	C	G	G	A	G	T	C	0	0	G	G	T	T	A	G	A	G	G	G	C	G	T	C	T	C	C	C	A	G	T	T
Catherine_Cr	OmyCTHW14S_0249	reference	GRROND	C	C	A	A	T	G	C	C	T	T	G	G	A	G	T	C	G	G	A	G	C	C	T	T	A	G	T	C	A	A	A	G	G	G	C	G	T	C	C	C	C	C	G	G	T	C
Catherine_Cr	OmyCTHW14S_0250	reference	GRROND	T	C	A	A	G	G	A	C	T	C	T	G	A	G	T	C	G	G	G	G	C	C	G	G	0	0	T	C	A	G	A	A	G	G	C	G	T	T	C	C	T	C	G	G	T	C
Catherine_Cr	OmyCTHW14S_0251	reference	GRROND	T	C	A	A	T	G	C	C	T	C	T	G	A	A	T	T	G	G	A	G	C	C	T	G	A	G	C	C	G	G	G	G	T	G	C	C	C	C	T	C	C	C	G	G	C	C
Catherine_Cr	OmyCTHW14S_0252	reference	GRROND	T	C	A	A	G	G	A	C	T	T	G	G	G	G	T	C	T	G	A	A	C	C	T	G	G	G	C	C	G	G	G	G	T	G	C	G	T	C	C	C	C	C	G	G	C	C
Catherine_Cr	OmyCTHW14S_0253	reference	GRROND	T	C	A	A	G	G	A	C	T	C	T	G	G	G	T	T	G	G	G	G	C	C	T	G	A	G	T	T	A	G	A	G	T	G	C	G	T	C	T	C	T	C	G	G	C	C
Catherine_Cr	OmyCTHW14S_0254	reference	GRROND	C	C	A	A	G	G	A	C	T	T	G	G	A	G	T	T	T	G	A	G	T	C	T	G	A	G	T	C	A	G	A	G	G	G	C	G	T	T	T	C	C	C	G	G	T	T
Catherine_Cr	OmyCTHW14S_0255	reference	GRROND	T	T	A	A	T	G	A	C	C	C	T	T	A	G	T	T	G	G	A	A	C	C	G	G	G	G	C	C	G	G	A	G	T	T	C	G	T	T	T	C	T	C	A	G	T	C
Catherine_Cr	OmyCTHW14S_0256	reference	GRROND	C	C	A	A	G	G	A	C	T	T	G	G	A	G	C	C	G	G	A	G	C	C	T	T	G	G	T	C	A	G	A	G	G	G	G	G	T	C	T	C	C	C	A	G	T	C
Catherine_Cr	OmyCTHW14S_0257	reference	GRROND	T	C	A	A	G	G	A	C	T	C	T	T	A	G	T	C	T	G	A	G	C	C	T	G	A	G	C	C	A	G	A	G	T	T	C	G	T	C	T	C	C	C	A	G	T	T
Catherine_Cr	OmyCTHW14S_0258	reference	GRROND	T	C	0	0	T	G	C	C	T	C	T	G	G	G	T	C	T	T	A	A	C	C	T	G	G	G	T	C	A	A	A	A	G	G	C	C	T	T	T	C	T	C	A	A	T	T
Catherine_Cr	OmyCTHW14S_0259	reference	GRROND	T	C	A	A	G	G	A	C	T	C	T	T	A	G	T	T	G	G	A	G	T	C	T	G	A	G	T	C	A	G	A	A	G	G	C	C	T	C	T	T	C	C	A	A	T	C
Catherine_Cr	OmyCTHW14S_0260	reference	GRROND	T	T	A	A	G	G	C	C	T	C	T	G	A	G	C	C	G	G	A	G	C	C	G	G	G	G	C	C	G	G	G	G	G	G	G	G	T	T	T	C	C	C	G	G	T	C
Catherine_Cr	OmyCTHW14S_0261	reference	GRROND	T	C	A	A	G	G	C	C	T	C	T	T	G	G	T	T	G	G	G	G	C	C	T	T	A	G	T	C	A	A	A	G	T	G	C	G	T	T	T	C	C	C	A	G	T	T
Catherine_Cr	OmyCTHW14S_0262	reference	GRROND	T	C	A	A	G	G	C	C	T	C	T	G	A	A	C	C	G	G	G	G	T	C	T	G	G	G	C	C	A	G	A	A	T	G	C	C	T	C	T	C	C	C	A	G	T	C
Catherine_Cr	OmyCTHW14S_0263	reference	GRROND	T	C	A	A	G	G	A	C	T	C	G	G	A	A	T	T	G	G	A	G	T	C	T	G	G	G	T	C	A	A	G	G	G	G	C	G	T	C	T	C	T	T	A	G	T	T
Catherine_Cr	OmyCTHW14S_0264	reference	GRROND	T	C	A	A	G	G	A	C	T	T	G	G	A	G	T	C	T	G	A	G	C	C	T	T	A	G	T	C	A	G	A	G	T	G	G	G	T	T	T	T	T	C	A	G	T	C
Catherine_Cr	OmyCTHW14S_0265	reference	GRROND	C	C	A	A	G	G	C	C	T	C	T	G	A	A	T	C	T	T	G	G	T	C	T	G	G	G	T	T	A	G	A	G	G	G	C	C	T	T	C	C	C	C	G	G	T	C
Catherine_Cr	OmyCTHW14S_0266	reference	GRROND	C	C	G	A	G	G	C	C	T	C	G	G	G	G	T	C	G	G	A	G	C	C	T	T	A	G	T	C	G	G	A	G	G	G	C	G	T	C	T	C	C	C	A	G	C	C
Catherine_Cr	OmyCTHW14S_0267	reference	GRROND	T	C	G	A	T	G	A	A	T	C	T	G	A	G	T	C	G	G	A	A	T	C	T	G	A	G	T	T	A	G	A	A	T	G	C	G	T	T	C	C	C	C	A	G	T	T
Catherine_Cr	OmyCTHW14S_0271	reference	GRROND	T	C	A	A	G	G	A	C	T	C	G	G	A	G	T	T	G	G	A	G	C	C	G	G	A	G	T	C	A	G	A	G	T	G	C	C	T	T	T	C	C	C	A	G	T	C
Catherine_Cr	OmyCTHW14S_0274	reference	GRROND	T	T	A	A	G	G	C	C	T	C	T	G	A	G	T	T	T	T	A	A	T	C	T	G	A	G	T	T	A	A	A	G	T	T	C	G	T	T	T	C	T	C	A	G	T	C
Catherine_Cr	OmyCTHW14S_0275	reference	GRROND	C	C	G	A	G	G	C	C	T	C	G	G	A	A	T	C	T	G	A	G	C	C	T	G	A	A	T	T	A	G	G	G	0	0	C	G	T	T	C	C	C	C	G	G	T	C
Catherine_Cr	OmyCTHW14S_0276	reference	GRROND	T	T	A	A	G	G	A	C	T	C	T	G	G	G	T	C	T	T	G	G	C	C	T	T	A	G	T	T	A	A	G	G	T	G	C	C	T	C	C	C	C	C	G	G	T	C
Catherine_Cr	OmyCTHW14S_0277	reference	GRROND	T	C	G	A	G	G	A	C	C	C	T	G	A	G	C	C	T	T	A	G	C	C	T	T	A	G	T	C	G	G	G	G	T	G	C	G	T	C	C	C	T	T	G	G	T	C
Catherine_Cr	OmyCTHW14S_0280	reference	GRROND	T	C	G	A	T	T	A	C	C	C	T	G	A	A	T	T	T	G	A	A	C	C	G	G	A	G	T	C	A	G	A	A	T	G	G	G	T	C	T	C	C	C	A	A	T	T
Catherine_Cr	OmyCTHW14S_0281	reference	GRROND	T	C	A	A	G	G	A	A	T	C	T	G	G	G	T	T	G	G	A	G	C	C	T	T	A	G	T	C	A	G	A	G	T	G	C	G	T	T	T	C	C	C	A	A	T	C
Catherine_Cr	OmyCTHW14S_0282	reference	GRROND	T	C	G	A	G	G	C	C	C	C	T	G	A	A	T	C	G	G	A	G	T	C	T	T	A	G	T	T	G	G	A	G	G	G	C	C	T	C	T	T	C	C	G	G	T	T
Catherine_Cr	OmyCTHW14S_0286	reference	GRROND	C	C	A	A	G	G	C	C	C	C	G	G	A	A	T	C	T	G	A	G	C	C	G	G	G	G	T	T	A	A	A	G	G	G	C	G	T	T	C	C	C	C	A	G	T	C
Chamberlain_Cr	OmyCHAM16C_0001	reference	MFSALM	T	T	A	A	T	G	C	C	T	T	T	G	A	G	T	T	T	T	A	A	T	C	G	G	0	0	T	C	A	A	G	G	T	G	G	G	0	0	T	C	C	C	G	G	T	C
Chamberlain_Cr	OmyCHAM16C_0002	reference	MFSALM	T	C	G	A	G	G	C	C	T	T	G	G	A	G	T	C	T	T	A	A	T	C	T	G	A	G	T	C	A	A	A	G	T	T	C	C	C	C	T	C	C	C	A	G	T	C
Chamberlain_Cr	OmyCHAM16C_0003	reference	MFSALM	T	C	G	A	G	G	A	C	T	C	T	T	A	G	T	C	T	T	A	A	T	C	G	G	A	G	T	C	A	G	G	G	T	T	C	C	T	T	C	C	C	C	G	G	T	C
Chamberlain_Cr	OmyCHAM16C_0004	reference	MFSALM	T	C	G	A	T	G	A	A	T	C	T	G	A	A	T	C	G	G	A	A	C	C	T	T	A	A	T	C	A	G	A	G	T	T	C	C	T	T	T	C	C	C	G	G	T	C
Chamberlain_Cr	OmyCHAM16C_0005	reference	MFSALM	T	C	A	A	G	G	A	A	C	C	T	G	A	G	C	C	G	G	A	G	C	C	T	G	G	G	T	C	A	G	A	A	T	T	C	C	T	T	T	C	C	C	A	G	T	C
Chamberlain_Cr	OmyCHAM16C_0006	reference	MFSALM	T	T	A	A	G	G	0	0	C	C	T	G	G	G	C	C	G	G	A	A	C	C	G	G	A	G	T	T	A	A	G	G	T	T	C	G	T	C	T	C	C	C	A	A	T	C
Chamberlain_Cr	OmyCHAM16C_0007	reference	MFSALM	T	C	A	A	T	G	A	C	T	T	T	G	A	G	C	C	G	G	A	G	T	C	G	G	A	A	T	T	G	G	A	G	T	G	C	C	T	T	T	C	C	C	G	G	T	T
Chamberlain_Cr	OmyCHAM16C_0008	reference	MFSALM	C	C	0	0	G	G	C	C	C	C	G	G	G	G	C	C	T	G	A	G	C	C	T	T	A	A	T	T	A	A	A	G	T	G	C	C	T	C	T	T	C	C	G	G	T	C
Chamberlain_Cr	OmyCHAM16C_0009	reference	MFSALM	T	T	G	A	G	G	A	C	T	T	T	T	G	G	T	T	T	T	G	G	T	C	T	G	A	G	T	T	A	G	G	G	T	G	C	G	T	C	T	C	C	C	G	G	T	T
Chamberlain_Cr	OmyCHAM16C_0010	reference	MFSALM	T	T	G	A	G	G	A	C	T	C	G	G	A	A	C	C	T	G	A	G	T	C	T	T	A	A	C	C	A	G	A	G	T	T	C	C	T	T	C	C	C	C	G	G	T	C
Chamberlain_Cr	OmyCHAM16C_0011	reference	MFSALM	T	T	G	A	G	G	A	C	T	T	T	T	G	G	T	C	G	G	A	A	T	C	T	G	G	G	T	T	A	A	A	G	T	T	C	G	T	C	T	C	C	C	G	G	T	C
Chamberlain_Cr	OmyCHAM16C_0012	reference	MFSALM	T	C	A	A	G	G	C	C	T	T	G	G	A	G	C	C	G	G	A	A	C	C	T	G	A	G	C	C	A	G	A	G	T	G	C	C	T	C	T	C	C	C	G	G	T	T
Chamberlain_Cr	OmyCHAM16C_0013	reference	MFSALM	C	C	G	A	T	G	A	A	T	T	T	G	A	G	C	C	T	G	0	0	C	C	T	G	G	G	C	C	A	A	A	G	T	G	C	C	T	T	C	C	T	C	G	G	C	C
Chamberlain_Cr	OmyCHAM16C_0014	reference	MFSALM	T	C	A	A	G	G	A	C	T	T	T	T	G	G	T	T	G	G	A	G	T	C	T	G	G	G	T	C	A	A	A	G	T	G	C	C	T	T	T	C	C	C	G	G	T	T
Chamberlain_Cr	OmyCHAM16C_0015	reference	MFSALM	T	C	A	A	G	G	A	A	T	C	T	T	G	G	C	C	T	G	A	A	T	C	0	0	A	A	T	T	A	A	A	A	T	G	C	C	T	T	T	C	C	C	G	G	T	T
Chamberlain_Cr	OmyCHAM16C_0016	reference	MFSALM	T	T	A	A	T	G	C	C	T	T	T	G	A	G	T	C	G	G	A	A	C	C	T	G	G	G	C	C	A	A	G	G	T	T	C	G	T	T	T	C	C	C	G	G	T	C
Chamberlain_Cr	OmyCHAM16C_0017	reference	MFSALM	C	C	G	A	T	G	C	C	T	C	T	G	A	G	T	C	G	G	A	A	C	C	T	G	G	G	T	C	A	A	A	A	T	T	G	G	T	T	T	T	C	C	A	G	T	C
Chamberlain_Cr	OmyCHAM16C_0018	reference	MFSALM	T	C	A	A	T	G	A	A	T	C	G	G	A	G	T	T	T	G	A	G	C	C	G	G	G	G	T	C	A	A	A	G	0	0	C	C	T	T	T	T	C	C	A	G	T	T
Chamberlain_Cr	OmyCHAM16C_0019	reference	MFSALM	T	C	A	A	T	G	A	A	T	C	T	G	A	G	C	C	T	G	A	G	T	C	T	G	A	A	T	T	A	G	G	G	T	T	C	C	T	T	T	T	C	C	G	G	T	T
Chamberlain_Cr	OmyCHAM16C_0020	reference	MFSALM	T	C	G	A	T	G	A	A	C	C	T	G	A	G	T	C	T	G	0	0	C	C	T	G	G	G	T	C	A	A	A	G	T	G	C	G	T	C	C	C	T	C	G	G	T	C
Chamberlain_Cr	OmyCHAM16C_0021	reference	MFSALM	T	C	A	A	G	G	A	C	T	T	T	G	A	G	C	C	T	T	A	A	C	C	T	G	G	G	C	C	A	A	A	G	T	G	C	C	C	C	T	T	C	C	G	G	T	T
Chamberlain_Cr	OmyCHAM16C_0022	reference	MFSALM	T	C	A	A	T	G	A	C	T	T	G	G	G	G	T	C	G	G	A	G	C	C	T	T	G	G	T	C	A	A	G	G	T	G	C	G	T	T	T	C	C	C	G	G	T	C
Chamberlain_Cr	OmyCHAM16C_0023	reference	MFSALM	T	T	G	A	G	G	A	C	T	C	T	G	G	G	T	T	G	G	A	A	T	C	T	G	G	G	T	C	A	G	A	G	T	G	C	C	T	C	T	C	C	C	A	A	T	C
Chamberlain_Cr	OmyCHAM16C_0024	reference	MFSALM	C	C	G	A	T	G	C	C	T	C	G	G	A	G	C	C	T	G	A	G	T	C	T	T	G	G	T	C	G	G	G	G	T	T	C	C	T	T	C	C	C	C	G	G	T	T
Chamberlain_Cr	OmyCHAM16C_0025	reference	MFSALM	C	C	G	A	G	G	A	C	T	C	T	G	G	G	T	C	T	G	A	G	C	C	T	G	G	G	C	C	A	A	A	G	T	G	C	C	T	T	T	C	C	C	A	G	T	C
Chamberlain_Cr	OmyCHAM16C_0026	reference	MFSALM	C	C	A	A	T	G	A	A	T	T	T	G	A	G	T	C	T	G	A	G	C	C	T	G	G	G	T	C	A	A	G	G	T	G	C	G	T	C	C	C	T	C	G	G	T	C
Chamberlain_Cr	OmyCHAM16C_0027	reference	MFSALM	C	C	G	A	G	G	A	C	C	C	T	G	A	G	C	C	G	G	A	A	C	C	G	G	G	G	T	T	A	G	A	G	T	T	C	G	T	T	T	C	C	C	G	G	C	C
Chamberlain_Cr	OmyCHAM16C_0028	reference	MFSALM	T	C	G	A	T	T	C	C	T	C	G	G	G	G	T	C	T	G	A	G	C	C	T	T	A	G	T	T	A	G	G	G	T	G	C	C	T	T	C	C	T	C	G	G	C	C
Chamberlain_Cr	OmyCHAM16C_0029	reference	MFSALM	T	C	A	A	G	G	A	C	T	C	T	G	A	G	T	C	G	G	A	G	C	C	T	G	G	G	T	T	G	G	G	G	T	G	0	0	T	C	T	C	C	C	G	G	T	T
Chamberlain_Cr	OmyCHAM16C_0030	reference	MFSALM	T	T	A	A	T	G	C	C	T	C	G	G	A	G	C	C	G	G	A	A	C	C	T	T	G	G	C	C	A	G	A	G	T	G	C	G	T	T	T	C	C	C	G	G	T	T
Chamberlain_Cr	OmyCHAM16C_0031	reference	MFSALM	C	C	G	A	G	G	C	C	T	T	T	G	A	G	T	C	T	T	0	0	T	C	G	G	A	G	T	C	A	A	G	G	T	T	C	G	T	T	T	C	C	C	G	G	T	C
Chamberlain_Cr	OmyCHAM16C_0032	reference	MFSALM	C	C	A	A	T	G	A	C	T	C	T	G	A	G	T	C	G	G	A	G	C	C	T	G	A	A	T	T	A	A	A	A	0	0	C	G	T	C	C	C	C	C	G	G	T	C
Chamberlain_Cr	OmyCHAM16C_0033	reference	MFSALM	T	C	G	A	G	G	A	A	T	C	T	G	G	G	T	T	T	G	G	G	C	C	G	G	G	G	T	C	A	G	G	G	T	T	C	G	T	T	T	C	C	C	G	G	C	C
Chamberlain_Cr	OmyCHAM16C_0034	reference	MFSALM	T	T	A	A	T	G	C	C	T	T	T	G	A	G	T	C	T	G	A	A	C	C	T	G	G	G	T	C	A	G	G	G	T	T	C	G	T	T	T	T	C	C	G	G	T	C
Chamberlain_Cr	OmyCHAM16C_0035	reference	MFSALM	T	T	0	0	G	G	A	C	T	C	T	G	A	A	C	C	G	G	A	G	C	C	T	T	G	G	C	C	A	G	G	G	T	T	C	C	T	C	T	T	C	C	A	G	T	C
Chamberlain_Cr	OmyCHAM16C_0036	reference	MFSALM	C	C	A	A	G	G	A	C	T	C	G	G	A	G	T	C	T	T	A	A	T	C	T	G	G	G	T	T	A	A	A	A	T	T	C	G	C	C	T	C	C	C	A	G	T	C
Chamberlain_Cr	OmyCHAM16C_0037	reference	MFSALM	T	C	G	A	G	G	C	C	T	T	T	G	G	G	T	T	G	G	G	G	T	C	T	T	A	A	T	C	A	G	A	G	T	G	C	C	T	C	C	C	T	T	G	G	T	T
Chamberlain_Cr	OmyCHAM16C_0038	reference	MFSALM	T	C	G	A	G	G	A	A	T	C	T	G	G	G	T	C	T	G	0	0	C	C	T	T	G	G	T	T	A	G	A	A	T	T	G	G	T	T	T	C	C	C	G	G	C	C
Chamberlain_Cr	OmyCHAM16C_0039	reference	MFSALM	T	C	A	A	T	G	A	A	T	T	T	T	G	G	T	T	G	G	A	G	T	T	G	G	G	G	T	T	A	A	A	G	T	T	C	C	T	C	C	C	T	C	G	G	T	T
Chamberlain_Cr	OmyCHAM16C_0040	reference	MFSALM	C	C	0	0	T	G	C	C	T	T	T	G	G	G	T	C	G	G	G	G	C	C	T	G	A	G	C	C	A	A	A	G	T	G	0	0	T	T	T	C	C	C	G	G	T	T
Chamberlain_Cr	OmyCHAM16C_0041	reference	MFSALM	T	C	A	A	G	G	C	C	T	T	T	G	G	G	T	T	G	G	A	A	T	T	G	G	G	G	T	C	A	A	A	G	T	T	C	G	T	T	T	C	T	C	A	G	T	T
Chamberlain_Cr	OmyCHAM16C_0042	reference	MFSALM	T	C	G	A	T	G	A	C	T	C	G	G	A	G	T	T	T	G	A	G	C	C	T	G	G	G	T	C	A	A	A	G	T	G	C	C	T	T	T	T	C	C	G	G	T	C
Chamberlain_Cr	OmyCHAM16C_0043	reference	MFSALM	C	C	A	A	T	G	A	A	T	C	T	G	G	G	T	C	T	T	0	0	T	C	T	T	G	G	T	C	A	G	G	G	T	G	C	C	T	C	T	C	C	C	G	G	T	C
Chamberlain_Cr	OmyCHAM16C_0044	reference	MFSALM	T	C	G	A	G	G	A	C	T	C	T	G	A	G	T	C	T	G	A	G	C	C	T	G	G	G	T	T	A	G	A	A	T	T	C	G	C	C	C	C	C	C	G	G	T	C
Chamberlain_Cr	OmyCHAM16C_0045	reference	MFSALM	T	T	0	0	G	G	A	C	T	C	T	G	A	G	T	C	T	T	G	G	T	C	G	G	G	G	C	C	A	A	A	G	T	G	C	C	T	C	T	C	T	C	G	G	T	C
Chamberlain_Cr	OmyCHAM16C_0046	reference	MFSALM	T	T	A	A	G	G	C	C	T	T	T	G	A	G	T	C	T	G	A	A	C	C	G	G	A	G	C	C	A	A	G	G	T	T	C	C	T	T	T	T	C	C	0	0	T	C
Chamberlain_Cr	OmyCHAM16C_0047	reference	MFSALM	C	C	G	A	G	G	C	C	T	C	T	G	A	G	T	C	T	G	A	A	C	C	T	G	G	G	T	T	A	G	A	G	T	T	G	G	T	C	T	C	C	C	G	G	T	C
Chamberlain_Cr	OmyCHAM16C_0048	reference	MFSALM	C	C	A	A	G	G	A	C	T	C	T	G	A	G	T	C	G	G	A	A	T	C	G	G	G	G	T	C	A	G	A	G	T	T	C	G	T	T	T	C	C	C	G	G	C	C
Chamberlain_Cr	OmyCHAM16C_0049	reference	MFSALM	T	T	A	A	G	G	A	C	C	C	T	G	G	G	T	T	T	G	A	G	C	C	G	G	G	G	T	C	A	A	A	G	T	T	C	G	T	T	T	C	C	C	A	G	C	C
Chamberlain_Cr	OmyCHAM16C_0050	reference	MFSALM	T	C	A	A	T	G	A	C	T	C	T	G	A	A	C	C	G	G	G	G	C	C	T	T	A	G	C	C	A	G	A	G	T	T	C	C	T	T	T	C	T	C	A	G	T	C
Chamberlain_Cr	OmyWFCH16C_0001	reference	MFSALM	C	C	G	A	G	G	C	C	C	C	T	T	A	A	T	C	T	G	A	G	C	C	T	G	G	G	T	C	G	G	A	G	T	G	C	C	T	C	T	C	C	C	G	G	C	C
Chamberlain_Cr	OmyWFCH16C_0002	reference	MFSALM	T	C	A	A	G	G	C	C	C	C	T	G	G	G	C	C	G	G	A	A	C	C	T	T	A	A	T	C	A	A	A	G	T	T	C	C	T	T	T	C	C	C	G	G	T	T
Chamberlain_Cr	OmyWFCH16C_0003	reference	MFSALM	T	C	G	A	T	G	A	A	T	C	T	G	A	A	C	C	G	G	A	G	T	T	T	G	A	G	T	C	A	G	A	G	T	T	C	C	T	T	T	C	C	C	G	G	T	T
Chamberlain_Cr	OmyWFCH16C_0004	reference	MFSALM	T	T	A	A	G	G	A	C	T	T	T	G	A	G	C	C	G	G	A	G	C	C	T	G	A	G	T	C	A	A	A	G	0	0	C	C	T	T	T	C	C	C	G	G	T	C
Chamberlain_Cr	OmyWFCH16C_0005	reference	MFSALM	T	T	A	A	G	G	A	C	T	C	G	G	A	G	T	T	T	G	G	G	T	C	G	G	G	G	T	C	A	A	G	G	G	G	C	G	T	C	T	C	T	C	G	G	T	T
Chamberlain_Cr	OmyWFCH16C_0006	reference	MFSALM	T	C	A	A	G	G	A	C	C	C	G	G	A	G	T	C	G	G	A	A	C	C	T	T	A	G	T	C	A	G	A	G	T	T	C	C	T	T	T	T	C	C	G	G	T	T
Chamberlain_Cr	OmyWFCH16C_0007	reference	MFSALM	C	C	A	A	G	G	C	C	T	C	G	G	A	G	T	C	T	G	A	A	T	C	T	G	A	G	T	T	A	G	A	G	T	G	C	C	T	C	T	T	T	C	G	G	C	C
Chamberlain_Cr	OmyWFCH16C_0008	reference	MFSALM	C	C	0	0	T	G	A	A	T	T	T	G	A	G	T	T	T	T	A	A	T	C	T	T	G	G	T	C	A	A	A	G	T	T	C	C	T	T	T	C	C	C	G	G	T	T
Chamberlain_Cr	OmyWFCH16C_0009	reference	MFSALM	C	C	A	A	G	G	C	C	T	C	T	G	A	A	T	C	G	G	A	A	T	C	G	G	A	A	T	C	A	G	A	G	T	G	C	G	T	T	T	C	C	C	G	G	T	C
Chamberlain_Cr	OmyWFCH16C_0010	reference	MFSALM	C	C	G	A	G	G	A	A	C	C	T	G	G	G	T	T	G	G	A	A	C	C	T	T	A	A	T	T	A	G	A	G	T	G	C	C	C	C	T	T	C	C	G	G	T	T
Chamberlain_Cr	OmyWFCH16C_0011	reference	MFSALM	T	T	A	A	G	G	0	0	T	C	T	G	A	G	C	C	T	G	A	G	C	C	T	T	G	G	T	C	A	A	A	G	T	T	C	C	T	C	C	C	T	C	A	G	T	T
Chamberlain_Cr	OmyWFCH16C_0012	reference	MFSALM	C	C	G	G	G	G	A	C	T	C	T	G	A	A	C	C	T	G	A	G	T	C	T	G	G	G	T	T	G	G	A	A	T	G	C	G	T	T	T	C	C	C	G	G	T	T
Chamberlain_Cr	OmyWFCH16C_0013	reference	MFSALM	C	C	G	A	G	G	A	C	T	C	G	G	A	G	T	C	T	G	A	A	C	C	T	G	A	A	T	T	A	G	A	G	T	G	C	C	T	C	T	T	T	C	G	G	T	T
Chamberlain_Cr	OmyWFCH16C_0014	reference	MFSALM	C	C	A	A	G	G	A	C	T	C	T	T	G	G	T	T	G	G	G	G	C	C	T	T	G	G	T	C	G	G	G	G	0	0	C	G	T	T	T	C	C	C	A	A	T	C
Chamberlain_Cr	OmyWFCH16C_0015	reference	MFSALM	C	C	A	A	T	G	C	C	T	T	T	G	A	G	C	C	G	G	A	G	C	C	T	T	G	G	T	C	A	G	A	G	T	T	G	G	T	T	T	C	T	C	G	G	T	C
Chamberlain_Cr	OmyWFCH16C_0016	reference	MFSALM	T	C	A	A	G	G	C	C	T	C	G	G	A	A	T	T	T	T	A	A	C	C	T	T	G	G	T	T	A	G	A	G	T	T	C	G	T	T	T	T	T	C	G	G	T	C
Chamberlain_Cr	OmyWFCH16C_0017	reference	MFSALM	T	C	A	A	G	G	C	C	C	C	G	G	A	G	C	C	T	G	A	A	C	C	G	G	G	G	T	T	A	G	A	G	T	G	G	G	T	C	T	C	T	C	A	G	T	T
Chamberlain_Cr	OmyWFCH16C_0018	reference	MFSALM	T	C	A	A	G	G	C	C	T	T	G	G	A	G	T	C	T	T	A	A	C	C	T	T	A	G	T	C	A	G	A	G	T	G	C	G	T	T	T	C	T	C	G	G	T	C
Chamberlain_Cr	OmyWFCH16C_0019	reference	MFSALM	T	C	A	A	G	G	A	A	C	C	T	G	A	G	T	T	T	G	A	A	C	C	T	G	A	A	T	T	A	G	A	G	0	0	C	C	C	C	T	T	C	C	G	G	T	T
Chamberlain_Cr	OmyWFCH16C_0020	reference	MFSALM	C	C	G	A	T	G	A	C	T	C	T	G	A	G	C	C	G	G	A	G	C	C	T	T	G	G	T	C	A	A	A	G	0	0	C	C	T	T	T	C	C	C	G	G	T	C
Chamberlain_Cr	OmyWFCH16C_0021	reference	MFSALM	C	C	G	A	T	G	A	A	C	C	T	T	A	G	T	C	G	G	A	G	C	C	G	G	A	A	T	T	A	A	A	G	T	G	G	G	T	T	T	C	C	C	G	G	T	C
Chamberlain_Cr	OmyWFCH16C_0022	reference	MFSALM	T	C	A	A	T	G	C	C	T	C	T	G	A	G	T	T	T	G	A	G	C	C	T	G	G	G	T	C	A	G	G	G	T	G	C	G	T	T	T	C	C	C	G	G	C	C
Chamberlain_Cr	OmyWFCH16C_0023	reference	MFSALM	C	C	G	G	G	G	A	C	T	C	T	G	A	G	T	C	T	G	A	A	C	C	T	G	A	A	T	T	A	G	A	G	T	G	C	C	T	C	T	T	C	C	G	G	C	C
Chamberlain_Cr	OmyWFCH16C_0024	reference	MFSALM	T	C	0	0	G	G	A	C	T	C	G	G	G	G	T	T	T	G	G	G	C	C	G	G	G	G	T	T	A	A	G	G	0	0	C	C	T	C	C	C	C	C	A	G	T	T
Chamberlain_Cr	OmyWFCH16C_0025	reference	MFSALM	T	C	G	A	G	G	A	C	T	C	T	G	A	A	C	C	G	G	A	G	T	C	G	G	G	G	T	T	G	G	A	A	T	G	C	G	T	T	T	C	C	C	G	G	T	T
Chamberlain_Cr	OmyWFCH16C_0026	reference	MFSALM	T	T	G	G	G	G	A	C	T	T	T	G	G	G	T	T	T	G	G	G	T	C	G	G	G	G	T	T	A	A	A	G	T	T	G	G	T	C	T	T	C	C	A	G	T	C
Chamberlain_Cr	OmyWFCH16C_0027	reference	MFSALM	T	C	A	A	G	G	C	C	T	T	T	G	A	A	C	C	T	G	A	A	C	C	G	G	G	G	T	C	A	G	G	G	T	T	C	G	T	C	T	T	C	C	G	G	T	C
Chamberlain_Cr	OmyWFCH16C_0028	reference	MFSALM	0	0	G	A	G	G	A	C	T	T	T	G	A	A	C	C	G	G	0	0	T	C	T	G	G	G	T	C	G	G	A	A	T	G	C	G	T	T	T	T	C	C	G	G	T	T
Chamberlain_Cr	OmyWFCH16C_0029	reference	MFSALM	C	C	A	A	G	G	A	C	C	C	T	T	G	G	T	T	T	T	A	A	C	C	G	G	A	A	T	C	G	G	A	G	T	G	C	G	T	C	T	C	C	C	G	G	T	C
Chamberlain_Cr	OmyWFCH16C_0030	reference	MFSALM	C	C	G	A	G	G	C	C	T	C	T	T	A	A	T	C	T	T	A	G	C	C	G	G	A	G	T	C	A	G	G	G	T	T	C	C	T	T	C	C	T	C	G	G	T	C
Chamberlain_Cr	OmyWFCH16C_0031	reference	MFSALM	T	C	0	0	G	G	C	C	T	C	T	G	G	G	T	T	T	G	G	G	T	C	T	G	A	G	T	T	A	G	A	G	T	T	C	G	C	C	T	C	C	C	G	G	T	T
Chamberlain_Cr	OmyWFCH16C_0032	reference	MFSALM	T	C	A	A	G	G	A	C	T	T	T	G	A	G	C	C	T	G	A	G	C	C	T	G	G	G	T	T	A	G	A	A	T	T	G	G	T	T	T	T	C	C	G	G	T	T
Chamberlain_Cr	OmyWFCH16C_0033	reference	MFSALM	T	C	A	A	G	G	C	C	T	T	T	G	G	G	T	C	T	G	G	G	C	C	T	G	A	G	T	C	A	G	A	G	0	0	C	C	T	C	T	C	T	C	A	G	C	C
Chamberlain_Cr	OmyWFCH16C_0034	reference	MFSALM	T	C	A	A	G	G	A	C	T	C	T	G	A	G	T	T	G	G	A	G	T	C	G	G	A	A	T	C	A	G	A	G	G	G	C	G	T	C	C	C	C	C	G	G	T	T
Chamberlain_Cr	OmyWFCH16C_0035	reference	MFSALM	C	C	A	A	G	G	C	C	T	C	T	G	G	G	T	C	T	T	A	G	C	C	G	G	0	0	T	C	G	G	A	G	T	G	G	G	T	C	T	C	C	C	A	G	T	T
Chamberlain_Cr	OmyWFCH16C_0036	reference	MFSALM	T	C	A	A	G	G	A	C	T	C	G	G	A	A	T	C	T	G	A	G	C	C	T	G	G	G	T	T	A	G	A	G	T	T	C	G	T	C	C	C	C	C	G	G	T	T
Chamberlain_Cr	OmyWFCH16C_0037	reference	MFSALM	T	C	A	A	G	G	A	C	T	C	T	T	A	A	T	C	T	G	A	A	C	C	T	G	A	G	T	T	A	G	G	G	0	0	C	C	T	T	T	T	C	C	A	A	T	C
Chamberlain_Cr	OmyWFCH16C_0038	reference	MFSALM	T	C	A	A	G	G	A	A	C	C	T	G	A	G	T	T	G	G	G	G	C	C	G	G	G	G	T	C	A	A	A	G	0	0	C	G	T	T	T	C	C	C	G	G	C	C
Chamberlain_Cr	OmyWFCH16C_0039	reference	MFSALM	T	T	G	A	T	G	A	A	T	C	T	G	A	G	T	T	G	G	A	A	T	T	T	G	A	G	T	T	A	G	A	G	T	G	C	G	T	C	C	C	C	C	G	G	T	C
Chamberlain_Cr	OmyWFCH16C_0040	reference	MFSALM	C	C	A	A	G	G	A	C	C	C	T	T	G	G	T	T	T	T	A	A	T	T	T	G	A	G	C	C	A	G	A	G	T	T	C	G	T	T	C	C	T	C	G	G	T	T
Chamberlain_Cr	OmyWFCH16C_0041	reference	MFSALM	T	C	A	A	T	G	A	C	T	C	G	G	A	A	T	C	T	T	A	A	T	C	T	G	G	G	T	T	A	A	A	G	T	T	C	C	T	C	T	C	C	C	G	G	T	T
Chamberlain_Cr	OmyWFCH16C_0042	reference	MFSALM	T	T	A	A	G	G	A	C	T	C	T	G	A	G	T	C	T	G	0	0	C	C	T	G	A	A	T	T	A	G	A	G	G	G	C	G	C	C	T	T	T	C	G	G	T	T
Chamberlain_Cr	OmyWFCH16C_0043	reference	MFSALM	T	C	G	A	G	G	C	C	T	C	G	G	A	G	T	C	G	G	A	G	C	C	T	T	G	G	T	C	A	G	A	A	T	T	C	C	T	T	T	C	T	C	G	G	T	T
Chamberlain_Cr	OmyWFCH16C_0044	reference	MFSALM	C	C	A	A	G	G	A	C	C	C	T	G	G	G	T	T	T	T	A	A	C	C	T	G	A	G	T	C	G	G	A	G	T	G	C	G	T	C	T	C	C	C	G	G	T	C
Chamberlain_Cr	OmyWFCH16C_0045	reference	MFSALM	T	C	A	A	G	G	A	C	T	C	G	G	A	G	T	C	T	G	A	A	C	C	T	G	G	G	T	C	A	G	A	G	T	T	C	C	T	T	T	C	T	C	G	G	T	T
Chamberlain_Cr	OmyWFCH16C_0046	reference	MFSALM	T	C	G	G	T	G	C	C	C	C	T	G	A	G	C	C	G	G	A	G	C	C	T	G	A	G	T	C	G	G	A	G	T	T	C	C	T	T	T	C	C	C	G	G	T	C
Chamberlain_Cr	OmyWFCH16C_0047	reference	MFSALM	T	C	G	A	G	G	A	A	T	C	T	G	A	G	T	C	T	G	A	G	C	C	G	G	A	G	T	T	A	G	A	G	T	T	C	G	T	T	T	C	C	C	A	G	T	T
Chamberlain_Cr	OmyWFCH16C_0048	reference	MFSALM	T	T	G	A	T	G	C	C	T	C	G	G	A	G	C	C	G	G	A	G	C	C	T	T	G	G	C	C	A	G	A	G	0	0	C	C	T	C	T	C	T	C	G	G	T	T
Chamberlain_Cr	OmyWFCH16C_0049	reference	MFSALM	T	C	A	A	G	G	A	C	T	T	T	G	A	G	T	C	T	G	A	A	C	C	T	T	G	G	T	T	A	G	A	G	T	T	C	G	T	C	T	C	C	C	0	0	T	T
Chamberlain_Cr	OmyWFCH16C_0050	reference	MFSALM	T	C	G	A	T	G	A	C	T	C	T	G	G	G	C	C	T	G	A	A	T	C	T	G	A	G	T	C	G	G	A	G	T	T	C	C	T	C	T	C	C	C	G	G	T	C
Clear_Cr	OmyCLER15S_0001	reference	SFCLWR	C	C	G	A	G	G	C	C	T	C	T	T	A	G	T	T	G	G	A	A	C	C	T	G	G	G	T	C	A	A	G	G	T	T	G	G	T	T	T	T	C	C	G	G	T	T
Clear_Cr	OmyCLER15S_0002	reference	SFCLWR	T	T	G	A	G	G	A	A	T	C	T	G	A	G	T	T	T	G	0	0	T	C	T	T	G	G	C	C	A	A	G	G	T	T	C	G	T	T	C	C	C	C	0	0	T	C
Clear_Cr	OmyCLER15S_0003	reference	SFCLWR	T	T	A	A	G	G	C	C	T	C	T	G	A	G	C	C	T	T	A	G	T	C	T	T	G	G	C	C	A	A	G	G	T	T	C	G	T	T	C	C	T	C	G	G	T	C
Clear_Cr	OmyCLER15S_0004	reference	SFCLWR	T	T	G	G	G	G	A	C	T	C	T	G	A	G	T	C	T	G	A	G	C	C	T	T	A	G	T	C	A	A	A	G	T	T	C	C	T	T	T	C	T	C	G	G	T	C
Clear_Cr	OmyCLER15S_0005	reference	SFCLWR	T	T	A	A	T	G	C	C	C	C	T	T	A	G	T	T	T	G	G	G	T	C	T	T	G	G	T	C	A	A	G	G	T	T	C	G	T	T	T	C	C	C	0	0	T	C
Clear_Cr	OmyCLER15S_0006	reference	SFCLWR	T	T	A	A	G	G	A	A	T	C	T	G	G	G	T	T	G	G	G	G	T	C	T	T	G	G	C	C	A	A	A	G	T	T	C	G	T	T	T	T	C	C	G	G	T	C
Clear_Cr	OmyCLER15S_0007	reference	SFCLWR	C	C	A	A	G	G	A	C	T	C	G	G	A	A	T	C	T	G	A	G	C	C	T	G	G	G	C	C	A	A	A	A	T	T	C	G	T	T	T	C	T	C	0	0	C	C
Clear_Cr	OmyCLER15S_0008	reference	SFCLWR	T	T	A	A	T	G	C	C	T	T	T	T	A	G	T	T	T	G	A	A	C	C	T	T	G	G	C	C	A	A	A	A	T	T	C	G	T	C	C	C	C	C	G	G	T	T
Clear_Cr	OmyCLER15S_0009	reference	SFCLWR	C	C	A	A	G	G	A	C	T	T	G	G	G	G	T	T	T	G	G	G	C	C	T	G	G	G	C	C	A	A	A	A	T	G	C	G	T	T	T	C	C	C	G	G	T	C
Clear_Cr	OmyCLER15S_0010	reference	SFCLWR	T	C	A	A	G	G	C	C	T	T	T	T	A	G	T	C	T	T	G	G	C	C	T	T	G	G	T	C	A	A	G	G	T	T	C	G	T	T	T	T	C	C	G	G	T	C
Clear_Cr	OmyCLER15S_0011	reference	SFCLWR	T	C	G	G	T	G	A	C	T	C	T	G	G	G	T	C	T	T	A	A	C	C	T	T	G	G	T	C	A	A	G	G	T	G	G	G	T	T	T	T	C	C	G	G	T	C
Clear_Cr	OmyCLER15S_0012	reference	SFCLWR	T	T	G	G	G	G	A	C	T	T	T	T	G	G	T	C	T	G	G	G	C	C	T	T	G	G	T	C	A	G	A	A	T	T	C	C	T	T	C	C	T	C	G	G	T	T
Clear_Cr	OmyCLER15S_0013	reference	SFCLWR	T	C	G	A	T	T	A	C	T	T	G	G	G	G	T	T	G	G	G	G	C	C	T	G	A	G	C	C	A	A	G	G	T	T	G	G	T	T	C	C	C	C	G	G	T	C
Clear_Cr	OmyCLER15S_0014	reference	SFCLWR	T	C	A	A	T	G	C	C	T	C	T	G	A	G	T	T	G	G	G	G	C	C	T	G	A	G	C	C	A	A	G	G	T	G	G	G	T	T	C	C	C	C	G	G	C	C
Clear_Cr	OmyCLER15S_0016	reference	SFCLWR	T	T	A	A	T	G	C	C	T	C	T	T	A	G	T	T	T	T	G	G	C	C	T	T	G	G	C	C	A	A	A	A	T	T	C	C	T	T	C	C	C	C	0	0	C	C
Clear_Cr	OmyCLER15S_0017	reference	SFCLWR	T	C	A	A	T	T	C	C	C	C	T	T	G	G	T	C	T	G	A	G	C	C	T	T	G	G	C	C	A	G	A	G	G	G	C	C	T	C	T	T	T	C	G	G	T	T
Clear_Cr	OmyCLER15S_0018	reference	SFCLWR	T	C	G	G	G	G	A	C	T	C	T	G	G	G	T	C	G	G	A	A	T	C	T	G	G	G	C	C	A	G	G	G	T	T	G	G	T	T	C	C	C	C	G	G	T	C
Clear_Cr	OmyCLER15S_0019	reference	SFCLWR	T	C	A	A	G	G	A	C	T	C	G	G	A	G	T	T	T	G	0	0	C	C	T	T	G	G	C	C	A	G	A	A	T	T	C	G	T	T	T	T	C	C	A	G	T	C
Clear_Cr	OmyCLER15S_0020	reference	SFCLWR	T	T	A	A	G	G	C	C	T	C	G	G	A	A	T	T	T	T	A	G	C	C	T	T	A	A	C	C	A	A	G	G	T	G	C	G	C	C	C	C	C	C	G	G	T	T
Clear_Cr	OmyCLER15S_0021	reference	SFCLWR	C	C	G	A	G	G	A	C	T	T	G	G	A	A	C	C	T	G	A	G	C	C	T	T	A	A	T	C	A	G	A	G	T	T	C	G	T	T	T	C	C	C	A	A	T	C
Clear_Cr	OmyCLER15S_0022	reference	SFCLWR	T	C	G	A	G	G	A	C	C	C	T	G	A	G	T	T	T	G	G	G	C	C	T	G	G	G	C	C	A	A	A	A	T	T	C	G	T	C	C	C	C	C	G	G	T	T
Clear_Cr	OmyCLER15S_0023	reference	SFCLWR	T	T	A	A	T	G	A	A	T	T	G	G	A	G	T	T	T	G	G	G	T	C	T	T	G	G	T	C	A	A	G	G	T	T	C	C	T	C	C	C	C	C	G	G	C	C
Clear_Cr	OmyCLER15S_0024	reference	SFCLWR	C	C	A	A	T	G	C	C	T	C	T	G	A	G	T	T	G	G	G	G	C	C	T	G	A	G	C	C	G	G	A	A	T	G	0	0	T	C	T	C	C	C	A	G	C	C
Crooked_R	OmyCRST13C_0001	reference	SFCLWR	T	C	G	A	G	G	A	A	C	C	T	G	G	G	T	T	T	G	G	G	C	C	T	T	G	G	C	C	A	A	A	G	T	T	C	G	T	T	T	C	C	C	G	G	T	T
Crooked_R	OmyCRST13C_0002	reference	SFCLWR	T	T	A	A	T	G	A	C	T	T	T	G	G	G	T	C	T	G	A	G	C	C	T	T	G	G	C	C	A	A	A	G	T	G	C	G	T	T	T	T	C	C	G	G	T	C
Crooked_R	OmyCRST13C_0003	reference	SFCLWR	T	T	G	A	T	G	C	C	T	C	T	G	G	G	T	T	T	G	G	G	C	C	T	T	A	G	C	C	A	G	A	A	T	G	C	G	T	T	T	T	T	C	G	G	T	C
Crooked_R	OmyCRST13C_0004	reference	SFCLWR	T	T	A	A	T	G	A	C	T	T	T	G	A	G	T	C	T	T	A	G	C	C	T	T	G	G	T	C	A	G	G	G	T	T	C	G	T	T	C	C	T	C	G	G	T	T
Crooked_R	OmyCRST13C_0005	reference	SFCLWR	C	C	A	A	G	G	A	C	T	T	T	G	A	G	T	C	T	G	G	G	C	C	T	T	G	G	C	C	A	A	G	G	T	G	C	C	T	T	T	C	C	C	G	G	T	C
Crooked_R	OmyCRST13C_0006	reference	SFCLWR	T	T	A	A	G	G	A	C	C	C	T	G	G	G	C	C	T	G	A	G	T	T	T	T	A	G	T	C	A	A	G	G	T	T	C	C	T	T	C	C	T	C	G	G	C	C
Crooked_R	OmyCRST13C_0007	reference	SFCLWR	T	C	A	A	G	G	A	C	C	C	T	G	A	G	T	C	G	G	G	G	C	C	T	T	G	G	C	C	A	A	G	G	T	G	C	C	T	T	C	C	C	C	G	G	T	T
Crooked_R	OmyCRST13C_0008	reference	SFCLWR	T	C	A	A	G	G	A	C	C	C	T	G	G	G	T	T	G	G	A	G	C	C	T	T	G	G	T	C	A	A	G	G	T	T	C	C	T	T	T	C	C	C	G	G	T	T
Crooked_R	OmyCRST13C_0009	reference	SFCLWR	T	T	A	A	G	G	A	C	T	T	T	G	A	G	T	C	T	G	A	G	C	C	T	T	G	G	T	T	G	G	A	G	T	T	C	C	T	T	T	C	C	C	G	G	T	T
Crooked_R	OmyCRST13C_0010	reference	SFCLWR	T	C	A	A	G	G	C	C	T	C	T	G	A	A	T	T	G	G	A	G	C	C	T	T	G	G	C	C	G	G	G	G	T	T	C	C	T	C	C	C	C	C	A	G	T	T
Crooked_R	OmyCRST13C_0011	reference	SFCLWR	T	T	G	A	T	G	C	C	T	C	G	G	A	G	T	T	T	G	G	G	T	C	T	T	A	G	C	C	A	G	A	G	T	G	C	G	T	C	T	C	T	C	G	G	T	T
Crooked_R	OmyCRST13C_0012	reference	SFCLWR	T	T	G	A	G	G	C	C	T	T	T	G	G	G	T	T	G	G	A	G	C	C	T	T	G	G	C	C	G	G	A	G	T	G	C	G	T	T	T	C	T	C	G	G	T	T
Crooked_R	OmyCRST13C_0013	reference	SFCLWR	T	C	A	A	G	G	C	C	C	C	T	T	A	G	T	C	T	G	G	G	C	C	T	G	A	G	C	C	A	A	A	A	T	G	C	G	T	T	T	C	C	C	G	G	T	C
Crooked_R	OmyCRST13C_0014	reference	SFCLWR	T	T	A	A	T	G	C	C	T	C	T	G	A	G	T	T	T	G	A	G	C	C	G	G	A	G	C	C	G	G	A	A	T	G	C	G	T	T	C	C	T	C	G	G	C	C
Crooked_R	OmyCRST13C_0015	reference	SFCLWR	T	C	A	A	G	G	A	C	C	C	T	T	A	G	T	C	G	G	A	A	C	C	T	T	G	G	C	C	A	A	G	G	T	T	C	C	T	T	T	C	C	C	G	G	T	T
Crooked_R	OmyCRST13C_0016	reference	SFCLWR	T	C	A	A	G	G	C	C	T	T	T	G	A	G	T	T	G	G	G	G	C	C	T	T	G	G	T	C	G	G	A	A	T	G	C	C	T	C	T	C	C	C	G	G	T	C
Crooked_R	OmyCRST13C_0017	reference	SFCLWR	T	C	G	A	G	G	A	A	T	T	T	T	A	G	T	T	T	T	G	G	C	C	G	G	G	G	T	T	A	G	A	A	T	G	G	G	T	T	T	C	C	C	G	G	T	T
Crooked_R	OmyCRST13C_0018	reference	SFCLWR	T	T	G	A	G	G	A	A	T	C	T	G	A	G	T	C	T	T	A	G	T	C	T	T	A	G	T	T	A	G	A	G	T	T	C	G	T	C	T	T	C	C	G	G	T	T
Crooked_R	OmyCRST13C_0020	reference	SFCLWR	T	C	A	A	G	G	A	A	C	C	T	G	A	G	T	T	G	G	G	G	C	C	T	T	G	G	T	C	A	A	G	G	T	T	C	C	T	T	T	C	C	C	G	G	T	C
Crooked_R	OmyCRST13C_0021	reference	SFCLWR	T	C	G	A	G	G	A	C	T	T	T	T	A	G	T	T	G	G	G	G	C	C	T	T	G	G	T	C	A	A	A	G	G	G	C	C	T	T	T	C	C	C	A	G	T	C
Crooked_R	OmyCRST13C_0022	reference	SFCLWR	T	T	A	A	G	G	C	C	C	C	T	T	A	G	T	T	G	G	A	G	T	C	T	T	G	G	T	C	A	A	A	G	T	G	C	G	T	T	C	C	C	C	G	G	T	C
Crooked_R	OmyCRST13C_0024	reference	SFCLWR	T	C	G	A	G	G	C	C	T	C	T	G	A	G	T	C	G	G	A	A	T	C	T	T	G	G	C	C	A	G	A	G	T	T	C	C	T	C	T	C	C	C	G	G	T	C
Crooked_R	OmyCRST13C_0025	reference	SFCLWR	T	T	A	A	T	G	A	C	T	C	T	G	A	G	T	C	T	G	A	G	T	C	T	T	A	G	T	C	A	G	A	G	T	G	C	C	T	T	C	C	T	C	G	G	T	T
Crooked_R	OmyCRST13C_0031	reference	SFCLWR	T	C	G	G	G	G	A	C	T	C	T	G	G	G	T	T	T	T	A	G	C	C	T	T	A	G	C	C	A	G	A	A	T	T	G	G	T	T	T	C	C	C	G	G	T	C
Crooked_R	OmyCRST13C_0032	reference	SFCLWR	C	C	A	A	G	G	C	C	T	C	T	G	A	G	T	C	T	T	A	G	T	C	T	T	G	G	T	C	G	G	A	G	T	T	C	G	T	T	T	C	C	C	A	G	T	C
Crooked_R	OmyCRST13C_0033	reference	SFCLWR	T	T	A	A	T	G	A	C	T	C	G	G	G	G	T	C	T	T	A	G	C	C	G	G	G	G	C	C	A	A	A	G	T	T	G	G	T	C	T	C	T	C	A	G	C	C
Crooked_R	OmyCRST13C_0034	reference	SFCLWR	T	C	G	A	G	G	A	A	T	C	T	G	A	G	T	C	T	T	G	G	C	C	T	T	G	G	T	C	G	G	A	A	T	G	C	C	T	T	T	C	T	T	G	G	T	C
Crooked_R	OmyCRST13C_0035	reference	SFCLWR	T	C	A	A	G	G	C	C	T	T	G	G	A	G	T	T	T	G	A	G	C	C	T	G	G	G	T	C	A	A	G	G	G	G	C	C	T	T	C	C	C	C	G	G	T	C
Crooked_R	OmyCRST13C_0036	reference	SFCLWR	T	T	A	A	G	G	A	C	C	C	G	G	G	G	C	C	T	G	A	A	T	C	T	G	G	G	C	C	A	A	A	G	T	T	C	G	T	T	T	C	T	C	G	G	C	C
Crooked_R	OmyCRST13C_0037	reference	SFCLWR	T	T	A	A	G	G	C	C	T	C	T	G	A	G	T	T	G	G	A	G	C	C	T	T	G	G	C	C	A	A	A	A	T	G	C	G	T	T	C	C	C	C	G	G	T	C
Crooked_R	OmyCRST13C_0038	reference	SFCLWR	T	C	A	A	G	G	A	C	T	C	G	G	G	G	T	T	T	G	G	G	T	T	T	G	A	A	C	C	A	A	A	A	T	G	C	C	T	T	T	T	C	C	G	G	T	C
Crooked_R	OmyCRST13C_0039	reference	SFCLWR	T	C	G	G	G	G	A	C	C	C	T	G	A	A	T	T	G	G	A	G	C	C	T	T	G	G	T	C	A	A	A	A	T	T	C	G	T	T	T	C	T	C	G	G	C	C
Crooked_R	OmyCRST13C_0040	reference	SFCLWR	T	T	A	A	G	G	C	C	C	C	T	G	A	G	C	C	G	G	A	G	T	C	T	T	G	G	C	C	A	A	A	G	T	G	G	G	T	T	T	T	C	C	G	G	T	C
Crooked_R	OmyCRST13C_0041	reference	SFCLWR	T	C	A	A	G	G	A	A	C	C	T	G	A	G	T	T	G	G	A	G	T	C	T	T	G	G	T	T	G	G	A	G	T	G	C	G	T	T	T	C	T	C	A	G	T	T
Crooked_R	OmyCRST13C_0042	reference	SFCLWR	C	C	A	A	G	G	A	C	T	C	T	G	A	G	T	T	T	G	A	G	C	C	T	T	G	G	T	C	G	G	A	G	T	G	G	G	T	T	T	C	C	C	A	G	T	C
Crooked_R	OmyCRST13C_0043	reference	SFCLWR	T	T	A	A	G	G	A	A	C	C	T	T	A	G	T	C	T	G	A	G	C	C	T	T	G	G	T	C	A	G	G	G	T	G	G	G	T	T	C	C	C	C	A	G	T	C
Crooked_R	OmyCRST13C_0044	reference	SFCLWR	T	C	G	A	G	G	C	C	T	C	T	G	A	G	T	C	T	G	A	A	T	C	T	T	G	G	C	C	G	G	A	G	T	T	C	C	T	T	T	C	C	C	G	G	T	C
Crooked_R	OmyCRST13C_0045	reference	SFCLWR	T	T	A	A	T	G	C	C	T	T	T	G	A	G	T	C	G	G	G	G	T	C	T	T	G	G	C	C	A	A	A	G	G	G	C	G	T	T	T	C	C	C	A	G	T	C
Crooked_R	OmyCRST13C_0046	reference	SFCLWR	T	T	A	A	G	G	A	C	C	C	T	G	G	G	C	C	G	G	G	G	C	C	T	T	G	G	T	C	A	G	G	G	T	T	C	C	T	T	C	C	C	C	G	G	T	T
Crooked_R	OmyCRST13C_0047	reference	SFCLWR	T	C	G	A	T	G	A	A	T	C	T	T	0	0	T	T	T	G	G	G	C	C	T	T	A	G	T	C	A	A	A	G	T	G	G	G	T	T	T	C	C	C	G	G	T	C
Crooked_R	OmyCRST13C_0048	reference	SFCLWR	T	T	A	A	T	G	A	C	T	C	T	G	A	A	T	C	G	G	A	G	C	C	T	T	G	G	T	C	A	A	A	G	T	G	C	G	T	T	C	C	C	C	G	G	T	C
Crooked_R	OmyCRST13C_0049	reference	SFCLWR	T	T	G	A	G	G	C	C	T	C	T	G	A	G	T	C	T	T	A	G	T	C	T	G	G	G	C	C	A	A	A	G	T	T	C	G	T	T	T	T	C	C	G	G	T	C
Crooked_R	OmyCRST13C_0050	reference	SFCLWR	T	T	A	A	G	G	A	A	C	C	T	G	G	G	T	C	T	G	A	A	C	C	T	T	G	G	C	C	A	G	G	G	T	T	G	G	T	T	T	C	C	C	G	G	T	T
Crooked_R	OmyCRST13C_0051	reference	SFCLWR	T	T	A	A	T	G	A	C	C	C	T	T	G	G	T	C	T	G	A	G	C	C	T	T	G	G	C	C	A	G	A	G	T	T	G	G	T	T	T	C	C	C	G	G	T	C
Crooked_R	OmyCRST13C_0052	reference	SFCLWR	T	T	A	A	G	G	C	C	T	C	T	G	A	G	T	T	G	G	A	G	T	C	T	G	G	G	C	C	A	A	A	G	T	G	G	G	T	C	T	C	C	C	G	G	C	C
Crooked_R	OmyCRST13C_0053	reference	SFCLWR	T	C	G	A	G	G	A	A	C	C	T	T	A	A	C	C	G	G	G	G	C	C	T	T	G	G	T	T	G	G	A	A	T	G	C	G	T	T	T	C	T	C	G	G	C	C
Crooked_R	OmyCRST13C_0054	reference	SFCLWR	T	T	A	A	G	G	A	C	T	C	G	G	G	G	T	C	G	G	G	G	T	C	T	T	G	G	C	C	A	G	A	G	T	G	C	G	T	T	T	C	C	C	A	G	T	C
Crooked_R	OmyCRST13C_0055	reference	SFCLWR	T	T	G	A	G	G	C	C	T	C	T	G	A	G	T	C	T	G	A	G	T	C	T	T	G	G	C	C	G	G	A	G	T	T	C	C	T	T	T	C	C	C	G	G	T	C
Crooked_R	OmyCRST13C_0056	reference	SFCLWR	C	C	A	A	G	G	C	C	T	C	T	G	A	G	T	C	T	G	A	G	T	C	T	T	G	G	T	C	G	G	A	G	T	T	C	G	T	T	T	C	C	C	G	G	T	C
Crooked_R	OmyCRST13C_0057	reference	SFCLWR	T	C	G	G	G	G	C	C	T	C	T	T	A	G	T	T	G	G	A	G	T	C	T	T	G	G	C	C	A	G	A	G	T	T	C	C	T	T	T	C	C	C	G	G	C	C
Crooked_R	OmyCRST13C_0059	reference	SFCLWR	T	T	G	A	G	G	C	C	C	C	T	T	A	G	T	T	T	T	G	G	C	C	T	G	G	G	C	C	A	A	A	A	T	T	G	G	T	T	C	C	C	C	G	G	T	C
Crooked_R	OmyCRST13C_0060	reference	SFCLWR	T	T	G	A	G	G	A	C	T	C	T	G	A	G	T	T	G	G	A	G	C	C	T	T	G	G	T	C	A	A	A	A	T	T	C	G	T	T	C	C	C	C	G	G	T	C
Crooked_R	OmyCRST13C_0062	reference	SFCLWR	C	C	G	A	G	G	C	C	T	C	T	T	A	G	T	T	G	G	A	A	C	C	T	T	G	G	T	C	A	G	A	A	G	G	C	G	T	T	T	C	C	C	G	G	T	C
Crooked_R	OmyCRST13C_0063	reference	SFCLWR	T	C	A	A	G	G	C	C	T	C	T	T	A	G	T	C	G	G	A	A	C	C	T	T	G	G	T	C	A	A	A	A	G	G	C	C	T	C	C	C	C	C	G	G	T	T
Crooked_R	OmyCRST13C_0064	reference	SFCLWR	T	T	A	A	G	G	C	C	C	C	G	G	A	G	T	T	G	G	A	G	C	C	T	T	A	G	T	C	A	G	A	A	G	G	C	C	T	T	T	T	T	C	G	G	T	C
Crooked_R	OmyCRST13C_0069	reference	SFCLWR	C	C	A	A	T	G	A	C	C	C	T	G	A	G	C	C	G	G	A	G	T	T	T	T	G	G	C	C	A	A	G	G	T	T	C	C	T	C	T	C	T	C	G	G	C	C
EF_Potlatch_R	OmyEFPW16S_0002	reference	LOWCLWR	T	C	A	A	G	G	A	C	T	T	T	G	A	G	T	C	T	G	A	G	T	C	T	G	G	G	T	C	A	A	A	G	T	G	C	G	T	T	C	C	C	C	A	A	C	C
EF_Potlatch_R	OmyEFPW16S_0003	reference	LOWCLWR	T	C	A	A	T	G	A	C	T	C	G	G	G	G	T	T	T	G	A	G	T	C	G	G	A	G	C	C	A	A	A	A	T	G	C	G	T	T	T	C	C	C	A	A	T	C
EF_Potlatch_R	OmyEFPW16S_0004	reference	LOWCLWR	T	T	A	A	T	G	A	C	T	T	G	G	G	G	T	C	T	T	A	G	T	C	T	G	G	G	T	C	A	G	A	G	0	0	C	G	T	C	C	C	C	C	A	G	T	T
EF_Potlatch_R	OmyEFPW16S_0005	reference	LOWCLWR	T	T	G	A	T	G	A	C	T	C	T	G	A	A	T	T	G	G	A	A	T	C	T	T	A	G	C	C	A	A	A	G	T	G	G	G	T	T	T	C	T	C	A	G	C	C
EF_Potlatch_R	OmyEFPW16S_0006	reference	LOWCLWR	T	C	G	G	T	G	A	C	T	C	G	G	A	A	C	C	T	T	A	G	C	C	T	T	A	A	T	C	A	A	A	G	G	G	C	G	C	C	T	T	C	C	A	G	T	T
EF_Potlatch_R	OmyEFPW16S_0007	reference	LOWCLWR	C	C	A	A	G	G	A	C	T	C	T	G	A	G	T	T	T	G	A	G	C	C	T	G	A	A	T	T	G	G	A	G	T	G	G	G	T	T	T	C	C	C	G	G	T	C
EF_Potlatch_R	OmyEFPW16S_0008	reference	LOWCLWR	C	C	A	A	G	G	C	C	T	C	G	G	A	G	T	T	T	G	A	G	T	C	T	T	0	0	C	C	A	G	A	G	T	G	C	G	T	T	C	C	C	C	G	G	T	C
EF_Potlatch_R	OmyEFPW16S_0009	reference	LOWCLWR	T	C	G	A	G	G	C	C	C	C	T	G	A	G	T	C	T	G	G	G	T	C	T	T	A	G	T	C	A	G	G	G	T	G	G	G	T	T	C	C	T	C	0	0	T	T
EF_Potlatch_R	OmyEFPW16S_0010	reference	LOWCLWR	T	C	A	A	G	G	C	C	T	C	T	G	G	G	T	C	G	G	A	G	T	C	T	G	A	G	C	C	A	G	G	G	T	G	C	G	T	C	C	C	T	C	A	G	T	T
EF_Potlatch_R	OmyEFPW16S_0011	reference	LOWCLWR	C	C	G	A	T	G	A	C	T	C	G	G	A	A	T	T	G	G	A	G	C	C	G	G	G	G	T	C	A	G	A	G	T	G	C	G	T	C	T	T	C	C	A	G	T	C
EF_Potlatch_R	OmyEFPW16S_0012	reference	LOWCLWR	T	C	A	A	G	G	C	C	T	T	G	G	G	G	T	T	T	G	G	G	T	C	T	T	G	G	T	T	A	A	A	G	G	G	C	C	T	T	C	C	C	C	A	G	T	T
EF_Potlatch_R	OmyEFPW16S_0013	reference	LOWCLWR	T	C	A	A	T	T	A	C	T	C	T	G	G	G	T	C	G	G	G	G	C	C	T	T	A	G	T	T	A	A	A	A	G	G	C	G	T	C	C	C	T	T	A	G	C	C
EF_Potlatch_R	OmyEFPW16S_0014	reference	LOWCLWR	T	C	G	A	T	T	A	C	T	C	G	G	A	G	T	C	T	G	A	G	C	C	T	T	A	G	T	C	A	A	A	A	T	T	G	G	T	T	T	C	C	C	0	0	T	T
EF_Potlatch_R	OmyEFPW16S_0015	reference	LOWCLWR	T	T	A	A	G	G	C	C	T	C	T	G	G	G	T	T	T	G	G	G	C	C	T	T	A	A	T	C	A	G	A	G	T	T	C	C	T	T	C	C	T	C	G	G	T	T
EF_Potlatch_R	OmyEFPW16S_0016	reference	LOWCLWR	C	C	A	A	T	G	A	A	T	C	G	G	A	G	T	T	G	G	G	G	T	C	T	T	G	G	T	T	A	A	A	A	0	0	C	C	T	T	C	C	C	C	G	G	T	T
EF_Potlatch_R	OmyEFPW16S_0017	reference	LOWCLWR	T	C	G	A	G	G	A	A	T	T	G	G	G	G	T	C	T	G	A	A	T	T	T	G	G	G	C	C	A	A	A	G	G	G	C	G	T	C	C	C	C	C	G	G	C	C
EF_Potlatch_R	OmyEFPW16S_0018	reference	LOWCLWR	T	T	G	A	T	G	A	A	T	T	T	G	G	G	T	C	G	G	A	G	T	C	T	T	G	G	C	C	A	G	A	G	T	T	G	G	T	T	C	C	T	T	G	G	T	T
EF_Potlatch_R	OmyEFPW16S_0019	reference	LOWCLWR	T	C	G	A	T	G	A	C	T	C	G	G	G	G	C	C	T	G	A	G	C	C	T	T	G	G	C	C	A	A	A	G	T	G	C	G	T	T	C	C	T	C	A	G	T	T
EF_Potlatch_R	OmyEFPW16S_0020	reference	LOWCLWR	T	C	G	A	G	G	A	A	T	T	T	G	G	G	T	T	G	G	A	A	T	C	T	T	A	G	C	C	A	G	A	G	T	G	G	G	T	C	T	C	C	C	A	A	T	T
EF_Potlatch_R	OmyEFPW16S_0021	reference	LOWCLWR	T	T	G	A	G	G	C	C	C	C	G	G	G	G	T	C	G	G	G	G	T	C	T	T	G	G	T	C	A	G	G	G	T	G	C	C	T	C	T	C	C	C	G	G	C	C
EF_Potlatch_R	OmyEFPW16S_0022	reference	LOWCLWR	T	T	A	A	G	G	C	C	C	C	T	G	A	G	T	T	T	T	G	G	T	C	T	T	A	G	C	C	G	G	A	G	T	T	C	G	T	T	T	C	C	C	G	G	T	C
EF_Potlatch_R	OmyEFPW16S_0023	reference	LOWCLWR	C	C	A	A	T	T	A	C	T	C	G	G	A	G	T	T	G	G	A	G	C	C	T	T	G	G	C	C	A	G	A	G	T	G	G	G	T	C	T	C	C	C	G	G	C	C
EF_Potlatch_R	OmyEFPW16S_0024	reference	LOWCLWR	C	C	A	A	T	G	A	C	C	C	G	G	G	G	T	C	T	G	A	G	C	C	T	G	A	G	T	C	A	G	A	G	T	T	C	G	T	T	T	C	C	C	A	A	T	C
EF_Potlatch_R	OmyEFPW16S_0025	reference	LOWCLWR	C	C	A	A	G	G	A	C	T	C	G	G	G	G	T	T	T	G	A	G	C	C	T	T	G	G	T	T	A	G	A	G	T	G	C	C	T	T	C	C	C	C	A	G	T	T
EF_Potlatch_R	OmyEFPW16S_0026	reference	LOWCLWR	T	C	G	A	G	G	C	C	T	T	G	G	A	A	T	T	G	G	A	A	T	C	T	G	G	G	T	T	G	G	A	G	G	G	G	G	T	T	T	C	T	C	G	G	T	C
EF_Potlatch_R	OmyEFPW16S_0027	reference	LOWCLWR	T	T	A	A	G	G	A	C	T	T	G	G	G	G	T	C	G	G	A	A	C	C	T	T	A	G	T	C	A	A	A	G	T	T	G	G	T	T	T	C	T	T	A	G	C	C
EF_Potlatch_R	OmyEFPW16S_0028	reference	LOWCLWR	C	C	A	A	T	G	A	C	T	C	G	G	G	G	T	C	T	G	G	G	C	C	T	T	A	G	C	C	A	A	G	G	T	G	C	G	T	T	T	C	T	C	G	G	C	C
EF_Potlatch_R	OmyEFPW16S_0029	reference	LOWCLWR	T	C	G	A	G	G	A	A	T	C	G	G	A	A	T	C	G	G	A	G	T	C	T	G	A	G	T	C	A	G	G	G	T	G	G	G	T	C	T	T	C	C	G	G	T	C
EF_Potlatch_R	OmyEFPW16S_0030	reference	LOWCLWR	T	T	G	A	G	G	A	C	C	C	G	G	A	A	T	T	G	G	G	G	C	C	T	T	G	G	C	C	A	G	A	G	G	G	G	G	T	C	T	C	C	C	A	A	T	T
EF_Potlatch_R	OmyEFPW16S_0031	reference	LOWCLWR	T	T	G	A	G	G	A	C	T	T	G	G	G	G	T	T	G	G	G	G	C	C	T	T	A	G	T	C	A	G	A	G	T	G	G	G	T	T	C	C	C	C	A	A	T	C
EF_Potlatch_R	OmyEFPW16S_0032	reference	LOWCLWR	T	C	G	A	G	G	A	A	T	C	T	G	A	G	T	T	T	G	G	G	T	C	T	T	G	G	C	C	A	G	A	A	T	T	C	G	T	T	T	C	T	C	G	G	T	C
EF_Potlatch_R	OmyEFPW16S_0033	reference	LOWCLWR	T	T	A	A	G	G	C	C	T	T	T	T	A	G	T	T	G	G	A	A	T	C	T	T	A	G	C	C	A	G	A	G	T	T	G	G	T	C	C	C	C	C	G	G	C	C
EF_Potlatch_R	OmyEFPW16S_0034	reference	LOWCLWR	T	C	A	A	G	G	C	C	C	C	G	G	G	G	T	T	T	T	G	G	T	C	T	T	A	G	C	C	A	G	G	G	T	T	G	G	T	C	C	C	C	C	A	G	C	C
EF_Potlatch_R	OmyEFPW16S_0035	reference	LOWCLWR	T	C	A	A	G	G	A	C	C	C	G	G	A	A	T	T	T	G	G	G	C	C	T	T	A	G	C	C	A	A	A	A	T	T	G	G	T	T	C	C	T	C	G	G	T	T
EF_Potlatch_R	OmyEFPW16S_0036	reference	LOWCLWR	T	C	G	A	G	G	A	C	T	C	G	G	A	G	T	T	T	G	A	G	C	C	T	T	A	G	C	C	G	G	A	G	G	G	G	G	T	T	T	C	C	C	G	G	T	T
EF_Potlatch_R	OmyEFPW16S_0037	reference	LOWCLWR	T	C	G	A	G	G	C	C	T	C	T	T	A	G	T	C	G	G	G	G	C	C	0	0	G	G	C	C	A	G	G	G	T	G	C	G	T	T	T	T	C	C	G	G	T	T
EF_Potlatch_R	OmyEFPW16S_0039	reference	LOWCLWR	T	C	G	A	G	G	C	C	T	C	G	G	A	G	T	T	G	G	A	G	T	C	T	G	G	G	T	C	G	G	A	G	T	G	G	G	T	T	T	C	T	C	G	G	T	T
EF_Potlatch_R	OmyEFPW16S_0040	reference	LOWCLWR	T	T	A	A	G	G	A	C	T	C	T	G	A	A	T	C	T	G	G	G	T	C	T	T	G	G	T	C	A	A	A	G	0	0	G	G	T	T	C	C	T	C	A	G	T	C
EF_Potlatch_R	OmyEFPW16S_0041	reference	LOWCLWR	T	T	G	A	T	G	C	C	T	T	T	G	A	A	T	T	T	G	A	G	T	C	T	T	A	A	T	C	A	G	A	G	T	G	G	G	T	C	T	C	C	C	A	G	T	C
EF_Potlatch_R	OmyEFPW16S_0042	reference	LOWCLWR	T	C	A	A	G	G	C	C	T	C	T	G	G	G	T	T	T	G	A	G	T	C	T	T	A	G	T	C	A	A	A	G	T	T	C	C	T	T	T	C	T	C	G	G	T	T
EF_Potlatch_R	OmyEFPW16S_0043	reference	LOWCLWR	T	T	A	A	G	G	A	C	T	C	G	G	A	G	T	T	T	G	A	A	T	C	T	G	A	G	C	C	A	G	A	G	G	G	C	G	T	T	T	C	C	C	G	G	T	C
EF_Potlatch_R	OmyEFPW16S_0044	reference	LOWCLWR	T	C	A	A	G	G	A	A	C	C	G	G	A	G	T	T	T	G	A	A	T	C	T	T	A	A	T	C	A	A	A	G	G	G	C	G	T	T	C	C	C	C	A	G	T	C
EF_Potlatch_R	OmyEFPW16S_0045	reference	LOWCLWR	C	C	A	A	T	G	A	A	T	C	T	G	A	A	C	C	T	G	A	A	T	C	T	T	A	G	C	C	A	G	A	G	T	T	G	G	T	T	T	C	T	C	G	G	T	T
EF_Potlatch_R	OmyEFPW16S_0046	reference	LOWCLWR	C	C	A	A	T	T	C	C	T	T	G	G	A	A	T	C	T	G	A	G	T	C	T	T	G	G	T	C	A	G	A	G	T	T	G	G	T	C	C	C	C	C	G	G	C	C
EF_Potlatch_R	OmyEFPW16S_0047	reference	LOWCLWR	T	C	A	A	G	G	C	C	T	C	T	G	G	G	T	T	T	G	A	A	T	T	T	T	A	G	C	C	G	G	A	G	T	T	C	C	T	T	C	C	C	C	0	0	C	C
EF_Potlatch_R	OmyEFPW16S_0048	reference	LOWCLWR	T	T	A	A	G	G	A	C	T	C	T	T	A	A	T	T	T	G	G	G	C	C	T	T	A	G	C	C	A	A	A	A	T	G	C	G	T	T	C	C	C	C	G	G	T	C
EF_Potlatch_R	OmyEFPW16S_0049	reference	LOWCLWR	C	C	A	A	G	G	A	A	T	T	G	G	A	G	T	T	T	G	A	G	C	C	T	T	A	G	C	C	A	A	G	G	T	T	C	G	T	T	C	C	C	C	A	A	T	T
EF_Potlatch_R	OmyEFPW16S_0050	reference	LOWCLWR	T	T	A	A	G	G	C	C	T	C	T	G	A	G	T	T	G	G	A	G	C	C	T	T	G	G	T	C	A	A	A	G	T	G	C	G	T	T	T	T	C	C	G	G	C	C
EF_Potlatch_R	OmyEFPW16S_0051	reference	LOWCLWR	T	T	A	A	G	G	A	A	T	C	T	G	A	A	T	T	T	T	G	G	C	C	T	T	A	A	T	T	A	G	A	A	T	G	G	G	T	T	T	T	C	C	G	G	T	C
EF_Potlatch_R	OmyEFPW16S_0052	reference	LOWCLWR	C	C	A	A	G	G	C	C	T	T	T	G	A	A	T	T	T	G	G	G	C	C	G	G	A	G	T	C	A	G	A	G	G	G	G	G	T	T	C	C	C	C	G	G	C	C
EF_Potlatch_R	OmyEFPW16S_0053	reference	LOWCLWR	C	C	G	A	G	G	C	C	T	C	T	G	A	G	T	T	G	G	0	0	T	T	T	T	A	G	T	C	A	A	A	G	T	G	C	G	T	T	T	C	C	C	G	G	T	C
EF_Potlatch_R	OmyEFPW16S_0054	reference	LOWCLWR	C	C	A	A	G	G	C	C	T	T	T	G	A	A	T	T	T	G	A	G	C	C	T	T	A	G	T	T	A	G	A	A	T	G	G	G	T	C	T	C	C	C	G	G	C	C
EF_Salmon_R	OmyEFSW16S_0005	reference	UPSALM	T	C	G	G	T	G	A	C	T	C	T	T	A	A	C	C	T	G	A	A	T	C	T	T	G	G	T	T	A	A	G	G	G	G	C	G	T	C	T	C	C	C	G	G	T	C
EF_Salmon_R	OmyEFSW16S_0022	reference	UPSALM	T	C	G	G	G	G	A	C	T	C	G	G	A	G	T	T	T	G	A	A	C	C	T	T	A	G	T	C	A	G	A	G	G	G	C	C	T	T	T	C	T	C	G	G	T	T
EF_Salmon_R	OmyEFSW16S_0066	reference	UPSALM	T	C	G	G	T	G	A	C	C	C	T	G	A	G	T	T	T	G	0	0	C	C	G	G	A	A	T	C	G	G	G	G	T	T	C	G	T	T	T	C	C	C	G	G	T	T
EF_Salmon_R	OmyEFSW16S_0072	reference	UPSALM	C	C	G	G	G	G	A	C	T	C	G	G	A	G	T	C	G	G	G	G	C	C	T	T	G	G	T	T	A	G	A	G	0	0	C	C	T	T	T	C	C	C	G	G	T	C
EF_Salmon_R	OmyEFSW16S_0075	reference	UPSALM	T	T	A	A	G	G	C	C	C	C	G	G	G	G	T	C	G	G	0	0	C	C	T	T	G	G	T	C	A	G	A	A	T	G	C	G	T	T	C	C	T	C	A	A	C	C
EF_Salmon_R	OmyEFSW16S_0080	reference	UPSALM	C	C	G	A	T	G	A	C	C	C	G	G	A	G	T	C	T	G	0	0	C	C	T	T	A	A	T	C	A	G	G	G	T	T	C	G	T	T	T	T	T	C	G	G	T	T
EF_Salmon_R	OmyEFSW16S_0119	reference	UPSALM	T	T	G	A	G	G	C	C	T	C	T	T	0	0	C	C	G	G	0	0	T	T	T	T	A	A	C	C	G	G	A	G	T	T	C	G	T	C	C	C	C	C	G	G	T	C
EF_Salmon_R	OmyEFSW16S_0123	reference	UPSALM	C	C	G	A	G	G	A	C	C	C	T	T	A	G	T	C	G	G	A	A	T	C	G	G	A	A	T	C	G	G	A	G	G	G	C	C	T	T	T	T	T	C	A	G	T	C
EF_Salmon_R	OmyEFSW16S_0149	reference	UPSALM	T	T	G	A	G	G	C	C	T	C	T	G	A	G	T	T	G	G	0	0	C	C	T	T	A	G	C	C	A	A	A	A	0	0	C	C	T	T	T	C	C	C	0	0	T	C
EF_Salmon_R	OmyEFSW16S_0152	reference	UPSALM	T	T	A	A	G	G	C	C	T	T	G	G	A	G	T	C	G	G	0	0	C	C	T	T	G	G	T	T	A	G	G	G	T	G	C	C	T	C	T	C	T	C	G	G	T	C
EF_Salmon_R	OmyEFSW16S_0154	reference	UPSALM	T	C	G	A	T	G	A	C	T	C	T	G	A	A	T	C	T	G	A	G	C	C	T	G	A	G	T	T	A	G	A	G	T	T	C	G	T	T	T	C	C	C	G	G	T	C
EF_Salmon_R	OmyEFSW16S_0157	reference	UPSALM	T	T	G	G	G	G	A	C	T	C	T	G	A	G	T	T	T	G	G	G	C	C	T	G	A	A	C	C	A	G	A	G	T	T	0	0	T	T	T	T	C	C	G	G	T	T
EF_Salmon_R	OmyEFSW16S_0164	reference	UPSALM	T	C	G	A	G	G	C	C	T	C	T	T	G	G	C	C	G	G	A	A	C	C	T	T	A	G	T	T	A	A	A	G	0	0	G	G	T	T	C	C	T	C	G	G	C	C
EF_Salmon_R	OmyEFSW16S_0177	reference	UPSALM	T	T	A	A	G	G	A	A	T	C	T	G	G	G	T	C	T	G	A	A	C	C	T	T	G	G	T	C	A	A	G	G	T	T	C	G	T	T	T	C	C	C	G	G	T	C
EF_Salmon_R	OmyEFSW16S_0180	reference	UPSALM	T	C	G	G	G	G	A	A	T	C	G	G	A	A	T	C	T	G	A	G	C	C	T	T	G	G	C	C	A	G	A	G	G	G	C	C	T	T	T	C	T	C	A	G	C	C
EF_Salmon_R	OmyEFSW16S_0205	reference	UPSALM	T	T	G	A	G	G	C	C	T	T	T	T	A	A	C	C	T	G	A	G	C	C	T	T	A	G	C	C	A	G	A	G	T	G	0	0	T	C	C	C	C	C	G	G	C	C
EF_Salmon_R	OmyEFSW16S_0214	reference	UPSALM	T	C	G	A	T	G	C	C	T	C	T	G	A	G	C	C	G	G	A	G	C	C	T	T	A	G	T	C	A	G	A	G	T	G	C	G	T	T	C	C	T	T	G	G	T	C
EF_Salmon_R	OmyEFSW16S_0218	reference	UPSALM	C	C	G	G	T	G	C	C	T	T	T	T	A	A	T	C	T	G	A	G	T	C	T	T	G	G	C	C	A	G	A	G	T	G	C	G	T	C	T	C	T	C	G	G	T	C
EF_Salmon_R	OmyEFSW16S_0219	reference	UPSALM	T	C	G	A	T	G	A	A	T	T	G	G	A	G	T	C	T	G	A	G	C	C	0	0	G	G	T	C	A	A	A	G	T	T	C	G	T	T	C	C	T	C	G	G	T	T
EF_Salmon_R	OmyEFSW16S_0221	reference	UPSALM	T	C	A	A	G	G	C	C	T	T	T	G	A	A	T	C	T	G	A	A	T	C	T	T	G	G	T	T	A	G	G	G	T	T	C	G	T	T	C	C	C	C	G	G	C	C
EF_Salmon_R	OmyEFSW16S_0225	reference	UPSALM	T	T	G	A	G	G	A	C	T	C	T	G	A	G	T	C	G	G	A	A	C	C	T	G	G	G	T	C	A	A	A	G	G	G	0	0	T	T	T	C	C	C	G	G	C	C
EF_Salmon_R	OmyEFSW16S_0237	reference	UPSALM	T	C	A	A	G	G	A	C	T	T	T	T	G	G	T	C	T	G	A	A	C	C	T	G	A	G	T	C	G	G	A	A	G	G	C	C	T	C	C	C	C	C	A	G	T	C
EF_Salmon_R	OmyEFSW16S_0246	reference	UPSALM	T	C	G	A	T	G	C	C	C	C	T	T	G	G	T	C	G	G	A	G	T	C	T	G	A	G	T	C	A	G	A	G	T	G	C	C	T	T	C	C	C	C	G	G	T	T
EF_Salmon_R	OmyEFSW16S_0253	reference	UPSALM	T	C	G	A	T	G	C	C	T	C	G	G	A	G	T	T	G	G	A	G	T	C	T	G	A	G	T	T	G	G	G	G	G	G	C	C	T	C	T	T	C	C	G	G	C	C
EF_Salmon_R	OmyEFSW16S_0254	reference	UPSALM	T	C	G	A	G	G	A	C	T	C	T	G	0	0	T	T	G	G	A	G	C	C	T	T	G	G	T	C	A	G	A	G	T	T	C	G	T	T	T	C	T	T	G	G	C	C
EF_Salmon_R	OmyEFSW16S_0257	reference	UPSALM	T	C	G	A	G	G	C	C	C	C	G	G	A	G	0	0	T	G	G	G	C	C	T	T	G	G	T	C	A	A	A	G	T	G	C	G	T	T	T	C	C	C	G	G	C	C
EF_Salmon_R	OmyEFSW16S_0262	reference	UPSALM	T	C	A	A	G	G	C	C	T	C	T	T	G	G	T	C	T	T	A	A	C	C	T	T	G	G	T	C	A	A	G	G	T	T	G	G	T	C	T	T	T	C	G	G	C	C
EF_Salmon_R	OmyEFSW16S_0264	reference	UPSALM	T	T	G	A	G	G	A	C	C	C	T	G	A	A	T	T	G	G	G	G	C	C	T	G	G	G	T	C	G	G	A	G	T	T	G	G	T	C	T	C	C	C	A	G	C	C
EF_Salmon_R	OmyEFSW16S_0284	reference	UPSALM	T	T	G	G	G	G	A	C	C	C	T	T	G	G	C	C	G	G	A	A	C	C	G	G	G	G	T	T	A	G	A	A	T	G	C	C	T	C	T	C	C	C	G	G	T	C
EF_Salmon_R	OmyEFSW16S_0290	reference	UPSALM	T	T	G	G	G	G	C	C	T	T	G	G	0	0	T	T	T	T	A	G	T	C	T	G	A	G	T	C	G	G	A	G	T	T	C	G	T	T	T	C	T	C	G	G	T	T
EF_Salmon_R	OmyEFSW16S_0311	reference	UPSALM	T	C	G	G	G	G	C	C	C	C	G	G	G	G	T	T	T	G	A	A	T	C	G	G	A	G	T	T	A	G	A	A	T	G	C	C	T	T	T	C	C	C	G	G	C	C
EF_Salmon_R	OmyEFSW16S_0316	reference	UPSALM	T	C	A	A	T	G	0	0	T	C	G	G	G	G	T	C	T	G	A	G	T	T	T	T	G	G	C	C	A	A	G	G	T	G	G	G	T	T	C	C	C	C	G	G	T	C
EF_Salmon_R	OmyEFSW16S_0327	reference	UPSALM	T	C	G	A	G	G	A	C	C	C	G	G	A	G	T	C	T	T	A	A	C	C	T	G	A	G	T	T	A	G	G	G	T	T	C	G	T	T	T	T	T	C	G	G	C	C
EF_Salmon_R	OmyEFSW16S_0332	reference	UPSALM	T	T	G	G	G	G	A	A	C	C	T	G	A	A	T	T	T	G	0	0	C	C	T	G	A	G	T	C	A	G	G	G	T	T	G	G	T	T	T	C	T	C	G	G	C	C
EF_Salmon_R	OmyEFSW16S_0354	reference	UPSALM	T	T	G	A	G	G	A	C	C	C	T	G	G	G	T	T	G	G	A	A	T	C	T	G	G	G	T	T	A	G	G	G	G	G	C	G	T	T	T	C	C	C	G	G	T	C
EF_Salmon_R	OmyEFSW16S_0355	reference	UPSALM	T	T	G	A	G	G	A	A	T	T	T	G	A	G	C	C	T	G	A	G	C	C	T	G	G	G	T	T	A	A	A	G	G	G	C	C	T	T	C	C	C	C	A	G	C	C
EF_Salmon_R	OmyEFSW16S_0356	reference	UPSALM	C	C	G	A	G	G	A	C	T	C	G	G	A	G	T	T	G	G	A	G	T	C	T	T	A	G	T	C	A	G	A	G	0	0	C	C	T	C	T	C	C	C	G	G	T	C
EF_Salmon_R	OmyEFSW16S_0365	reference	UPSALM	T	T	A	A	G	G	C	C	C	C	T	G	G	G	T	C	T	G	A	A	C	C	T	G	G	G	T	T	A	A	A	G	G	G	0	0	T	T	T	C	T	C	G	G	C	C
EF_Salmon_R	OmyEFSW16S_0369	reference	UPSALM	T	C	G	A	G	G	A	C	T	C	G	G	G	G	T	C	T	T	A	G	C	C	T	T	A	A	C	C	A	A	A	G	0	0	C	G	T	T	T	C	T	T	G	G	T	C
EF_Salmon_R	OmyEFSW16S_0373	reference	UPSALM	C	C	G	A	G	G	A	C	T	C	T	G	A	G	T	C	G	G	A	G	T	T	G	G	A	G	T	T	A	A	G	G	T	T	G	G	T	T	T	C	C	C	G	G	T	C
EF_Salmon_R	OmyEFSW16S_0376	reference	UPSALM	T	C	G	A	T	G	A	C	C	C	T	G	A	A	T	C	T	T	A	G	C	C	T	G	G	G	T	T	A	A	G	G	T	G	0	0	T	C	T	C	C	C	G	G	T	C
EF_Salmon_R	OmyEFSW16S_0382	reference	UPSALM	T	T	A	A	G	G	C	C	T	C	G	G	A	A	T	T	T	G	G	G	T	C	T	G	A	A	C	C	A	A	G	G	T	G	C	G	T	T	T	C	C	C	G	G	C	C
EF_Salmon_R	OmyEFSW16S_0390	reference	UPSALM	T	C	G	A	G	G	A	C	T	T	T	G	G	G	T	T	T	T	G	G	T	C	T	G	A	G	T	T	A	G	A	G	T	G	C	G	T	T	C	C	T	C	G	G	T	T
EF_Salmon_R	OmyEFSW16S_0392	reference	UPSALM	C	C	G	G	T	G	A	A	T	C	G	G	A	A	T	C	T	G	A	G	C	C	G	G	G	G	T	C	A	G	A	A	T	T	G	G	T	T	T	T	C	C	A	G	T	C
EF_Salmon_R	OmyEFSW16S_0394	reference	UPSALM	T	T	G	A	T	G	C	C	T	C	T	G	A	G	T	T	T	G	A	G	T	C	T	T	A	G	T	C	A	G	G	G	T	T	C	C	T	T	T	C	T	T	A	G	C	C
EF_Salmon_R	OmyEFSW16S_0404	reference	UPSALM	T	C	A	A	T	G	A	A	T	T	T	G	A	G	T	C	G	G	A	A	C	C	T	G	G	G	T	C	A	G	G	G	T	G	C	C	T	C	C	C	T	C	G	G	C	C
EF_Salmon_R	OmyEFSW16S_0406	reference	UPSALM	T	T	G	A	T	G	A	C	C	C	T	G	A	G	T	T	T	T	G	G	C	C	T	G	A	G	T	C	A	A	A	G	T	T	C	G	T	C	T	C	T	C	G	G	C	C
EF_Salmon_R	OmyEFSW16S_0408	reference	UPSALM	T	T	G	A	G	G	A	C	T	C	T	G	A	A	T	C	G	G	A	G	T	C	G	G	G	G	T	C	A	A	G	G	T	G	C	C	T	T	T	C	T	T	G	G	T	C
EF_Salmon_R	OmyEFSW16S_0414	reference	UPSALM	T	C	G	A	G	G	C	C	C	C	G	G	A	A	T	T	T	T	A	A	C	C	T	G	A	A	T	C	G	G	A	G	T	T	C	C	T	T	T	C	T	C	G	G	T	C
EF_Salmon_R	OmyEFSW16S_0418	reference	UPSALM	T	T	G	A	G	G	C	C	C	C	T	G	A	G	T	T	G	G	A	G	C	C	T	T	G	G	T	C	A	A	A	A	T	T	C	G	T	T	C	C	T	C	G	G	C	C
EF_Salmon_R	OmyEFSW16S_0426	reference	UPSALM	T	T	A	A	G	G	A	C	T	T	G	G	A	G	T	T	G	G	A	G	C	C	T	G	G	G	T	C	A	A	G	G	T	T	G	G	T	C	T	T	C	C	G	G	T	C
EF_Salmon_R	OmyEFSW16S_0428	reference	UPSALM	T	T	A	A	G	G	A	C	T	C	G	G	A	A	T	T	T	G	A	G	C	C	T	T	G	G	C	C	A	A	G	G	T	G	C	G	T	T	C	C	C	C	A	G	T	C
EF_Salmon_R	OmyEFSW16S_0430	reference	UPSALM	T	T	A	A	G	G	C	C	C	C	T	G	A	A	T	T	T	G	A	G	T	C	0	0	A	G	T	C	A	G	G	G	T	G	C	G	T	T	T	T	T	C	G	G	T	C
EF_Salmon_R	OmyEFSW16S_0435	reference	UPSALM	T	T	G	A	G	G	A	C	C	C	T	G	A	A	T	C	T	G	A	A	T	T	T	T	G	G	T	T	A	A	A	A	T	T	G	G	T	T	T	C	T	C	G	G	C	C
EF_Salmon_R	OmyEFSW16S_0437	reference	UPSALM	C	C	G	G	T	G	A	C	T	C	G	G	G	G	T	C	T	G	G	G	C	C	T	G	0	0	T	C	G	G	A	G	T	G	C	C	T	T	T	C	T	C	G	G	T	C
EF_Salmon_R	OmyEFSW16S_0439	reference	UPSALM	T	T	A	A	G	G	A	C	C	C	G	G	A	G	T	T	G	G	A	G	C	C	T	T	A	G	C	C	G	G	A	G	T	T	C	G	T	T	T	C	C	C	A	G	C	C
EF_Salmon_R	OmyEFSW16S_0441	reference	UPSALM	T	C	G	A	G	G	A	C	C	C	T	T	G	G	T	T	G	G	A	G	C	C	T	G	0	0	T	C	A	G	G	G	0	0	C	G	T	T	T	T	C	C	A	G	C	C
EF_Salmon_R	OmyEFSW16S_0442	reference	UPSALM	T	C	A	A	G	G	C	C	T	C	T	G	A	G	T	T	T	G	A	G	T	C	T	G	G	G	T	C	G	G	A	G	0	0	C	C	T	T	T	T	T	C	G	G	C	C
EF_Salmon_R	OmyEFSW16S_0447	reference	UPSALM	C	C	G	G	T	G	A	C	T	T	T	G	G	G	T	C	T	G	A	G	C	C	T	G	A	G	C	C	A	G	A	G	T	T	C	C	T	T	C	C	T	C	A	G	T	C
EF_Salmon_R	OmyEFSW16S_0450	reference	UPSALM	C	C	G	G	T	T	C	C	T	T	G	G	A	G	T	C	T	T	G	G	T	C	T	G	A	G	T	T	A	A	G	G	T	T	C	G	T	T	C	C	T	C	G	G	T	C
EF_Salmon_R	OmyEFSW16S_0457	reference	UPSALM	T	T	G	A	G	G	A	C	T	C	G	G	A	G	C	C	T	G	A	G	C	C	T	G	A	A	C	C	G	G	A	A	T	T	G	G	T	T	C	C	C	C	0	0	C	C
EF_Salmon_R	OmyEFSW16S_0461	reference	UPSALM	T	C	A	A	G	G	0	0	T	C	T	G	A	A	T	C	T	G	A	G	T	C	T	G	A	G	T	C	A	A	G	G	T	T	C	G	T	T	C	C	C	C	G	G	T	C
EF_Salmon_R	OmyEFSW16S_0462	reference	UPSALM	T	T	G	A	G	G	C	C	T	C	T	G	A	A	T	C	T	T	A	A	T	C	T	G	G	G	T	C	A	A	A	G	T	T	C	G	T	T	T	T	T	C	A	G	T	T
EF_Salmon_R	OmyEFSW16S_0463	reference	UPSALM	T	C	G	G	G	G	C	C	T	T	G	G	A	A	C	C	T	T	A	A	C	C	G	G	G	G	T	C	A	A	A	A	T	T	C	G	T	T	T	C	T	C	G	G	T	C
EFSF_Salmon_R	OmyEFSF09C_0001	reference	SFSALM	T	C	0	0	T	G	0	0	C	C	G	G	A	G	C	C	G	G	A	G	C	C	G	G	G	G	C	C	G	G	A	G	0	0	0	0	T	T	T	T	C	C	A	G	T	C
EFSF_Salmon_R	OmyEFSF09C_0002	reference	SFSALM	C	C	G	A	T	T	C	C	C	C	G	G	A	G	T	C	G	G	A	G	C	C	T	G	A	G	C	C	A	G	G	G	T	T	C	C	T	T	T	T	C	C	0	0	T	T
EFSF_Salmon_R	OmyEFSF09C_0003	reference	SFSALM	C	C	G	A	G	G	A	A	T	T	G	G	G	G	C	C	G	G	A	G	T	C	T	G	A	G	T	C	A	G	A	A	T	T	C	G	T	T	T	C	C	C	A	A	T	T
EFSF_Salmon_R	OmyEFSF09C_0004	reference	SFSALM	C	C	G	G	T	G	A	C	T	C	G	G	G	G	T	C	G	G	A	G	C	C	G	G	A	G	T	T	A	G	G	G	T	G	C	G	T	T	T	C	C	C	G	G	T	C
EFSF_Salmon_R	OmyEFSF09C_0005	reference	SFSALM	T	C	G	A	T	G	A	C	C	C	T	G	A	A	T	C	G	G	A	G	T	T	G	G	A	G	C	C	A	G	A	G	T	T	C	G	T	C	C	C	T	C	A	G	C	C
EFSF_Salmon_R	OmyEFSF09C_0006	reference	SFSALM	T	C	G	A	G	G	A	C	T	T	G	G	A	G	T	C	G	G	A	G	T	C	T	G	A	G	T	C	A	A	A	G	T	T	C	C	T	T	T	T	C	C	G	G	T	T
EFSF_Salmon_R	OmyEFSF09C_0007	reference	SFSALM	C	C	G	A	G	G	0	0	T	C	G	G	A	G	T	T	G	G	A	G	C	C	G	G	G	G	C	C	A	A	A	G	T	T	C	G	T	T	T	T	C	C	G	G	T	T
EFSF_Salmon_R	OmyEFSF09C_0008	reference	SFSALM	C	C	A	A	T	G	C	C	C	C	G	G	G	G	T	T	G	G	G	G	C	C	G	G	A	A	C	C	A	G	A	A	T	T	C	C	T	T	T	T	C	C	A	A	T	T
EFSF_Salmon_R	OmyEFSF09C_0009	reference	SFSALM	T	C	G	A	T	G	C	C	T	T	T	T	A	G	T	T	G	G	A	A	T	C	T	G	G	G	T	C	G	G	G	G	0	0	C	C	T	T	C	C	C	C	G	G	T	C
EFSF_Salmon_R	OmyEFSF09C_0010	reference	SFSALM	C	C	0	0	G	G	C	C	T	T	T	G	A	G	T	C	G	G	A	G	T	T	G	G	A	A	T	C	A	G	A	A	T	G	C	G	T	C	T	C	C	C	G	G	T	C
EFSF_Salmon_R	OmyEFSF09C_0011	reference	SFSALM	C	C	G	G	T	G	A	C	T	C	T	T	A	G	T	C	T	G	A	A	T	C	T	T	G	G	T	C	A	G	A	G	T	G	C	C	T	C	T	T	T	C	G	G	T	T
EFSF_Salmon_R	OmyEFSF09C_0012	reference	SFSALM	T	T	A	A	G	G	A	A	T	T	G	G	A	G	T	C	G	G	A	G	T	T	G	G	A	G	T	T	A	A	G	G	T	T	C	C	T	C	C	C	C	C	G	G	T	T
EFSF_Salmon_R	OmyEFSF09C_0013	reference	SFSALM	C	C	A	A	G	G	A	C	T	T	T	G	A	G	T	C	G	G	A	G	T	T	G	G	A	A	C	C	A	G	A	G	T	T	C	C	C	C	C	C	T	C	A	G	T	T
EFSF_Salmon_R	OmyEFSF09C_0014	reference	SFSALM	C	C	G	A	T	T	A	A	C	C	T	G	A	G	T	C	T	T	A	G	T	C	T	T	G	G	T	C	G	G	A	G	0	0	C	G	T	C	T	C	C	C	G	G	T	T
EFSF_Salmon_R	OmyEFSF09C_0015	reference	SFSALM	T	C	G	A	T	G	C	C	T	T	T	G	A	G	T	T	G	G	A	G	T	C	G	G	G	G	T	C	G	G	A	G	0	0	C	C	T	C	T	C	C	C	A	A	T	T
EFSF_Salmon_R	OmyEFSF09C_0017	reference	SFSALM	T	T	A	A	T	G	A	A	T	C	G	G	A	G	T	C	G	G	A	G	T	C	T	G	G	G	T	T	A	A	A	A	0	0	0	0	C	C	T	C	C	C	0	0	T	C
EFSF_Salmon_R	OmyEFSF09C_0021	reference	SFSALM	T	C	A	A	T	T	C	C	T	C	G	G	A	G	T	C	G	G	G	G	C	C	T	T	A	G	C	C	G	G	G	G	G	G	C	G	T	T	T	T	C	C	A	G	T	C
EFSF_Salmon_R	OmyEFSF09C_0022	reference	SFSALM	C	C	A	A	T	G	C	C	T	T	T	T	G	G	T	T	T	G	A	G	T	C	T	G	A	G	T	T	G	G	A	A	T	G	C	C	T	C	T	T	T	C	A	A	T	C
EFSF_Salmon_R	OmyEFSF09C_0023	reference	SFSALM	C	C	G	A	T	G	C	C	T	C	T	T	G	G	T	C	G	G	A	A	C	C	T	G	A	G	T	T	A	G	A	G	T	G	C	G	T	C	T	T	C	C	A	A	T	C
EFSF_Salmon_R	OmyEFSF09C_0024	reference	SFSALM	T	C	G	A	T	G	A	C	C	C	T	T	A	A	T	T	G	G	A	G	T	C	T	G	G	G	T	C	A	G	A	A	T	T	C	G	T	T	C	C	T	C	G	G	T	C
EFSF_Salmon_R	OmyEFSF09C_0025	reference	SFSALM	T	C	0	0	G	G	A	C	T	C	T	T	A	A	C	C	G	G	A	G	T	T	T	G	G	G	T	T	A	G	A	G	G	G	G	G	C	C	T	C	C	C	G	G	T	C
EFSF_Salmon_R	OmyEFSF09C_0026	reference	SFSALM	T	C	A	A	T	G	A	C	T	C	G	G	G	G	T	C	G	G	A	A	T	C	G	G	A	A	C	C	G	G	A	G	T	G	C	C	T	T	T	C	T	C	G	G	T	T
EFSF_Salmon_R	OmyEFSF09C_0027	reference	SFSALM	T	C	G	A	T	G	C	C	C	C	G	G	A	G	T	T	T	G	A	A	C	C	T	T	A	A	T	C	G	G	A	A	G	G	C	G	T	T	T	C	T	T	A	G	T	C
EFSF_Salmon_R	OmyEFSF09C_0028	reference	SFSALM	T	C	G	A	T	T	A	C	T	T	T	G	A	G	C	C	T	G	A	G	C	C	T	G	G	G	T	T	A	G	G	G	0	0	C	G	T	C	T	C	C	C	A	G	T	C
EFSF_Salmon_R	OmyEFSF09C_0029	reference	SFSALM	T	C	G	A	T	T	A	A	C	C	T	G	A	G	C	C	T	G	A	A	T	C	T	T	A	G	T	C	G	G	G	G	G	G	C	G	T	C	C	C	C	C	A	G	C	C
EFSF_Salmon_R	OmyEFSF10C_0001	reference	SFSALM	T	C	A	A	G	G	A	C	T	C	T	G	A	G	T	T	G	G	G	G	C	C	G	G	A	G	C	C	G	G	A	G	T	T	0	0	T	T	T	C	T	C	A	G	T	T
EFSF_Salmon_R	OmyEFSF10C_0002	reference	SFSALM	C	C	G	A	T	G	A	C	T	C	T	G	G	G	T	C	G	G	A	G	C	C	T	G	A	G	C	C	A	G	G	G	0	0	0	0	T	T	T	T	C	C	A	G	T	C
EFSF_Salmon_R	OmyEFSF10C_0003	reference	SFSALM	C	C	A	A	T	T	A	C	T	T	T	G	A	A	C	C	G	G	G	G	T	C	T	T	A	G	C	C	A	G	A	G	0	0	C	G	T	T	T	T	T	C	A	G	T	T
EFSF_Salmon_R	OmyEFSF10C_0004	reference	SFSALM	T	C	G	A	T	G	A	A	T	T	G	G	A	A	T	C	G	G	A	G	C	C	T	G	A	G	T	T	A	G	G	G	G	G	G	G	T	C	T	C	C	C	A	A	T	T
EFSF_Salmon_R	OmyEFSF10C_0005	reference	SFSALM	T	C	0	0	T	G	C	C	T	C	T	G	A	G	C	C	T	T	G	G	T	C	0	0	A	G	T	C	A	G	G	G	T	G	C	G	C	C	T	T	T	C	G	G	T	C
EFSF_Salmon_R	OmyEFSF10C_0006	reference	SFSALM	T	T	A	A	T	T	A	C	T	C	T	T	G	G	C	C	G	G	A	G	C	C	T	G	G	G	C	C	A	A	A	A	T	G	C	C	C	C	T	T	C	C	A	A	T	T
EFSF_Salmon_R	OmyEFSF10C_0007	reference	SFSALM	T	T	0	0	T	G	A	A	T	T	T	G	A	A	T	T	G	G	G	G	C	C	T	G	A	A	C	C	A	A	G	G	0	0	0	0	T	T	T	C	C	C	G	G	T	C
EFSF_Salmon_R	OmyEFSF10C_0008	reference	SFSALM	C	C	G	G	T	G	C	C	T	T	T	G	G	G	T	C	T	T	0	0	C	C	T	G	A	G	T	C	A	G	A	G	0	0	C	C	C	C	T	C	C	C	A	G	C	C
EFSF_Salmon_R	OmyEFSF10C_0009	reference	SFSALM	T	C	A	A	G	G	C	C	T	C	G	G	A	A	T	C	G	G	A	A	T	T	G	G	A	G	T	T	A	G	G	G	0	0	C	C	T	T	T	C	C	C	G	G	T	T
EFSF_Salmon_R	OmyEFSF10C_0010	reference	SFSALM	T	C	G	G	T	T	A	C	T	C	T	G	G	G	T	C	G	G	A	G	C	C	T	T	G	G	T	T	A	A	G	G	G	G	G	G	T	C	T	C	C	C	0	0	C	C
EFSF_Salmon_R	OmyEFSF10C_0011	reference	SFSALM	C	C	A	A	T	G	A	C	T	C	T	T	A	G	C	C	G	G	0	0	C	C	T	G	A	A	T	C	G	G	A	G	0	0	C	G	T	C	T	T	C	C	A	G	T	T
EFSF_Salmon_R	OmyEFSF10C_0012	reference	SFSALM	T	C	G	G	G	G	A	C	T	C	T	G	G	G	T	C	G	G	A	A	C	C	T	G	A	G	T	C	A	A	G	G	0	0	G	G	T	C	T	C	C	C	G	G	T	T
EFSF_Salmon_R	OmyEFSF10C_0013	reference	SFSALM	C	C	A	A	T	T	C	C	T	T	T	G	A	G	T	C	T	G	A	G	T	C	T	G	A	G	T	C	A	G	G	G	0	0	0	0	T	C	C	C	T	C	A	G	C	C
EFSF_Salmon_R	OmyEFSF10C_0014	reference	SFSALM	T	C	A	A	T	G	C	C	T	C	T	G	A	G	T	C	G	G	A	G	T	C	G	G	A	G	T	C	A	A	G	G	0	0	C	G	T	T	T	C	C	C	G	G	T	C
EFSF_Salmon_R	OmyEFSF10C_0018	reference	SFSALM	T	T	G	A	T	G	A	A	C	C	G	G	G	G	T	C	G	G	A	G	C	C	T	T	A	G	C	C	A	G	G	G	G	G	G	G	C	C	T	C	C	C	G	G	T	T
EFSF_Salmon_R	OmyEFSF10C_0019	reference	SFSALM	T	C	0	0	G	G	A	C	T	C	G	G	A	A	C	C	T	G	G	G	T	C	0	0	G	G	T	C	A	A	G	G	T	T	C	C	T	T	T	C	C	C	A	G	T	C
EFSF_Salmon_R	OmyEFSF10C_0021	reference	SFSALM	T	C	A	A	T	G	A	C	T	C	G	G	A	A	C	C	G	G	A	A	C	C	T	G	A	A	T	C	A	G	G	G	T	T	G	G	T	C	T	C	C	C	G	G	T	C
EFSF_Salmon_R	OmyEFSF10C_0022	reference	SFSALM	C	C	G	A	T	G	A	C	T	C	T	G	A	A	T	C	G	G	A	G	T	C	T	G	0	0	T	C	A	G	A	G	T	T	C	G	T	T	T	T	C	C	A	A	T	C
EFSF_Salmon_R	OmyEFSF10C_0023	reference	SFSALM	T	C	G	A	G	G	A	C	C	C	G	G	A	G	C	C	T	T	A	A	C	C	T	T	A	G	T	C	A	G	A	G	T	T	C	G	T	T	T	C	C	C	G	G	T	T
EFSF_Salmon_R	OmyEFSF10C_0024	reference	SFSALM	C	C	A	A	T	T	C	C	T	C	T	G	A	G	T	T	T	G	0	0	T	C	T	T	A	A	T	T	G	G	G	G	T	T	G	G	T	C	T	T	T	C	0	0	T	T
EFSF_Salmon_R	OmyEFSF10C_0025	reference	SFSALM	T	C	0	0	G	G	A	A	C	C	T	G	A	G	C	C	G	G	A	G	T	T	G	G	A	G	T	T	A	G	A	G	T	G	G	G	T	T	T	T	T	C	A	G	T	C
EFSF_Salmon_R	OmyEFSF10C_0026	reference	SFSALM	T	C	0	0	T	T	A	C	C	C	T	G	G	G	C	C	G	G	A	A	C	C	T	T	A	G	T	C	A	A	G	G	0	0	0	0	T	C	T	T	C	C	A	G	T	C
Elk_Bear_Cr	OmyBRVC11C_0001	reference	MFSALM	T	C	A	A	G	G	A	A	T	T	G	G	A	G	T	C	T	G	A	G	T	T	T	G	G	G	T	C	A	G	A	A	T	T	C	G	T	T	T	C	C	C	A	G	T	C
Elk_Bear_Cr	OmyBRVC11C_0002	reference	MFSALM	T	T	G	A	T	G	C	C	T	T	T	G	A	G	T	C	G	G	G	G	C	C	T	G	G	G	C	C	A	G	A	A	T	G	C	C	T	C	T	C	T	T	G	G	C	C
Elk_Bear_Cr	OmyBRVC11C_0003	reference	MFSALM	T	C	G	A	T	G	A	C	T	T	G	G	A	G	C	C	T	G	A	A	C	C	G	G	G	G	C	C	G	G	A	G	T	G	C	C	T	T	T	T	C	C	G	G	T	C
Elk_Bear_Cr	OmyBRVC11C_0004	reference	MFSALM	C	C	A	A	T	G	A	C	T	T	T	G	G	G	C	C	T	G	A	G	C	C	T	G	A	G	T	T	G	G	A	G	T	G	C	G	T	T	T	T	C	C	G	G	T	C
Elk_Bear_Cr	OmyBRVC11C_0005	reference	MFSALM	T	T	A	A	T	G	C	C	T	C	T	T	A	G	T	T	T	G	A	G	T	C	T	G	A	A	T	T	A	A	G	G	T	T	C	G	T	T	T	C	C	C	G	G	T	C
Elk_Bear_Cr	OmyBRVC11C_0006	reference	MFSALM	T	C	A	A	G	G	C	C	T	C	T	G	G	G	T	C	T	G	A	G	T	C	T	G	A	A	T	C	G	G	A	G	T	T	C	G	T	C	T	C	T	C	A	G	T	C
Elk_Bear_Cr	OmyBRVC11C_0007	reference	MFSALM	T	C	G	A	T	G	A	C	T	C	G	G	A	G	C	C	G	G	A	G	C	C	G	G	G	G	T	C	A	A	A	A	T	G	C	C	T	T	T	C	T	C	G	G	C	C
Elk_Bear_Cr	OmyBRVC11C_0008	reference	MFSALM	T	C	A	A	G	G	A	C	T	T	G	G	A	G	T	C	T	G	A	G	T	T	T	G	G	G	T	C	G	G	A	G	T	T	G	G	T	C	C	C	T	C	A	G	T	C
Elk_Bear_Cr	OmyBRVC11C_0009	reference	MFSALM	T	C	G	A	G	G	A	A	T	T	T	G	A	G	T	C	T	G	G	G	T	C	T	G	A	G	C	C	G	G	A	G	T	T	C	C	C	C	T	C	T	C	A	G	T	C
Elk_Bear_Cr	OmyBRVC11C_0010	reference	MFSALM	T	T	A	A	G	G	A	A	T	C	T	T	A	A	T	T	T	T	G	G	T	T	T	G	A	G	T	C	A	A	A	G	T	T	G	G	T	C	T	C	C	C	G	G	T	C
Elk_Bear_Cr	OmyBRVC11C_0011	reference	MFSALM	C	C	G	G	T	G	A	A	T	C	T	G	G	G	T	T	T	G	A	G	C	C	G	G	A	G	C	C	G	G	A	G	T	T	C	G	T	C	T	C	T	C	G	G	T	T
Elk_Bear_Cr	OmyBRVC11C_0012	reference	MFSALM	T	C	A	A	G	G	A	C	T	C	T	T	A	G	T	C	G	G	A	G	T	C	T	G	A	A	T	C	A	G	A	A	T	T	C	G	T	C	T	T	C	C	G	G	C	C
Elk_Bear_Cr	OmyBRVC11C_0013	reference	MFSALM	T	C	A	A	T	T	A	C	T	C	T	T	G	G	T	T	T	G	G	G	C	C	T	G	G	G	T	C	A	G	A	G	T	G	G	G	T	T	T	T	T	C	G	G	T	C
Elk_Bear_Cr	OmyBRVC11C_0014	reference	MFSALM	C	C	A	A	G	G	A	A	T	C	G	G	A	G	C	C	G	G	A	G	C	C	T	G	G	G	T	C	A	G	A	A	T	T	C	G	T	T	T	T	C	C	G	G	C	C
Elk_Bear_Cr	OmyBRVC11C_0015	reference	MFSALM	T	C	A	A	G	G	C	C	C	C	G	G	A	G	T	C	T	T	G	G	T	C	T	T	A	G	T	T	A	G	A	G	T	G	C	G	T	T	T	T	T	T	G	G	T	C
Elk_Bear_Cr	OmyBRVC11C_0016	reference	MFSALM	T	C	A	A	G	G	A	C	C	C	T	G	G	G	T	C	G	G	A	A	C	C	T	G	G	G	T	T	G	G	G	G	T	G	C	G	T	T	T	T	C	C	G	G	C	C
Elk_Bear_Cr	OmyBRVC11C_0017	reference	MFSALM	C	C	A	A	G	G	C	C	C	C	T	T	A	G	T	C	G	G	G	G	T	T	T	G	A	A	T	C	G	G	A	G	T	T	G	G	T	T	T	T	C	C	G	G	C	C
Elk_Bear_Cr	OmyBRVC11C_0018	reference	MFSALM	T	C	A	A	G	G	A	A	T	C	T	G	A	A	T	C	G	G	A	A	T	C	G	G	A	A	T	C	A	G	A	G	T	T	C	G	T	T	T	T	T	C	G	G	T	C
Elk_Bear_Cr	OmyBRVC11C_0019	reference	MFSALM	C	C	G	A	G	G	C	C	C	C	T	G	A	G	C	C	G	G	A	A	C	C	T	G	A	G	T	C	A	G	G	G	T	T	C	G	T	C	T	T	T	C	G	G	C	C
Elk_Bear_Cr	OmyBRVC11C_0020	reference	MFSALM	T	C	G	G	G	G	A	C	T	C	G	G	A	A	T	T	G	G	A	G	T	C	T	T	A	A	T	C	A	G	A	G	T	T	C	G	T	T	C	C	C	C	A	G	C	C
Elk_Bear_Cr	OmyBRVC11C_0021	reference	MFSALM	T	C	A	A	G	G	A	C	T	C	T	G	A	A	C	C	G	G	A	G	C	C	T	G	A	G	T	T	G	G	G	G	T	T	C	C	T	T	T	C	C	C	G	G	C	C
Elk_Bear_Cr	OmyBRVC11C_0022	reference	MFSALM	T	C	A	A	T	G	A	C	T	C	G	G	A	G	T	C	T	G	A	G	T	C	T	G	A	G	T	T	G	G	A	A	T	T	C	G	T	T	T	C	C	C	G	G	T	C
Elk_Bear_Cr	OmyBRVC11C_0023	reference	MFSALM	T	C	A	A	T	G	A	C	T	T	G	G	A	A	C	C	T	G	A	G	C	C	G	G	A	G	C	C	A	A	A	A	T	G	C	G	T	C	T	T	C	C	A	G	C	C
Elk_Bear_Cr	OmyBRVC11C_0024	reference	MFSALM	T	C	G	G	G	G	A	C	T	C	G	G	G	G	C	C	T	G	G	G	C	C	G	G	A	G	T	C	G	G	G	G	T	T	C	G	T	T	T	T	T	C	G	G	T	C
Elk_Bear_Cr	OmyBRVC11C_0025	reference	MFSALM	C	C	A	A	G	G	C	C	C	C	T	G	0	0	C	C	G	G	G	G	C	C	T	T	A	G	T	C	A	A	G	G	T	G	C	G	T	T	T	T	T	C	A	G	T	C
Elk_Bear_Cr	OmyBRVC11C_0026	reference	MFSALM	C	C	A	A	T	G	A	C	T	C	T	G	A	G	C	C	G	G	A	G	C	C	T	G	A	G	T	T	A	A	A	G	T	T	C	G	C	C	T	T	T	C	A	G	T	C
Elk_Bear_Cr	OmyBRVC11C_0027	reference	MFSALM	C	C	G	A	G	G	A	C	C	C	T	G	A	G	T	T	G	G	G	G	C	C	T	T	G	G	T	C	A	A	A	A	T	T	C	G	C	C	T	C	C	C	G	G	C	C
Elk_Bear_Cr	OmyBRVC11C_0028	reference	MFSALM	T	T	A	A	G	G	A	C	T	T	G	G	A	A	T	T	G	G	G	G	C	C	G	G	A	A	T	C	A	G	A	G	T	T	C	G	T	C	T	T	T	T	A	G	T	T
Elk_Bear_Cr	OmyBRVC11C_0029	reference	MFSALM	T	C	G	A	G	G	A	C	T	T	T	G	A	A	T	C	G	G	A	G	T	C	T	T	A	G	C	C	A	G	A	G	T	T	C	C	C	C	C	C	T	T	G	G	C	C
Elk_Bear_Cr	OmyBRVC11C_0030	reference	MFSALM	T	T	A	A	T	G	A	C	T	T	G	G	A	G	T	T	T	G	G	G	T	C	G	G	G	G	C	C	A	A	A	G	T	T	C	G	T	T	T	C	C	C	A	G	T	C
Elk_Bear_Cr	OmyBRVC11C_0032	reference	MFSALM	C	C	G	G	G	G	A	C	T	T	T	G	A	G	C	C	T	G	A	G	C	C	G	G	G	G	T	C	G	G	A	A	T	T	C	G	T	T	T	C	T	C	G	G	T	C
Elk_Bear_Cr	OmyBRVC11C_0033	reference	MFSALM	T	C	A	A	G	G	C	C	C	C	T	G	A	G	T	C	G	G	G	G	T	C	T	G	G	G	T	C	A	A	A	A	T	G	C	G	T	C	T	C	C	C	G	G	T	C
Elk_Bear_Cr	OmyBRVC11C_0034	reference	MFSALM	T	T	A	A	G	G	A	C	T	T	G	G	A	G	T	C	G	G	A	G	T	C	T	T	A	G	C	C	G	G	A	A	G	G	G	G	T	C	T	T	T	T	A	G	T	C
Elk_Bear_Cr	OmyBRVC11C_0035	reference	MFSALM	T	C	A	A	G	G	A	C	T	T	G	G	A	G	C	C	T	G	A	G	C	C	G	G	A	G	T	C	A	G	A	A	T	T	C	G	T	C	T	T	T	C	G	G	C	C
Elk_Bear_Cr	OmyBRVC11C_0036	reference	MFSALM	T	T	A	A	T	G	A	C	T	C	T	G	G	G	T	C	T	G	G	G	C	C	T	G	A	G	T	C	A	G	A	G	T	G	G	G	T	T	T	C	C	C	G	G	T	C
Elk_Bear_Cr	OmyEKBV11C_0001	reference	MFSALM	T	C	A	A	G	G	A	C	T	T	T	G	A	G	T	T	T	T	A	A	C	C	T	T	G	G	T	T	G	G	A	A	T	G	G	G	T	T	T	C	C	C	G	G	T	C
Elk_Bear_Cr	OmyEKBV11C_0002	reference	MFSALM	T	T	A	A	G	G	A	C	T	C	G	G	G	G	C	C	G	G	A	G	T	C	T	T	G	G	T	C	A	A	G	G	T	T	C	C	C	C	C	C	C	C	G	G	T	C
Elk_Bear_Cr	OmyEKBV11C_0003	reference	MFSALM	T	C	A	A	G	G	C	C	T	T	T	G	A	A	T	C	G	G	A	G	T	C	T	T	A	G	T	C	A	G	A	G	T	G	C	G	T	T	T	C	C	C	G	G	T	T
Elk_Bear_Cr	OmyEKBV11C_0004	reference	MFSALM	T	C	G	A	T	G	A	A	T	T	T	T	A	A	T	T	G	G	A	A	T	C	T	T	A	G	T	C	A	G	A	A	T	T	C	G	T	T	T	T	T	C	G	G	T	C
Elk_Bear_Cr	OmyEKBV11C_0005	reference	MFSALM	T	C	A	A	G	G	A	C	T	C	T	G	A	A	T	C	T	G	A	A	T	T	T	T	A	G	C	C	A	G	A	A	T	G	C	G	T	C	T	C	T	T	G	G	T	C
Elk_Bear_Cr	OmyEKBV11C_0006	reference	MFSALM	C	C	A	A	T	G	A	C	T	C	T	G	G	G	T	C	G	G	A	G	C	C	G	G	A	A	T	C	A	A	A	G	T	T	G	G	T	C	T	T	C	C	G	G	T	T
Elk_Bear_Cr	OmyEKBV11C_0007	reference	MFSALM	T	C	A	A	T	T	A	C	T	C	T	T	G	G	T	C	T	G	A	G	C	C	T	G	G	G	T	T	A	G	A	G	T	G	G	G	T	C	T	T	C	C	G	G	C	C
Elk_Bear_Cr	OmyEKBV11C_0008	reference	MFSALM	T	C	G	G	G	G	A	C	C	C	T	G	G	G	T	C	G	G	A	G	C	C	T	T	A	A	T	C	A	G	G	G	T	T	C	G	T	T	T	T	T	C	A	G	C	C
Elk_Bear_Cr	OmyEKBV11C_0009	reference	MFSALM	C	C	A	A	G	G	C	C	T	C	G	G	A	A	T	C	G	G	A	A	T	C	T	T	A	G	T	C	G	G	A	A	T	G	C	G	T	C	T	T	T	C	G	G	T	C
Elk_Bear_Cr	OmyEKBV11C_0010	reference	MFSALM	T	T	A	A	G	G	A	C	T	T	G	G	A	A	T	T	G	G	A	G	C	C	G	G	A	A	T	C	G	G	A	G	T	G	C	C	T	C	T	T	T	C	A	G	T	T
Elk_Bear_Cr	OmyEKBV11C_0011	reference	MFSALM	C	C	G	A	G	G	C	C	T	T	G	G	G	G	C	C	G	G	A	G	C	C	T	G	G	G	T	T	G	G	A	G	T	T	G	G	T	C	T	T	T	C	G	G	T	C
Elk_Bear_Cr	OmyEKBV11C_0012	reference	MFSALM	T	C	G	G	G	G	C	C	T	C	T	G	A	G	T	C	G	G	G	G	C	C	T	T	A	G	T	C	A	A	A	G	T	T	C	G	T	C	C	C	T	T	G	G	C	C
Elk_Bear_Cr	OmyEKBV11C_0013	reference	MFSALM	C	C	A	A	G	G	A	C	T	T	T	G	A	A	T	T	G	G	A	A	C	C	T	G	A	A	T	C	A	A	A	A	T	T	G	G	T	C	T	T	C	C	A	G	T	C
Elk_Bear_Cr	OmyEKBV11C_0014	reference	MFSALM	C	C	A	A	T	G	A	C	C	C	T	T	A	G	T	C	G	G	A	G	C	C	T	G	G	G	T	T	G	G	A	A	T	T	C	G	T	C	T	T	C	C	G	G	T	C
Elk_Bear_Cr	OmyEKBV11C_0016	reference	MFSALM	T	C	A	A	G	G	C	C	C	C	G	G	A	G	T	T	G	G	A	A	T	T	T	G	A	A	C	C	G	G	A	A	T	T	G	G	T	C	C	C	C	C	G	G	T	T
Elk_Bear_Cr	OmyEKBV11C_0017	reference	MFSALM	T	C	A	A	T	G	A	A	T	T	T	G	A	A	T	C	G	G	A	G	C	C	T	G	A	G	T	C	A	G	A	G	T	G	C	G	T	C	T	T	T	C	G	G	T	T
Elk_Bear_Cr	OmyEKBV11C_0018	reference	MFSALM	T	C	A	A	G	G	A	C	T	C	T	G	A	A	T	T	G	G	A	G	T	C	T	G	G	G	T	C	A	G	A	A	T	T	C	G	T	C	T	C	C	C	G	G	T	C
Elk_Bear_Cr	OmyEKBV11C_0019	reference	MFSALM	C	C	A	A	G	G	A	A	T	C	G	G	A	A	T	C	G	G	A	G	C	C	T	G	A	G	T	C	A	G	A	G	T	T	C	G	T	C	T	C	T	C	G	G	T	C
Elk_Bear_Cr	OmyEKBV11C_0020	reference	MFSALM	T	T	G	A	G	G	A	A	T	C	G	G	A	G	C	C	G	G	A	G	C	C	G	G	G	G	T	T	G	G	G	G	T	T	C	C	C	C	T	T	T	C	A	G	T	C
Elk_Bear_Cr	OmyEKBV11C_0021	reference	MFSALM	C	C	A	A	G	G	A	C	T	C	T	T	G	G	T	C	T	G	A	G	T	C	T	G	A	A	T	C	A	A	G	G	T	G	G	G	T	C	T	C	T	C	G	G	C	C
Elk_Bear_Cr	OmyEKBV11C_0022	reference	MFSALM	C	C	A	A	G	G	A	A	T	C	G	G	A	G	T	T	T	G	G	G	C	C	T	G	A	A	T	T	G	G	G	G	T	T	C	G	T	T	C	C	T	C	G	G	T	C
Elk_Bear_Cr	OmyEKBV11C_0023	reference	MFSALM	T	T	A	A	G	G	C	C	T	C	G	G	A	G	C	C	G	G	A	G	T	C	G	G	G	G	T	C	G	G	A	G	T	T	C	C	C	C	T	T	C	C	A	G	T	T
Elk_Bear_Cr	OmyEKBV11C_0024	reference	MFSALM	T	C	A	A	T	G	A	C	T	C	G	G	A	A	T	C	G	G	A	A	C	C	T	T	A	G	T	C	A	G	A	A	T	T	C	C	T	C	T	T	C	C	A	G	T	C
Elk_Bear_Cr	OmyEKBV11C_0025	reference	MFSALM	T	C	A	A	G	G	A	C	T	C	T	G	G	G	T	T	G	G	A	G	T	C	T	G	A	A	T	T	G	G	A	G	T	T	C	G	T	C	T	C	T	C	G	G	T	T
Elk_Bear_Cr	OmyEKBV11C_0026	reference	MFSALM	T	T	A	A	G	G	A	C	T	C	T	G	G	G	C	C	G	G	G	G	C	C	T	T	A	G	T	T	A	G	A	G	T	T	C	C	T	C	T	C	C	C	G	G	T	C
Elk_Bear_Cr	OmyEKBV11C_0027	reference	MFSALM	T	T	A	A	G	G	C	C	T	C	T	G	A	A	C	C	T	T	A	A	T	C	T	G	A	A	T	C	A	G	A	G	T	T	C	G	C	C	T	C	T	T	A	G	T	C
Elk_Bear_Cr	OmyEKBV11C_0028	reference	MFSALM	T	C	A	A	G	G	A	C	T	C	G	G	A	G	T	C	G	G	A	G	T	C	T	G	A	G	C	C	G	G	A	A	T	T	C	C	T	C	T	C	C	C	A	G	T	T
Elk_Bear_Cr	OmyEKBV11C_0029	reference	MFSALM	T	C	A	A	T	G	C	C	T	C	T	T	A	A	T	C	G	G	A	G	C	C	T	G	A	G	C	C	A	G	A	G	T	T	C	G	T	T	T	T	C	C	G	G	C	C
Elk_Bear_Cr	OmyEKBV11C_0030	reference	MFSALM	T	C	G	A	G	G	A	A	T	C	T	T	A	A	T	C	T	G	A	G	T	C	T	G	A	G	C	C	G	G	G	G	T	G	C	C	T	C	T	C	C	C	A	G	T	C
Elk_Bear_Cr	OmyEKBV11C_0031	reference	MFSALM	T	C	A	A	G	G	C	C	T	C	T	T	G	G	C	C	G	G	A	G	C	C	T	G	A	A	T	C	A	G	A	G	T	T	C	G	T	T	T	C	T	C	A	G	T	T
Elk_Bear_Cr	OmyEKBV11C_0032	reference	MFSALM	T	C	A	A	G	G	A	A	C	C	T	G	A	G	C	C	T	T	A	G	T	C	G	G	A	G	C	C	A	G	A	A	T	T	C	C	T	T	T	T	C	C	G	G	T	C
Elk_Bear_Cr	OmyEKBV11C_0033	reference	MFSALM	C	C	A	A	T	T	A	A	T	C	T	G	A	G	T	T	G	G	A	A	T	C	T	T	G	G	T	C	G	G	A	G	T	T	C	G	T	C	T	C	T	C	G	G	C	C
Elk_Bear_Cr	OmyEKBV11C_0034	reference	MFSALM	T	C	G	A	T	T	A	C	T	T	G	G	G	G	T	T	G	G	G	G	T	C	T	T	A	G	C	C	A	G	A	A	T	T	C	G	T	T	T	T	T	T	G	G	T	C
Elk_Bear_Cr	OmyEKBV11C_0035	reference	MFSALM	T	C	A	A	G	G	A	C	T	T	T	G	A	G	T	C	G	G	G	G	C	C	T	T	G	G	T	C	A	G	A	G	T	T	C	G	T	C	T	T	T	C	G	G	T	T
Elk_Bear_Cr	OmyEKBV11C_0036	reference	MFSALM	C	C	A	A	T	G	A	C	T	T	T	G	A	G	T	T	G	G	A	G	T	C	T	T	A	G	C	C	G	G	A	A	T	T	C	C	C	C	C	C	T	T	G	G	T	C
Elk_Bear_Cr	OmyEKBV11C_0037	reference	MFSALM	C	C	G	A	T	G	C	C	C	C	T	G	A	A	T	C	T	G	G	G	C	C	T	T	G	G	T	C	A	G	A	G	T	T	C	G	C	C	C	C	C	C	G	G	T	T
Elk_Bear_Cr	OmyEKBV11C_0038	reference	MFSALM	T	T	A	A	T	G	A	C	T	T	T	G	A	G	T	C	T	G	A	G	T	C	T	T	A	G	T	C	G	G	G	G	T	T	C	G	T	T	T	T	T	T	G	G	T	C
Elk_Bear_Cr	OmyEKBV11C_0039	reference	MFSALM	T	C	A	A	G	G	A	A	T	T	T	T	A	G	T	T	G	G	A	G	C	C	G	G	G	G	T	C	G	G	A	A	G	G	C	G	T	T	C	C	C	C	G	G	C	C
Elk_Bear_Cr	OmyEKBV11C_0040	reference	MFSALM	C	C	A	A	G	G	A	C	T	C	T	T	A	G	T	T	T	T	A	G	T	C	T	T	A	G	T	C	A	G	A	G	T	G	G	G	T	C	T	T	C	C	G	G	T	T
Elk_Bear_Cr	OmyEKBV11C_0041	reference	MFSALM	T	T	G	A	G	G	A	A	T	C	T	G	A	G	T	T	G	G	A	G	C	C	T	G	G	G	T	C	G	G	A	A	T	T	C	C	T	T	T	T	T	C	A	G	T	C
Elk_Bear_Cr	OmyEKBV11C_0042	reference	MFSALM	T	T	A	A	T	G	C	C	C	C	T	G	A	G	C	C	T	G	A	A	T	C	T	T	A	A	T	C	A	G	A	A	T	G	G	G	T	C	T	T	C	C	A	G	T	C
Elk_Bear_Cr	OmyEKBV11C_0043	reference	MFSALM	T	C	A	A	G	G	C	C	T	C	T	T	G	G	C	C	G	G	A	G	C	C	T	G	A	G	T	C	A	G	A	A	T	T	C	G	T	C	T	T	T	T	G	G	T	C
Elk_Bear_Cr	OmyEKBV11C_0044	reference	MFSALM	C	C	A	A	G	G	A	A	C	C	T	G	A	A	T	C	G	G	A	G	C	C	T	G	A	G	T	T	A	G	G	G	T	T	G	G	T	C	T	T	T	C	G	G	T	C
Elk_Bear_Cr	OmyEKBV11C_0045	reference	MFSALM	T	C	A	A	T	T	A	C	T	T	T	T	G	G	T	C	T	G	A	G	C	C	G	G	G	G	T	C	G	G	A	A	T	T	C	G	T	T	T	C	T	C	G	G	T	C
Elk_Bear_Cr	OmyEKBV11C_0046	reference	MFSALM	T	C	A	A	G	G	A	C	C	C	T	G	G	G	T	C	T	G	A	A	T	C	G	G	G	G	T	C	A	G	A	A	T	G	C	C	T	T	T	C	C	C	A	A	T	C
Elk_Bear_Cr	OmyEKBV11C_0048	reference	MFSALM	T	C	A	A	T	T	A	C	T	T	T	G	G	G	T	T	T	G	A	G	C	C	T	T	G	G	T	C	G	G	A	A	T	G	G	G	T	T	T	C	C	C	A	G	C	C
Elk_Bear_Cr	OmyEKBV11C_0049	reference	MFSALM	T	C	A	A	G	G	A	A	C	C	T	G	A	G	T	C	T	G	A	A	C	C	T	T	A	G	T	C	A	A	A	A	T	T	C	C	T	T	T	C	T	C	G	G	T	T
Gedney_Cr	OmyGEDN04C_0004	reference	UPCLWR	T	T	A	A	T	G	A	C	T	T	T	G	A	A	T	T	T	G	G	G	C	C	T	G	G	G	C	C	A	A	A	A	T	T	C	G	T	C	T	C	T	C	G	G	T	T
Gedney_Cr	OmyGEDN04C_0006	reference	UPCLWR	T	T	G	A	G	G	A	C	C	C	G	G	A	G	T	T	G	G	G	G	C	C	T	T	G	G	T	C	A	A	A	A	T	T	C	C	T	C	T	C	C	C	G	G	T	C
Gedney_Cr	OmyGEDN04C_0007	reference	UPCLWR	T	C	A	A	T	T	C	C	T	C	G	G	A	G	T	C	T	G	A	G	T	C	0	0	A	G	C	C	G	G	A	G	T	T	C	G	T	T	T	C	C	C	G	G	C	C
Gedney_Cr	OmyGEDN04C_0008	reference	UPCLWR	T	C	A	A	G	G	A	C	T	C	T	G	G	G	T	T	T	G	G	G	T	C	T	T	A	A	T	C	A	A	A	G	0	0	C	C	T	T	T	C	T	C	G	G	T	C
Gedney_Cr	OmyGEDN04C_0009	reference	UPCLWR	T	C	G	A	G	G	A	A	T	C	G	G	A	G	T	C	T	G	G	G	C	C	T	G	G	G	C	C	A	G	A	A	T	T	C	C	T	C	C	C	T	C	G	G	T	C
Gedney_Cr	OmyGEDN04C_0010	reference	UPCLWR	T	C	A	A	G	G	A	C	T	T	T	G	G	G	T	T	T	G	G	G	T	T	T	T	A	A	T	T	A	A	A	A	T	G	C	C	T	T	T	T	C	C	G	G	T	T
Gedney_Cr	OmyGEDN04C_0011	reference	UPCLWR	T	C	G	A	T	G	A	A	T	C	T	G	0	0	T	T	G	G	G	G	C	C	T	G	G	G	T	C	A	G	A	G	T	G	C	G	T	C	T	C	T	C	A	A	T	T
Gedney_Cr	OmyGEDN04C_0012	reference	UPCLWR	T	C	A	A	T	G	A	C	T	C	T	G	A	G	T	T	T	G	G	G	C	C	T	G	A	G	C	C	A	A	A	G	T	T	C	G	T	C	T	C	T	C	G	G	T	C
Gedney_Cr	OmyGEDN04C_0013	reference	UPCLWR	C	C	G	A	G	G	0	0	T	C	G	G	A	G	C	C	T	G	G	G	C	C	T	T	G	G	C	C	A	A	A	G	T	T	C	G	T	T	T	C	T	C	0	0	C	C
Gedney_Cr	OmyGEDN04C_0014	reference	UPCLWR	T	C	A	A	T	T	A	C	T	C	T	G	A	G	T	C	G	G	G	G	T	C	T	G	G	G	T	C	A	G	A	G	T	T	C	G	T	T	C	C	T	C	G	G	C	C
Gedney_Cr	OmyGEDN04C_0016	reference	UPCLWR	T	C	0	0	T	G	C	C	T	T	T	G	A	G	T	T	T	G	0	0	C	C	T	T	0	0	C	C	A	A	A	A	T	G	C	G	T	T	T	C	C	C	G	G	T	C
Gedney_Cr	OmyGEDN04C_0019	reference	UPCLWR	T	C	G	A	T	G	A	A	C	C	G	G	A	G	T	T	T	G	G	G	C	C	T	G	A	G	T	C	A	G	G	G	T	T	C	G	T	C	T	C	T	C	A	G	T	T
Gedney_Cr	OmyGEDN04C_0021	reference	UPCLWR	T	C	0	0	G	G	A	C	T	C	T	G	A	G	T	C	T	G	A	A	T	C	T	T	A	G	T	T	G	G	A	A	0	0	G	G	T	C	T	T	C	C	G	G	T	T
Gedney_Cr	OmyGEDN04C_0022	reference	UPCLWR	T	T	G	A	G	G	C	C	T	C	T	T	A	G	T	C	G	G	G	G	C	C	T	T	G	G	C	C	A	G	G	G	T	T	C	C	T	T	C	C	T	C	G	G	C	C
Gedney_Cr	OmyGEDN04C_0023	reference	UPCLWR	T	C	G	A	G	G	A	C	T	C	T	G	G	G	T	C	T	T	G	G	C	C	T	T	A	G	T	C	G	G	G	G	G	G	C	G	C	C	T	C	C	C	G	G	T	C
Gedney_Cr	OmyGEDN04C_0024	reference	UPCLWR	C	C	0	0	T	G	A	A	C	C	T	G	A	G	T	C	G	G	A	G	C	C	0	0	0	0	C	C	A	G	A	G	T	G	C	G	T	T	T	C	C	C	G	G	T	C
Gedney_Cr	OmyGEDN04C_0029	reference	UPCLWR	C	C	A	A	T	G	0	0	T	C	G	G	A	G	C	C	T	T	G	G	C	C	T	T	A	A	C	C	G	G	A	G	T	T	0	0	T	C	T	C	T	C	G	G	T	C
Gedney_Cr	OmyGEDN04C_0031	reference	UPCLWR	T	C	A	A	T	G	0	0	T	C	T	G	A	A	T	T	T	G	A	G	C	C	G	G	G	G	T	C	G	G	G	G	T	G	C	G	T	T	T	T	C	C	G	G	T	C
Gedney_Cr	OmyGEDN04C_0033	reference	UPCLWR	T	T	G	A	T	G	A	A	T	T	T	G	A	G	T	C	T	G	A	G	C	C	T	G	G	G	C	C	A	G	0	0	T	G	C	C	T	C	T	C	C	C	G	G	T	C
Gedney_Cr	OmyGEDN04C_0034	reference	UPCLWR	C	C	A	A	G	G	A	C	T	T	T	T	G	G	T	C	T	T	G	G	T	C	T	G	A	G	T	C	G	G	A	G	T	T	C	C	T	T	T	C	C	C	G	G	T	C
Gedney_Cr	OmyGEDN04C_0035	reference	UPCLWR	C	C	A	A	G	G	A	A	T	T	T	G	G	G	T	C	T	G	A	G	T	C	T	T	A	G	C	C	A	A	A	G	0	0	0	0	T	C	T	C	T	C	G	G	T	C
Gedney_Cr	OmyGEDN04C_0036	reference	UPCLWR	T	C	G	G	G	G	C	C	T	C	T	G	A	G	T	T	T	T	G	G	T	C	T	T	A	G	C	C	A	G	A	G	T	G	C	C	T	T	C	C	T	C	A	G	C	C
Gedney_Cr	OmyGEDN04C_0037	reference	UPCLWR	C	C	G	G	G	G	C	C	T	C	G	G	A	G	T	T	T	G	G	G	C	C	T	G	A	G	C	C	A	A	A	A	G	G	C	C	T	C	T	C	T	C	G	G	T	T
Gedney_Cr	OmyGEDN04C_0038	reference	UPCLWR	T	T	G	A	T	G	C	C	C	C	T	G	G	G	T	C	T	G	G	G	T	T	T	T	G	G	C	C	A	G	A	G	T	T	C	G	T	T	C	C	C	C	A	G	T	C
Gedney_Cr	OmyGEDN04C_0040	reference	UPCLWR	T	C	A	A	G	G	A	C	T	T	T	T	G	G	T	C	G	G	G	G	T	C	T	T	G	G	T	C	G	G	G	G	T	G	G	G	T	C	T	T	C	C	A	G	T	C
Gedney_Cr	OmyGEDN04C_0041	reference	UPCLWR	T	C	A	A	G	G	A	C	T	T	G	G	A	G	T	C	T	G	G	G	C	C	T	T	A	G	C	C	G	G	A	G	T	G	C	G	T	T	C	C	T	C	G	G	T	T
Gedney_Cr	OmyGEDN04C_0042	reference	UPCLWR	C	C	A	A	G	G	C	C	T	C	G	G	A	A	T	T	T	T	A	A	T	C	T	T	G	G	C	C	A	A	G	G	0	0	C	G	T	T	T	T	T	C	G	G	T	C
Gedney_Cr	OmyGEDN04C_0045	reference	UPCLWR	T	T	0	0	G	G	0	0	T	C	T	G	A	G	T	C	T	G	G	G	C	C	T	T	A	G	T	C	A	A	G	G	T	G	C	G	T	T	T	T	T	C	A	G	T	T
Gedney_Cr	OmyGEDN04C_0046	reference	UPCLWR	T	C	G	A	G	G	A	C	T	T	T	G	G	G	T	T	G	G	A	G	C	C	T	T	A	G	C	C	A	A	A	G	T	T	C	G	T	T	C	C	C	C	A	G	T	C
Gedney_Cr	OmyGEDN04C_0048	reference	UPCLWR	C	C	G	G	G	G	A	C	T	C	T	G	A	G	T	C	T	T	G	G	C	C	T	T	A	G	T	C	A	G	A	G	G	G	C	G	C	C	T	T	T	C	A	G	T	C
Gedney_Cr	OmyGEDN04C_0050	reference	UPCLWR	T	C	G	A	G	G	A	C	T	C	G	G	G	G	T	T	T	G	A	G	T	C	T	T	A	G	T	C	G	G	A	G	T	T	C	G	T	T	T	C	C	C	G	G	T	T
Gedney_Cr	OmyGEDN04C_0051	reference	UPCLWR	T	C	A	A	T	G	A	C	T	C	T	G	A	A	T	C	T	T	G	G	T	C	T	T	A	G	T	C	A	G	A	G	T	T	C	C	T	T	T	C	C	C	A	A	C	C
Gedney_Cr	OmyGEDN04C_0052	reference	UPCLWR	T	C	G	G	G	G	C	C	T	C	T	G	G	G	T	C	T	G	G	G	C	C	T	T	A	G	T	T	A	G	A	G	T	G	C	G	T	C	T	C	C	C	A	G	T	C
Gedney_Cr	OmyGEDN04C_0053	reference	UPCLWR	T	C	G	A	T	G	A	A	T	C	T	G	A	G	C	C	T	G	A	G	C	C	T	G	A	G	C	C	A	A	A	G	T	G	C	G	T	C	T	T	C	C	G	G	T	C
Gedney_Cr	OmyGEDN04C_0055	reference	UPCLWR	T	T	A	A	G	G	A	C	T	T	T	G	G	G	T	C	T	G	A	G	C	C	0	0	G	G	C	C	A	G	0	0	0	0	C	G	T	C	T	T	C	C	G	G	T	T
Gedney_Cr	OmyGEDN04C_0056	reference	UPCLWR	T	C	A	A	T	G	A	C	T	C	T	G	G	G	C	C	T	T	G	G	C	C	T	G	G	G	T	C	G	G	G	G	T	G	C	C	T	C	T	C	C	C	G	G	C	C
Gedney_Cr	OmyGEDN04C_0057	reference	UPCLWR	C	C	G	A	G	G	A	A	T	T	T	G	A	A	T	C	T	T	G	G	T	C	T	T	A	G	T	C	A	G	A	A	T	G	C	C	T	C	T	T	C	C	G	G	T	T
Gedney_Cr	OmyGEDN04C_0058	reference	UPCLWR	C	C	A	A	G	G	A	C	T	C	G	G	G	G	T	C	G	G	G	G	C	C	0	0	G	G	T	C	A	A	G	G	T	T	C	C	T	C	T	C	C	C	A	A	C	C
Gedney_Cr	OmyGEDN04C_0059	reference	UPCLWR	T	C	A	A	T	G	A	C	C	C	G	G	A	G	T	T	T	G	G	G	T	C	T	T	A	G	T	C	A	A	A	A	T	G	C	G	T	C	C	C	C	C	G	G	T	C
Gedney_Cr	OmyGEDN04C_0060	reference	UPCLWR	T	C	G	A	G	G	A	C	T	T	G	G	A	G	T	T	T	T	G	G	C	C	T	T	A	G	T	T	G	G	G	G	G	G	C	C	T	C	T	C	C	C	G	G	T	C
Gedney_Cr	OmyGEDN04C_0061	reference	UPCLWR	T	C	A	A	T	G	A	A	T	T	G	G	G	G	C	C	T	G	A	G	C	C	T	T	A	G	T	T	A	G	A	G	T	G	C	C	T	T	C	C	T	C	G	G	T	T
Gedney_Cr	OmyGEDN04C_0062	reference	UPCLWR	T	C	G	A	T	G	C	C	T	T	T	G	A	G	T	T	G	G	G	G	C	C	T	T	A	G	T	T	A	G	A	G	T	G	C	C	T	T	C	C	C	C	G	G	T	C
Gedney_Cr	OmyGEDN04C_0063	reference	UPCLWR	T	C	A	A	T	G	A	C	T	T	T	T	G	G	T	C	T	G	A	G	C	C	T	T	A	G	T	C	A	G	G	G	T	T	C	G	T	C	C	C	T	T	G	G	C	C
Gedney_Cr	OmyGEDN04C_0064	reference	UPCLWR	T	T	G	A	T	G	C	C	C	C	T	G	A	G	T	T	T	T	G	G	C	C	T	T	A	G	C	C	G	G	A	G	T	G	C	G	T	T	T	C	C	C	G	G	T	C
Gedney_Cr	OmyGEDN04C_0065	reference	UPCLWR	T	T	A	A	G	G	A	C	T	C	T	G	A	G	T	C	T	G	A	G	T	C	T	T	A	G	T	C	A	G	A	G	T	G	C	G	C	C	T	T	C	C	G	G	T	C
Gedney_Cr	OmyGEDN04C_0066	reference	UPCLWR	T	T	G	A	T	G	A	C	T	T	T	G	A	A	T	C	T	G	G	G	T	C	G	G	A	G	C	C	A	A	G	G	T	T	C	C	T	C	T	C	T	T	G	G	T	T
Gedney_Cr	OmyGEDN04C_0067	reference	UPCLWR	T	T	G	A	T	T	A	A	T	T	G	G	G	G	T	C	T	G	G	G	C	C	T	G	A	A	T	C	A	A	A	G	T	T	C	C	T	C	T	T	C	C	A	G	T	C
Gedney_Cr	OmyGEDN04C_0068	reference	UPCLWR	T	C	G	A	G	G	A	C	C	C	G	G	A	G	T	C	G	G	A	G	C	C	T	T	A	G	T	T	A	A	A	A	T	G	C	C	T	T	T	T	C	C	G	G	T	T
Gedney_Cr	OmyGEDN04C_0069	reference	UPCLWR	T	T	G	G	T	G	A	C	T	C	T	G	A	A	T	T	T	T	G	G	C	C	T	T	A	G	T	C	A	G	A	G	T	G	C	C	T	T	T	C	T	C	A	G	T	C
Gedney_Cr	OmyGEDN04C_0070	reference	UPCLWR	T	T	G	A	T	G	A	C	T	T	T	G	A	G	T	T	T	T	A	G	C	C	T	T	G	G	C	C	A	G	G	G	T	T	0	0	T	T	C	C	T	C	A	G	C	C
Gedney_Cr	OmyGEDN04C_0071	reference	UPCLWR	C	C	A	A	G	G	A	A	T	T	T	G	G	G	T	T	G	G	G	G	C	C	T	T	G	G	T	C	A	G	A	A	T	G	C	C	T	C	T	C	T	C	A	A	C	C
Gumboot_Cr_Mahogany_Cr	OmyGUMB12S_0001	reference	IMNAHA	T	C	A	A	G	G	C	C	C	C	G	G	G	G	C	C	G	G	A	G	C	C	G	G	A	G	T	C	A	A	G	G	G	G	C	C	T	T	T	C	C	C	G	G	T	C
Gumboot_Cr_Mahogany_Cr	OmyGUMB12S_0002	reference	IMNAHA	T	C	G	A	G	G	A	C	T	T	G	G	A	G	T	C	T	G	G	G	C	C	T	T	G	G	T	T	A	G	A	A	T	G	C	C	T	C	T	C	T	C	G	G	T	C
Gumboot_Cr_Mahogany_Cr	OmyGUMB12S_0003	reference	IMNAHA	T	C	A	A	G	G	C	C	T	T	G	G	G	G	T	C	G	G	G	G	T	T	T	T	G	G	T	C	G	G	G	G	T	T	C	G	C	C	C	C	C	C	A	G	T	C
Gumboot_Cr_Mahogany_Cr	OmyGUMB12S_0004	reference	IMNAHA	T	T	A	A	G	G	A	A	T	C	G	G	G	G	C	C	T	G	A	G	T	C	T	G	A	A	T	C	A	A	G	G	T	G	C	G	T	C	C	C	C	C	A	G	C	C
Gumboot_Cr_Mahogany_Cr	OmyGUMB12S_0005	reference	IMNAHA	T	C	A	A	T	G	C	C	T	C	G	G	A	G	T	T	G	G	G	G	C	C	T	T	G	G	T	C	A	G	A	A	G	G	C	G	T	C	T	T	C	C	G	G	C	C
Gumboot_Cr_Mahogany_Cr	OmyGUMB12S_0006	reference	IMNAHA	T	T	A	A	G	G	A	A	T	T	G	G	A	A	C	C	G	G	A	G	T	C	T	T	G	G	C	C	A	G	A	G	G	G	C	C	T	C	T	C	T	C	G	G	C	C
Gumboot_Cr_Mahogany_Cr	OmyGUMB12S_0007	reference	IMNAHA	T	C	A	A	T	G	C	C	C	C	T	T	G	G	T	C	G	G	G	G	C	C	T	T	G	G	T	C	A	A	G	G	T	T	C	C	T	T	T	T	C	C	G	G	C	C
Gumboot_Cr_Mahogany_Cr	OmyGUMB12S_0008	reference	IMNAHA	C	C	G	A	G	G	A	C	T	C	T	T	0	0	T	C	T	G	G	G	T	C	T	T	A	G	T	C	A	G	A	G	G	G	C	C	T	T	T	C	C	C	G	G	T	T
Gumboot_Cr_Mahogany_Cr	OmyGUMB12S_0009	reference	IMNAHA	T	C	A	A	T	G	A	C	T	C	G	G	G	G	T	C	G	G	A	G	C	C	G	G	A	G	T	C	A	G	A	A	T	T	C	C	T	T	T	C	C	C	A	G	T	C
Gumboot_Cr_Mahogany_Cr	OmyGUMB12S_0010	reference	IMNAHA	C	C	A	A	T	G	A	C	T	C	T	T	A	A	T	C	T	G	A	G	C	C	T	T	G	G	T	C	A	G	A	G	T	T	C	C	T	T	T	T	C	C	A	G	T	C
Gumboot_Cr_Mahogany_Cr	OmyGUMB12S_0011	reference	IMNAHA	C	C	A	A	G	G	A	A	T	C	T	G	G	G	C	C	T	G	A	A	T	T	T	G	G	G	T	C	A	G	A	G	T	G	C	C	T	T	T	C	C	C	A	A	T	C
Gumboot_Cr_Mahogany_Cr	OmyGUMB12S_0012	reference	IMNAHA	C	C	A	A	T	G	C	C	T	C	G	G	G	G	C	C	T	G	G	G	T	C	G	G	G	G	T	C	A	G	A	G	T	G	C	G	T	C	T	T	T	C	A	G	C	C
Gumboot_Cr_Mahogany_Cr	OmyGUMB12S_0013	reference	IMNAHA	T	T	A	A	G	G	C	C	T	C	G	G	A	G	C	C	T	G	A	A	C	C	T	G	A	G	T	C	A	A	G	G	T	T	C	G	T	C	T	C	T	C	A	G	0	0
Gumboot_Cr_Mahogany_Cr	OmyGUMB12S_0014	reference	IMNAHA	T	T	A	A	G	G	A	C	T	C	T	G	A	G	T	C	G	G	A	G	C	C	T	G	G	G	T	C	G	G	0	0	G	G	C	C	T	T	T	C	C	C	G	G	T	T
Gumboot_Cr_Mahogany_Cr	OmyGUMB12S_0015	reference	IMNAHA	T	C	G	G	G	G	C	C	T	T	T	G	A	G	T	C	T	G	A	G	C	C	T	G	G	G	T	C	A	G	G	G	T	G	C	C	T	T	T	T	C	C	G	G	T	C
Gumboot_Cr_Mahogany_Cr	OmyGUMB12S_0016	reference	IMNAHA	T	T	A	A	G	G	A	A	T	C	G	G	G	G	T	C	G	G	A	A	C	C	T	G	A	G	T	T	A	G	A	G	T	T	C	G	T	T	C	C	T	C	A	G	T	C
Gumboot_Cr_Mahogany_Cr	OmyGUMB12S_0017	reference	IMNAHA	C	C	G	A	G	G	A	C	C	C	G	G	G	G	T	C	T	G	A	G	T	C	T	G	A	A	T	C	A	G	A	G	T	G	C	C	T	T	T	T	C	C	A	G	T	T
Gumboot_Cr_Mahogany_Cr	OmyGUMB13S_0001	reference	IMNAHA	C	C	G	A	G	G	C	C	C	C	T	G	A	A	T	C	G	G	G	G	C	C	T	G	A	G	T	C	G	G	A	G	T	T	C	C	T	C	T	T	C	C	A	G	T	T
Gumboot_Cr_Mahogany_Cr	OmyGUMB13S_0002	reference	IMNAHA	T	C	G	A	T	G	A	C	C	C	G	G	A	G	T	C	T	G	A	G	C	C	T	T	A	G	T	T	A	G	0	0	T	T	C	C	T	C	T	C	C	C	A	G	T	C
Gumboot_Cr_Mahogany_Cr	OmyGUMB13S_0003	reference	IMNAHA	C	C	G	A	G	G	C	C	C	C	T	G	A	A	T	T	G	G	G	G	C	C	T	G	A	G	T	C	A	G	A	A	T	T	C	C	T	C	T	T	T	C	G	G	C	C
Gumboot_Cr_Mahogany_Cr	OmyGUMB13S_0004	reference	IMNAHA	T	C	G	A	G	G	A	A	T	C	G	G	G	G	C	C	T	G	G	G	T	C	T	T	A	G	T	T	A	A	A	A	T	G	C	G	T	C	T	T	C	C	G	G	T	T
Gumboot_Cr_Mahogany_Cr	OmyGUMB13S_0005	reference	IMNAHA	T	C	G	G	G	G	A	A	T	T	0	0	G	G	T	C	T	T	A	A	T	C	T	G	A	G	C	C	G	G	G	G	T	G	C	G	T	T	T	C	T	C	A	G	T	C
Gumboot_Cr_Mahogany_Cr	OmyGUMB13S_0006	reference	IMNAHA	T	C	A	A	T	G	C	C	T	C	G	G	A	A	T	C	T	T	G	G	C	C	T	G	A	G	T	C	A	A	G	G	T	T	C	C	T	T	T	C	C	C	A	G	C	C
Gumboot_Cr_Mahogany_Cr	OmyGUMB13S_0007	reference	IMNAHA	T	T	G	A	T	G	A	A	T	T	T	G	A	G	T	C	T	G	A	G	T	C	T	G	G	G	C	C	A	A	A	G	T	G	C	C	T	T	T	T	C	C	G	G	C	C
Gumboot_Cr_Mahogany_Cr	OmyGUMB13S_0008	reference	IMNAHA	T	C	G	A	G	G	A	C	T	T	G	G	G	G	T	C	T	G	A	G	C	C	G	G	G	G	C	C	A	G	A	G	G	G	C	G	T	T	C	C	C	C	A	A	T	T
Gumboot_Cr_Mahogany_Cr	OmyGUMB13S_0009	reference	IMNAHA	T	C	A	A	G	G	A	C	T	C	G	G	G	G	T	C	G	G	G	G	T	C	T	T	G	G	T	C	A	G	A	G	T	T	C	G	T	T	T	T	C	C	A	G	T	C
Gumboot_Cr_Mahogany_Cr	OmyGUMB13S_0010	reference	IMNAHA	T	T	G	A	G	G	C	C	T	C	G	G	A	A	T	C	G	G	A	G	T	C	0	0	G	G	T	C	A	G	A	G	G	G	C	G	T	T	T	C	C	C	A	A	C	C
Gumboot_Cr_Mahogany_Cr	OmyGUMB13S_0011	reference	IMNAHA	T	T	A	A	G	G	C	C	T	T	G	G	A	G	T	C	T	G	A	G	T	C	T	G	A	G	T	T	G	G	A	G	T	T	C	C	T	C	C	C	C	C	A	G	T	T
Gumboot_Cr_Mahogany_Cr	OmyGUMB13S_0012	reference	IMNAHA	T	T	G	A	G	G	A	C	T	C	G	G	G	G	T	C	T	G	A	G	C	C	T	G	A	G	C	C	A	G	A	G	T	G	C	C	T	T	T	C	C	C	G	G	T	C
Gumboot_Cr_Mahogany_Cr	OmyGUMB13S_0013	reference	IMNAHA	T	T	G	A	G	G	C	C	T	C	G	G	A	G	C	C	G	G	A	A	T	C	T	T	A	G	T	T	G	G	A	G	T	T	C	G	T	T	T	C	C	C	G	G	T	C
Gumboot_Cr_Mahogany_Cr	OmyGUMB13S_0014	reference	IMNAHA	T	T	G	A	G	G	C	C	T	C	T	G	A	A	T	C	G	G	G	G	C	C	G	G	G	G	T	T	A	A	A	G	T	T	C	C	T	T	T	T	C	C	A	A	C	C
Gumboot_Cr_Mahogany_Cr	OmyGUMB13S_0015	reference	IMNAHA	T	T	G	A	T	G	A	C	T	T	G	G	G	G	C	C	G	G	A	G	C	C	T	T	G	G	T	C	A	G	A	G	T	G	C	C	T	T	C	C	C	C	A	G	T	C
Gumboot_Cr_Mahogany_Cr	OmyGUMB13S_0016	reference	IMNAHA	T	T	G	A	T	G	A	C	C	C	T	T	A	G	C	C	T	G	G	G	T	C	T	T	G	G	T	T	A	G	G	G	T	T	C	C	T	T	T	T	C	C	G	G	C	C
Gumboot_Cr_Mahogany_Cr	OmyGUMB13S_0017	reference	IMNAHA	T	C	A	A	T	G	C	C	T	C	G	G	A	G	T	C	T	G	A	G	T	C	T	G	G	G	T	T	A	G	A	G	T	T	C	C	T	C	C	C	C	C	A	G	T	T
Gumboot_Cr_Mahogany_Cr	OmyGUMB13S_0018	reference	IMNAHA	T	T	A	A	T	G	A	A	C	C	G	G	G	G	T	C	G	G	A	G	C	C	T	T	A	G	T	T	G	G	G	G	G	G	C	C	T	T	T	T	T	C	A	G	C	C
Gumboot_Cr_Mahogany_Cr	OmyGUMB13S_0019	reference	IMNAHA	T	T	A	A	G	G	C	C	T	T	T	G	G	G	C	C	G	G	A	G	C	C	T	T	G	G	T	C	A	G	A	G	T	G	C	G	T	T	T	T	C	C	G	G	T	C
Gumboot_Cr_Mahogany_Cr	OmyGUMB13S_0020	reference	IMNAHA	T	T	A	A	T	G	C	C	T	T	T	G	A	G	C	C	G	G	G	G	C	C	T	T	A	G	T	C	A	G	A	G	T	G	C	G	T	T	T	T	C	C	G	G	T	C
Gumboot_Cr_Mahogany_Cr	OmyGUMB13S_0021	reference	IMNAHA	C	C	A	A	G	G	C	C	T	C	G	G	G	G	T	C	T	G	A	G	C	C	T	G	G	G	T	T	A	G	G	G	T	G	C	C	T	T	T	C	T	C	G	G	T	C
Gumboot_Cr_Mahogany_Cr	OmyMHGY11S_0001	reference	IMNAHA	T	T	A	A	T	G	A	C	C	C	T	T	A	G	T	C	T	G	A	G	T	C	G	G	A	G	T	T	A	A	A	G	T	G	C	C	T	T	T	T	C	C	A	G	C	C
Gumboot_Cr_Mahogany_Cr	OmyMHGY11S_0002	reference	IMNAHA	T	T	A	A	G	G	A	C	C	C	T	G	A	G	C	C	T	G	A	A	C	C	T	G	A	G	T	T	A	A	A	G	T	T	C	G	T	T	T	C	T	C	G	G	T	T
Gumboot_Cr_Mahogany_Cr	OmyMHGY11S_0003	reference	IMNAHA	C	C	G	A	G	G	C	C	T	C	T	G	G	G	T	C	T	G	A	G	T	T	T	T	G	G	T	T	A	G	A	G	T	G	C	C	T	C	T	C	C	C	A	G	C	C
Gumboot_Cr_Mahogany_Cr	OmyMHGY11S_0004	reference	IMNAHA	T	C	A	A	G	G	A	C	T	C	G	G	A	G	T	T	G	G	G	G	C	C	G	G	G	G	T	T	G	G	G	G	G	G	C	C	T	T	T	T	C	C	G	G	C	C
Gumboot_Cr_Mahogany_Cr	OmyMHGY11S_0005	reference	IMNAHA	T	C	A	A	T	G	C	C	C	C	G	G	A	G	C	C	T	G	G	G	C	C	T	G	G	G	T	C	A	G	A	G	T	G	C	C	C	C	T	C	C	C	A	G	C	C
Gumboot_Cr_Mahogany_Cr	OmyMHGY11S_0006	reference	IMNAHA	T	C	G	A	T	G	A	C	T	C	G	G	0	0	T	C	T	G	A	G	C	C	T	G	G	G	T	T	A	A	G	G	G	G	C	C	T	T	T	C	C	C	A	G	T	C
Gumboot_Cr_Mahogany_Cr	OmyMHGY13S_0001	reference	IMNAHA	T	C	A	A	G	G	C	C	T	C	G	G	G	G	C	C	G	G	A	A	C	C	T	G	A	G	C	C	A	A	G	G	T	T	C	G	T	C	T	C	C	C	G	G	T	T
Gumboot_Cr_Mahogany_Cr	OmyMHGY13S_0002	reference	IMNAHA	C	C	A	A	G	G	A	C	T	C	T	T	0	0	T	C	T	G	G	G	C	C	T	T	A	G	T	C	A	G	G	G	T	G	C	C	T	T	C	C	C	C	G	G	T	T
Gumboot_Cr_Mahogany_Cr	OmyMHGY13S_0003	reference	IMNAHA	T	C	A	A	G	G	C	C	T	C	G	G	G	G	T	C	G	G	A	A	T	C	T	G	A	G	T	C	A	G	A	G	T	G	C	G	T	T	T	C	C	C	A	G	C	C
Gumboot_Cr_Mahogany_Cr	OmyMHGY13S_0004	reference	IMNAHA	T	C	A	A	T	G	A	C	T	C	T	G	G	G	T	C	G	G	A	G	T	C	T	T	A	G	T	T	A	A	A	G	T	G	C	G	T	C	T	C	C	C	A	A	T	C
Gumboot_Cr_Mahogany_Cr	OmyMHGY13S_0005	reference	IMNAHA	T	T	G	A	G	G	C	C	T	C	G	G	A	G	C	C	T	G	A	G	C	C	T	T	G	G	C	C	A	A	A	A	T	G	C	C	T	C	T	T	C	C	A	G	T	C
Gumboot_Cr_Mahogany_Cr	OmyMHGY13S_0006	reference	IMNAHA	T	C	A	A	T	G	A	C	T	C	G	G	A	G	C	C	G	G	G	G	C	C	T	G	A	G	T	C	A	G	A	A	G	G	G	G	T	T	C	C	T	C	G	G	T	C
Gumboot_Cr_Mahogany_Cr	OmyMHGY13S_0007	reference	IMNAHA	T	C	G	G	G	G	A	C	C	C	G	G	G	G	T	C	G	G	A	G	T	C	T	G	G	G	C	C	A	G	A	A	T	G	C	C	T	T	T	C	C	C	G	G	T	C
Gumboot_Cr_Mahogany_Cr	OmyMHGY13S_0008	reference	IMNAHA	T	T	G	A	T	G	A	C	T	T	T	G	G	G	C	C	G	G	G	G	C	C	T	T	G	G	T	C	A	A	A	G	T	G	C	C	T	C	T	T	C	C	G	G	C	C
Joseph_Cr	OmyJSCW11S_0001	reference	GRROND	C	C	G	A	G	G	A	C	T	T	T	G	0	0	T	T	G	G	A	A	C	C	T	T	G	G	C	C	A	G	A	G	T	G	C	G	T	T	T	C	T	C	G	G	T	C
Joseph_Cr	OmyJSCW11S_0003	reference	GRROND	T	C	A	A	T	G	C	C	T	C	T	T	A	G	T	C	G	G	A	A	C	C	T	T	A	G	T	C	A	A	A	G	G	G	G	G	T	C	C	C	C	C	A	G	T	C
Joseph_Cr	OmyJSCW11S_0005	reference	GRROND	T	C	G	A	T	G	A	A	T	C	T	G	A	A	C	C	G	G	G	G	C	C	T	T	A	G	C	C	A	G	G	G	T	T	C	G	T	C	T	C	T	C	G	G	T	T
Joseph_Cr	OmyJSCW11S_0007	reference	GRROND	T	C	A	A	G	G	A	A	T	T	G	G	G	G	T	C	G	G	G	G	T	C	0	0	G	G	T	T	A	A	A	G	T	T	C	G	T	T	T	C	T	C	A	A	T	C
Joseph_Cr	OmyJSCW11S_0008	reference	GRROND	T	T	G	A	G	G	C	C	C	C	G	G	G	G	C	C	0	0	A	G	C	C	G	G	G	G	T	C	A	A	A	G	T	T	C	G	T	T	T	C	C	C	G	G	T	T
Joseph_Cr	OmyJSCW11S_0009	reference	GRROND	T	C	G	A	G	G	C	C	T	C	G	G	G	G	T	C	G	G	G	G	T	C	0	0	A	G	T	C	A	A	G	G	T	G	C	C	T	C	T	C	C	C	A	G	C	C
Joseph_Cr	OmyJSCW11S_0011	reference	GRROND	C	C	G	A	T	G	C	C	T	T	G	G	A	G	T	T	T	G	G	G	C	C	T	G	G	G	T	C	G	G	A	G	T	G	0	0	T	C	T	C	C	C	A	G	T	C
Joseph_Cr	OmyJSCW11S_0012	reference	GRROND	0	0	A	A	G	G	C	C	C	C	G	G	G	G	T	C	T	G	A	G	C	C	T	G	A	G	T	C	G	G	A	G	T	T	C	G	T	C	T	C	C	C	G	G	T	C
Joseph_Cr	OmyJSCW11S_0013	reference	GRROND	T	T	G	A	G	G	C	C	T	C	G	G	G	G	T	C	T	G	G	G	T	C	T	T	A	G	C	C	A	G	G	G	T	T	C	C	T	T	T	C	C	C	0	0	T	C
Joseph_Cr	OmyJSCW11S_0014	reference	GRROND	T	C	A	A	G	G	C	C	T	C	G	G	0	0	T	T	G	G	A	G	C	C	T	G	A	G	C	C	A	G	A	G	G	G	G	G	T	C	T	C	C	C	G	G	T	T
Joseph_Cr	OmyJSCW11S_0015	reference	GRROND	C	C	A	A	G	G	A	C	T	T	G	G	A	A	T	C	T	G	A	A	C	C	T	T	A	A	T	C	A	A	A	A	G	G	C	C	C	C	T	T	C	C	A	G	T	T
Joseph_Cr	OmyJSCW11S_0016	reference	GRROND	C	C	A	A	G	G	C	C	T	T	G	G	0	0	T	C	0	0	A	G	T	C	T	G	A	G	T	T	A	A	A	A	G	G	C	C	C	C	T	T	C	C	A	G	C	C
Joseph_Cr	OmyJSCW11S_0017	reference	GRROND	C	C	A	A	T	G	C	C	T	T	T	G	G	G	C	C	T	T	G	G	T	C	T	G	A	G	T	C	A	G	A	G	T	T	C	C	T	T	T	C	T	C	G	G	C	C
Joseph_Cr	OmyJSCW11S_0019	reference	GRROND	T	T	G	G	G	G	C	C	T	C	G	G	G	G	T	T	T	G	A	G	T	C	T	G	A	G	T	C	A	A	A	G	T	T	C	G	T	T	T	C	C	C	0	0	T	T
Joseph_Cr	OmyJSCW11S_0021	reference	GRROND	T	T	G	A	G	G	0	0	0	0	T	G	0	0	0	0	T	G	A	G	C	C	T	G	G	G	T	C	0	0	G	G	T	T	C	G	T	C	0	0	C	C	A	G	T	T
Joseph_Cr	OmyJSCW11S_0023	reference	GRROND	T	T	G	A	T	G	A	C	T	C	T	G	A	G	T	T	T	G	A	G	C	C	T	T	A	G	T	C	A	G	A	G	G	G	G	G	T	C	T	C	C	C	G	G	T	T
Joseph_Cr	OmyJSCW11S_0024	reference	GRROND	T	C	A	A	T	G	A	C	T	C	T	G	A	G	T	C	T	G	A	G	C	C	T	G	G	G	T	C	G	G	A	G	T	G	C	G	T	T	C	C	C	C	A	G	T	C
Joseph_Cr	OmyJSCW11S_0025	reference	GRROND	T	T	A	A	G	G	C	C	T	T	G	G	G	G	T	C	G	G	A	A	C	C	T	T	A	A	T	C	G	G	A	G	G	G	C	C	T	T	T	T	C	C	A	G	T	T
Joseph_Cr	OmyJSCW11S_0026	reference	GRROND	T	C	G	G	G	G	C	C	T	C	T	G	A	G	T	T	T	G	G	G	C	C	T	G	A	G	T	T	0	0	G	G	G	G	C	C	T	C	T	C	C	C	G	G	T	T
Joseph_Cr	OmyJSCW11S_0027	reference	GRROND	T	T	A	A	G	G	C	C	T	C	G	G	G	G	T	T	T	T	A	G	T	C	T	T	G	G	T	C	G	G	A	G	T	G	C	G	T	C	T	C	C	C	G	G	T	C
Joseph_Cr	OmyJSCW11S_0028	reference	GRROND	T	C	G	A	G	G	A	C	T	C	G	G	A	G	T	C	G	G	A	A	T	C	T	G	G	G	T	C	A	G	A	G	G	G	C	C	T	T	C	C	C	C	A	G	T	T
Joseph_Cr	OmyJSCW11S_0029	reference	GRROND	T	C	G	A	G	G	C	C	T	C	G	G	G	G	T	T	G	G	A	G	C	C	G	G	A	G	T	T	A	A	G	G	T	G	C	C	T	T	T	C	C	C	A	G	T	T
Joseph_Cr	OmyJSCW11S_0031	reference	GRROND	T	T	A	A	G	G	C	C	T	C	T	G	A	G	C	C	T	G	A	G	T	C	T	G	G	G	C	C	A	A	G	G	T	G	C	G	T	C	T	C	C	C	A	G	C	C
Joseph_Cr	OmyJSCW11S_0033	reference	GRROND	T	C	A	A	G	G	C	C	T	C	G	G	G	G	C	C	T	T	A	G	C	C	T	G	G	G	T	C	A	G	A	A	T	G	C	C	T	C	T	C	C	C	G	G	T	C
Joseph_Cr	OmyJSCW11S_0035	reference	GRROND	T	C	G	A	G	G	A	C	C	C	T	G	G	G	C	C	G	G	G	G	T	C	T	T	G	G	T	C	G	G	G	G	T	G	C	C	T	C	T	C	C	C	G	G	T	C
Joseph_Cr	OmyJSCW11S_0037	reference	GRROND	C	C	G	A	T	G	A	C	C	C	G	G	A	G	T	C	G	G	G	G	T	C	T	G	G	G	T	C	A	A	A	G	T	G	C	C	T	T	T	T	C	C	A	G	T	C
Joseph_Cr	OmyJSCW11S_0040	reference	GRROND	T	C	G	A	T	G	0	0	T	C	G	G	0	0	T	C	T	G	G	G	C	C	T	G	G	G	T	C	G	G	0	0	T	T	C	G	T	C	C	C	C	C	G	G	T	C
Joseph_Cr	OmyJSCW11S_0041	reference	GRROND	T	C	G	A	G	G	C	C	C	C	G	G	A	G	T	C	T	G	A	A	T	C	T	T	G	G	C	C	A	G	A	G	G	G	G	G	T	T	T	C	C	C	G	G	T	C
Joseph_Cr	OmyJSCW11S_0042	reference	GRROND	T	C	A	A	T	G	A	C	T	C	T	G	0	0	C	C	T	G	G	G	C	C	T	G	G	G	T	C	A	A	A	G	T	T	0	0	C	C	C	C	C	C	A	A	T	C
Joseph_Cr	OmyJSCW11S_0043	reference	GRROND	T	C	A	A	T	G	C	C	T	C	T	G	A	A	T	T	G	G	A	G	T	C	G	G	A	G	T	C	A	G	A	A	T	G	G	G	T	C	T	T	C	C	A	G	T	C
Joseph_Cr	OmyJSCW11S_0044	reference	GRROND	T	T	G	A	G	G	0	0	T	C	T	G	A	A	T	T	G	G	G	G	C	C	T	G	A	G	T	C	G	G	A	A	G	G	C	C	T	T	T	C	C	C	A	A	C	C
Joseph_Cr	OmyJSCW11S_0045	reference	GRROND	C	C	G	G	G	G	A	C	T	T	T	T	A	G	T	T	T	G	G	G	T	C	T	G	G	G	T	T	G	G	A	G	G	G	C	C	C	C	T	C	T	C	A	G	T	C
Joseph_Cr	OmyJSCW11S_0047	reference	GRROND	T	C	A	A	G	G	A	C	T	C	T	G	G	G	C	C	G	G	G	G	T	C	T	T	G	G	T	C	A	G	A	A	T	G	C	C	T	C	T	C	C	C	G	G	T	C
Joseph_Cr	OmyJSCW11S_0048	reference	GRROND	T	T	G	G	G	G	A	C	T	C	T	G	G	G	T	T	G	G	A	A	T	C	T	T	A	A	T	T	A	A	A	G	T	G	C	C	T	C	T	T	C	C	A	G	T	C
Joseph_Cr	OmyJSCW11S_0049	reference	GRROND	C	C	A	A	T	G	C	C	T	T	T	G	A	G	T	C	T	G	G	G	C	C	0	0	G	G	T	C	G	G	G	G	T	G	C	G	T	C	T	C	C	C	A	G	T	C
Joseph_Cr	OmyJSCW11S_0051	reference	GRROND	T	C	A	A	G	G	C	C	T	C	T	G	0	0	T	C	G	G	A	A	C	C	T	T	G	G	T	C	A	A	G	G	G	G	G	G	T	T	C	C	T	C	G	G	T	C
Joseph_Cr	OmyJSCW11S_0053	reference	GRROND	C	C	G	A	G	G	C	C	C	C	T	G	A	A	T	C	G	G	A	G	C	C	T	G	G	G	T	T	G	G	G	G	G	G	C	G	T	C	T	C	C	C	G	G	C	C
Joseph_Cr	OmyJSCW11S_0054	reference	GRROND	C	C	A	A	G	G	C	C	T	C	G	G	0	0	C	C	T	G	A	G	C	C	G	G	A	G	C	C	A	G	A	G	T	G	C	G	T	T	T	C	C	C	A	G	T	C
Joseph_Cr	OmyJSCW11S_0058	reference	GRROND	T	C	A	A	T	G	C	C	T	T	T	T	G	G	T	C	T	T	A	G	C	C	T	G	A	G	T	C	A	A	G	G	T	T	C	G	T	T	T	T	C	C	A	A	T	C
Joseph_Cr	OmyJSCW11S_0059	reference	GRROND	T	C	G	A	G	G	A	C	T	T	T	G	G	G	T	T	T	T	A	G	T	C	T	G	G	G	T	T	A	G	A	G	T	G	C	G	T	C	T	C	C	C	A	G	T	C
Joseph_Cr	OmyJSCW11S_0060	reference	GRROND	T	C	G	A	G	G	A	C	T	T	G	G	G	G	T	T	T	G	A	G	C	C	T	T	A	G	T	C	A	G	A	G	T	G	C	G	T	T	T	C	C	C	G	G	C	C
Joseph_Cr	OmyJSCW11S_0061	reference	GRROND	0	0	G	G	G	G	A	C	T	C	G	G	A	G	T	C	T	G	G	G	C	C	T	G	G	G	C	C	A	A	G	G	T	G	C	C	T	C	T	C	C	C	G	G	T	T
Joseph_Cr	OmyJSCW11S_0063	reference	GRROND	T	T	A	A	T	G	C	C	T	T	G	G	A	G	T	T	T	G	G	G	T	C	T	G	G	G	T	T	A	G	A	G	T	G	C	G	T	C	T	T	C	C	A	A	T	C
Joseph_Cr	OmyJSCW11S_0065	reference	GRROND	C	C	A	A	G	G	A	C	T	T	T	G	A	A	T	C	T	G	A	G	T	C	T	G	A	G	T	C	A	A	A	G	T	G	C	C	C	C	T	C	T	C	G	G	T	C
Joseph_Cr	OmyJSCW11S_0066	reference	GRROND	T	T	A	A	G	G	C	C	T	T	T	G	A	G	T	T	T	G	A	G	T	C	G	G	A	G	T	T	A	A	A	G	G	G	C	C	T	C	T	T	C	C	G	G	T	C
Joseph_Cr	OmyJSCW11S_0068	reference	GRROND	T	T	G	A	G	G	A	A	T	C	G	G	0	0	T	C	T	G	A	G	C	C	T	T	G	G	T	C	A	G	G	G	T	G	G	G	T	C	C	C	T	C	A	G	T	C
Joseph_Cr	OmyJSCW11S_0071	reference	GRROND	T	T	A	A	G	G	A	C	T	C	T	G	A	G	T	C	T	T	A	G	C	C	T	G	A	G	T	C	A	G	G	G	T	G	C	C	T	T	T	C	C	C	G	G	T	C
Joseph_Cr	OmyJSCW11S_0072	reference	GRROND	T	T	G	A	T	G	A	C	T	C	G	G	G	G	T	C	T	G	A	G	C	C	G	G	A	G	T	T	G	G	A	G	G	G	G	G	T	C	T	T	C	C	G	G	T	C
Joseph_Cr	OmyJSCW11S_0074	reference	GRROND	T	C	G	A	T	G	C	C	T	C	G	G	G	G	T	C	T	G	A	G	T	C	G	G	A	G	T	T	A	G	A	G	T	G	C	G	T	T	T	C	C	C	G	G	T	C
Joseph_Cr	OmyJSCW11S_0076	reference	GRROND	T	T	A	A	G	G	C	C	T	C	G	G	G	G	C	C	G	G	A	A	T	T	T	T	A	G	T	T	A	G	A	G	T	G	C	G	T	C	T	C	C	C	G	G	C	C
Joseph_Cr	OmyJSCW11S_0078	reference	GRROND	T	T	A	A	G	G	C	C	T	T	G	G	A	G	T	C	G	G	A	A	C	C	T	G	A	G	T	C	A	A	A	A	T	G	C	G	T	C	T	C	C	C	G	G	C	C
Joseph_Cr	OmyJSCW11S_0080	reference	GRROND	T	C	G	A	G	G	C	C	T	T	G	G	G	G	T	T	0	0	G	G	T	C	T	G	A	G	T	C	G	G	A	A	T	G	C	G	T	C	C	C	C	C	G	G	C	C
Joseph_Cr	OmyJSCW11S_0081	reference	GRROND	T	C	G	A	G	G	C	C	T	C	T	G	A	A	C	C	T	T	G	G	C	C	T	G	G	G	T	C	G	G	A	G	T	G	C	C	T	C	C	C	C	C	G	G	T	T
Joseph_Cr	OmyJSCW11S_0082	reference	GRROND	C	C	A	A	G	G	C	C	T	T	T	G	G	G	T	C	T	T	G	G	C	C	T	T	G	G	T	C	A	A	A	G	T	G	C	G	C	C	T	T	T	T	G	G	T	C
Joseph_Cr	OmyJSCW11S_0086	reference	GRROND	T	C	G	A	T	G	A	A	T	C	T	G	A	G	T	T	G	G	A	G	T	C	T	G	A	G	T	T	A	G	A	A	T	G	G	G	T	T	T	T	C	C	A	G	T	T
Joseph_Cr	OmyJSCW12S_0402	reference	GRROND	T	T	G	A	T	G	A	A	C	C	T	G	A	G	C	C	G	G	G	G	T	C	T	T	A	G	T	C	A	G	G	G	G	G	C	G	T	T	T	C	C	C	G	G	T	C
Joseph_Cr	OmyJSCW12S_0404	reference	GRROND	T	C	A	A	G	G	C	C	T	T	T	G	A	A	T	C	G	G	G	G	T	C	T	T	G	G	T	C	A	G	G	G	0	0	C	G	T	T	T	C	C	C	A	A	T	C
Joseph_Cr	OmyJSCW12S_0413	reference	GRROND	T	C	G	G	G	G	A	C	T	C	T	T	A	A	T	T	T	T	G	G	C	C	T	T	A	G	T	C	A	A	G	G	T	G	G	G	T	C	T	C	C	C	A	G	C	C
Joseph_Cr	OmyJSCW12S_0419	reference	GRROND	T	C	G	A	T	G	A	C	T	T	T	G	A	A	T	C	G	G	A	G	C	C	T	T	A	G	T	T	A	G	A	A	T	T	C	C	T	C	T	C	C	C	G	G	T	T
Joseph_Cr	OmyJSCW12S_0426	reference	GRROND	C	C	A	A	T	G	A	C	T	T	G	G	A	G	C	C	T	G	A	G	C	C	T	G	A	G	C	C	A	A	G	G	G	G	C	C	T	C	C	C	T	C	G	G	T	C
Joseph_Cr	OmyJSCW12S_0433	reference	GRROND	T	C	A	A	G	G	A	A	C	C	G	G	A	G	T	C	T	G	G	G	T	C	T	G	A	G	T	T	G	G	A	G	T	T	C	G	T	T	T	C	C	C	A	A	T	C
Joseph_Cr	OmyJSCW12S_0436	reference	GRROND	T	C	A	A	G	G	C	C	T	C	G	G	A	G	T	C	T	T	A	G	T	C	T	G	A	G	T	C	A	A	A	G	T	T	C	G	T	C	T	T	C	C	A	G	T	T
Joseph_Cr	OmyJSCW12S_0442	reference	GRROND	T	T	G	A	T	G	C	C	T	T	G	G	A	G	C	C	T	T	A	G	C	C	T	G	A	G	T	T	A	A	G	G	T	G	C	G	T	T	T	C	C	C	A	A	C	C
Joseph_Cr	OmyJSCW12S_0475	reference	GRROND	C	C	G	G	G	G	C	C	T	C	G	G	A	G	T	T	G	G	A	A	C	C	T	T	G	G	T	C	A	G	A	A	T	G	C	G	T	T	T	C	C	C	G	G	C	C
Joseph_Cr	OmyJSCW12S_0536	reference	GRROND	C	C	A	A	T	T	C	C	C	C	T	G	A	A	C	C	T	G	G	G	C	C	G	G	G	G	T	T	A	G	A	G	G	G	C	C	T	C	T	C	C	C	G	G	T	C
Joseph_Cr	OmyJSCW12S_0546	reference	GRROND	T	C	A	A	G	G	A	A	T	C	T	T	G	G	T	C	G	G	A	G	C	C	T	G	A	G	T	T	A	G	A	G	G	G	C	C	T	C	T	C	T	C	G	G	T	C
Joseph_Cr	OmyJSCW12S_0564	reference	GRROND	C	C	G	A	G	G	C	C	T	T	T	T	G	G	C	C	T	G	G	G	T	C	T	G	G	G	T	C	A	G	A	G	G	G	C	G	T	C	T	C	C	C	A	G	T	T
Joseph_Cr	OmyJSCW12S_0573	reference	GRROND	T	T	A	A	G	G	A	C	C	C	G	G	A	G	T	C	G	G	A	G	C	C	T	T	G	G	T	C	A	G	G	G	T	G	G	G	T	T	T	C	C	C	A	A	T	T
Joseph_Cr	OmyJSCW12S_0590	reference	GRROND	T	C	G	G	T	G	C	C	T	C	G	G	A	A	C	C	G	G	A	A	T	C	T	G	G	G	T	C	A	G	A	G	T	T	C	C	T	T	C	C	C	C	A	G	T	C
Joseph_Cr	OmyJSCW12S_0619	reference	GRROND	C	C	A	A	G	G	C	C	T	C	G	G	A	G	T	T	T	G	A	G	C	C	T	G	G	G	T	C	G	G	G	G	G	G	C	C	T	T	T	C	T	C	A	G	T	C
Joseph_Cr	OmyJSCW12S_0636	reference	GRROND	T	C	A	A	G	G	C	C	T	T	T	G	G	G	T	C	G	G	G	G	T	C	G	G	A	G	T	C	A	A	A	A	T	T	C	G	T	C	T	C	C	C	G	G	T	C
Joseph_Cr	OmyJSCW12S_0653	reference	GRROND	C	C	A	A	G	G	C	C	C	C	T	G	G	G	C	C	T	T	A	A	T	C	G	G	G	G	T	C	G	G	A	A	T	T	C	G	C	C	T	C	C	C	A	G	T	T
Joseph_Cr	OmyJSCW12S_0686	reference	GRROND	T	C	A	A	G	G	A	C	T	T	G	G	A	G	T	C	T	G	A	A	T	T	T	T	A	G	T	T	A	G	G	G	G	G	C	C	T	T	T	C	C	C	A	G	T	C
Joseph_Cr	OmyJSCW12S_0688	reference	GRROND	T	T	G	A	T	G	C	C	T	T	T	T	A	A	T	C	T	G	G	G	C	C	T	T	G	G	T	C	G	G	A	G	G	G	C	C	T	C	C	C	C	C	A	G	T	T
Joseph_Cr	OmyJSCW12S_0709	reference	GRROND	C	C	G	A	G	G	A	C	T	C	T	G	A	A	T	T	G	G	G	G	C	C	T	T	G	G	C	C	A	G	A	A	T	T	C	G	T	T	T	C	T	C	G	G	T	C
Joseph_Cr	OmyJSCW12S_0724	reference	GRROND	T	C	G	G	G	G	C	C	T	T	G	G	G	G	T	C	T	G	G	G	C	C	T	T	G	G	T	T	G	G	G	G	T	G	C	G	T	C	C	C	C	C	A	A	C	C
Joseph_Cr	OmyJSCW12S_0725	reference	GRROND	T	T	A	A	G	G	A	C	T	C	G	G	A	G	T	C	T	G	G	G	C	C	T	T	A	G	C	C	A	A	A	G	T	G	C	G	T	C	C	C	C	C	A	G	T	C
Joseph_Cr	OmyJSCW12S_0729	reference	GRROND	T	C	G	A	G	G	C	C	T	C	T	G	A	G	T	C	T	G	A	G	T	C	T	T	A	A	T	C	A	A	A	G	G	G	C	G	T	T	T	C	C	C	G	G	T	C
Joseph_Cr	OmyJSCW12S_0743	reference	GRROND	T	C	G	A	G	G	C	C	T	C	T	G	A	A	T	T	G	G	A	A	T	C	T	G	A	G	T	C	A	G	A	A	T	G	C	G	T	T	C	C	C	C	A	G	C	C
Joseph_Cr	OmyJSCW12S_0745	reference	GRROND	C	C	0	0	T	G	C	C	T	C	T	T	A	G	T	T	G	G	G	G	C	C	T	T	G	G	T	C	A	G	A	A	T	T	C	C	C	C	T	T	C	C	G	G	T	C
Joseph_Cr	OmyJSCW12S_0750	reference	GRROND	T	C	A	A	G	G	C	C	C	C	T	G	A	G	T	T	G	G	G	G	T	C	T	T	G	G	T	C	A	A	G	G	T	G	G	G	T	T	T	C	C	C	G	G	T	C
Joseph_Cr	OmyJSCW12S_0762	reference	GRROND	T	C	G	A	T	G	A	C	T	C	G	G	A	G	T	C	T	T	G	G	T	C	T	G	G	G	T	T	A	A	G	G	T	G	C	C	T	T	C	C	T	C	A	G	T	T
Joseph_Cr	OmyJSCW12S_0783	reference	GRROND	T	T	A	A	T	G	A	C	T	T	G	G	A	G	C	C	G	G	G	G	C	C	G	G	G	G	C	C	A	G	A	G	G	G	C	G	T	C	T	T	C	C	G	G	T	C
Joseph_Cr	OmyJSCW12S_0785	reference	GRROND	T	T	A	A	G	G	C	C	T	C	G	G	G	G	T	C	T	G	A	G	C	C	T	T	A	A	T	T	A	G	G	G	T	G	C	G	T	T	T	C	C	C	A	G	T	T
Joseph_Cr	OmyJSCW12S_0799	reference	GRROND	T	C	A	A	T	G	A	A	T	C	T	G	A	G	T	C	G	G	G	G	C	C	T	T	A	G	C	C	A	A	A	G	G	G	C	G	T	C	T	T	T	C	A	G	T	C
Joseph_Cr	OmyJSCW12S_0809	reference	GRROND	T	C	A	A	T	G	A	A	T	T	G	G	A	G	C	C	G	G	G	G	T	C	G	G	G	G	T	C	A	A	A	G	T	T	C	G	T	C	T	T	C	C	A	G	T	C
Joseph_Cr	OmyJSCW12S_0816	reference	GRROND	T	T	G	A	G	G	A	C	T	C	G	G	A	A	T	C	G	G	A	G	C	C	T	T	G	G	T	C	A	G	G	G	G	G	G	G	T	C	C	C	T	C	A	G	C	C
Joseph_Cr	OmyJSCW12S_0827	reference	GRROND	C	C	G	A	G	G	A	C	T	C	T	T	A	G	T	C	G	G	A	G	C	C	T	T	A	G	T	T	G	G	A	A	G	G	C	G	T	C	T	C	C	C	G	G	T	C
Joseph_Cr	OmyJSCW12S_0858	reference	GRROND	T	C	G	A	G	G	A	C	C	C	G	G	A	A	T	T	T	G	A	G	T	C	G	G	A	G	T	T	A	G	A	A	T	G	C	G	T	T	C	C	C	C	G	G	T	T
Joseph_Cr	OmyJSCW12S_0864	reference	GRROND	C	C	A	A	G	G	A	C	T	C	T	G	G	G	T	T	T	G	A	G	T	C	T	T	G	G	T	T	A	G	A	A	T	G	C	C	T	C	T	C	C	C	A	G	C	C
Joseph_Cr	OmyJSCW12S_0879	reference	GRROND	T	T	A	A	G	G	A	C	T	C	T	T	A	G	T	T	T	G	A	G	T	C	G	G	G	G	T	C	A	A	G	G	G	G	G	G	T	T	T	C	C	C	G	G	T	C
Joseph_Cr	OmyJSCW12S_0890	reference	GRROND	T	C	G	A	G	G	C	C	T	T	G	G	0	0	T	C	G	G	A	G	T	C	T	G	A	A	T	C	A	G	A	G	G	G	C	G	T	T	T	T	C	C	A	G	T	C
Joseph_Cr	OmyJSCW12S_0901	reference	GRROND	T	C	A	A	G	G	C	C	T	T	G	G	A	G	T	C	G	G	A	G	C	C	G	G	A	G	C	C	A	A	A	G	G	G	C	C	T	C	T	C	C	C	A	G	C	C
Joseph_Cr	OmyJSCW12S_0912	reference	GRROND	T	C	G	A	G	G	A	C	T	C	T	G	A	G	T	T	T	G	A	G	T	C	0	0	G	G	T	C	A	G	A	G	T	G	C	C	T	C	T	T	C	C	G	G	T	T
Joseph_Cr	OmyJSCW12S_0930	reference	GRROND	T	T	G	A	T	G	C	C	T	C	G	G	G	G	T	C	T	G	G	G	C	C	T	T	A	G	C	C	A	G	A	G	G	G	C	C	T	C	C	C	C	C	A	A	C	C
Joseph_Cr	OmyJSCW12S_0950	reference	GRROND	T	T	G	G	G	G	C	C	T	T	T	T	A	G	T	C	G	G	G	G	T	C	T	T	A	G	T	C	G	G	A	G	G	G	G	G	T	C	T	C	C	C	A	G	T	T
Joseph_Cr	OmyJSCW12S_0969	reference	GRROND	T	C	A	A	G	G	C	C	T	T	T	G	A	G	T	T	T	T	A	G	C	C	T	G	A	G	T	C	G	G	G	G	T	G	C	G	T	C	T	C	C	C	A	G	C	C
Joseph_Cr	OmyJSCW12S_0982	reference	GRROND	T	T	G	A	T	G	C	C	C	C	G	G	A	G	T	C	T	T	A	G	T	T	T	G	G	G	T	T	A	A	G	G	G	G	C	G	T	T	T	T	C	C	G	G	T	C
Joseph_Cr	OmyJSCW12S_0995	reference	GRROND	T	T	G	A	G	G	C	C	T	T	T	G	A	A	T	C	G	G	A	G	C	C	T	G	A	G	T	T	G	G	G	G	T	T	C	C	C	C	C	C	C	C	G	G	C	C
Joseph_Cr	OmyJSCW12S_0996	reference	GRROND	T	C	G	A	T	G	C	C	T	C	T	G	A	G	T	T	T	G	G	G	C	C	G	G	G	G	T	T	A	A	A	G	G	G	C	C	T	C	T	C	C	C	A	G	T	C
Lapwai_Cr	OmyLPWI13C_0001	reference	LOWCLWR	C	C	G	A	G	G	C	C	T	C	T	G	A	A	T	C	T	T	A	A	T	C	T	T	A	G	T	C	A	G	G	G	T	G	C	C	T	C	T	T	T	C	G	G	T	C
Lapwai_Cr	OmyLPWI13C_0002	reference	LOWCLWR	T	T	G	A	G	G	C	C	T	C	T	T	A	A	T	T	T	G	A	A	C	C	T	G	G	G	T	T	G	G	A	G	T	G	C	C	T	T	T	C	C	C	A	G	T	T
Lapwai_Cr	OmyLPWI13C_0003	reference	LOWCLWR	C	C	G	A	G	G	C	C	C	C	G	G	A	A	T	C	G	G	A	G	C	C	T	G	A	G	T	C	G	G	A	G	T	G	C	C	T	T	T	C	T	C	G	G	T	C
Lapwai_Cr	OmyLPWI13C_0004	reference	LOWCLWR	T	T	G	A	G	G	C	C	T	C	G	G	A	G	T	C	G	G	G	G	T	C	T	T	G	G	T	C	G	G	A	G	T	G	C	C	C	C	T	T	C	C	G	G	T	T
Lapwai_Cr	OmyLPWI13C_0005	reference	LOWCLWR	T	C	G	A	G	G	A	C	T	C	G	G	A	G	T	C	T	G	A	G	C	C	T	G	A	G	T	C	A	G	G	G	G	G	C	C	T	T	C	C	T	C	G	G	T	T
Lapwai_Cr	OmyLPWI13C_0006	reference	LOWCLWR	T	T	A	A	G	G	C	C	T	T	G	G	A	G	T	C	G	G	G	G	T	C	T	T	G	G	T	C	G	G	A	G	T	G	C	C	T	T	C	C	C	C	G	G	T	T
Lapwai_Cr	OmyLPWI13C_0007	reference	LOWCLWR	C	C	A	A	T	G	C	C	T	T	G	G	A	G	T	C	T	G	A	G	T	C	T	T	A	G	T	T	A	G	A	G	G	G	C	C	T	T	T	C	C	C	G	G	T	C
Lapwai_Cr	OmyLPWI13C_0008	reference	LOWCLWR	C	C	G	A	G	G	C	C	T	T	T	G	A	G	T	T	G	G	A	A	T	C	T	T	G	G	T	T	A	G	A	A	G	G	C	C	T	T	T	C	C	C	A	G	C	C
Lapwai_Cr	OmyLPWI13C_0009	reference	LOWCLWR	C	C	A	A	G	G	C	C	T	C	T	G	A	G	T	C	T	G	A	G	C	C	T	G	G	G	C	C	A	G	A	G	G	G	C	G	T	C	T	T	C	C	G	G	T	C
Lapwai_Cr	OmyLPWI13C_0010	reference	LOWCLWR	T	C	G	A	T	G	C	C	T	C	T	G	A	G	T	C	G	G	A	G	T	C	T	T	G	G	T	C	G	G	G	G	T	G	C	G	T	T	T	T	C	C	A	A	T	C
Lapwai_Cr	OmyLPWI13C_0011	reference	LOWCLWR	T	C	A	A	G	G	C	C	T	T	T	G	A	G	T	T	G	G	G	G	C	C	T	T	G	G	C	C	G	G	G	G	G	G	C	C	T	C	T	C	C	C	A	G	T	C
Lapwai_Cr	OmyLPWI13C_0012	reference	LOWCLWR	T	C	A	A	G	G	C	C	T	C	G	G	A	G	T	T	T	G	A	G	C	C	T	T	A	A	T	C	A	A	A	G	G	G	C	G	T	C	C	C	C	C	A	G	C	C
Lapwai_Cr	OmyLPWI13C_0013	reference	LOWCLWR	C	C	G	A	G	G	C	C	T	T	T	G	A	G	T	C	G	G	A	G	T	C	T	G	G	G	T	T	A	G	A	G	G	G	G	G	T	T	T	T	C	C	A	G	T	C
Lapwai_Cr	OmyLPWI13C_0014	reference	LOWCLWR	T	C	A	A	T	T	C	C	C	C	G	G	G	G	T	C	G	G	G	G	C	C	T	G	G	G	T	T	A	A	A	A	T	G	C	G	T	T	T	C	C	C	A	G	C	C
Lapwai_Cr	OmyLPWI13C_0015	reference	LOWCLWR	C	C	G	A	G	G	C	C	C	C	G	G	A	G	T	C	G	G	A	G	T	C	G	G	A	G	T	T	A	G	G	G	T	G	C	C	T	T	T	C	T	T	G	G	T	T
Lapwai_Cr	OmyLPWI13C_0016	reference	LOWCLWR	T	C	G	A	T	T	C	C	T	C	G	G	G	G	T	C	G	G	A	G	T	C	G	G	G	G	T	C	G	G	A	G	G	G	C	C	T	T	T	C	T	C	G	G	T	C
Lapwai_Cr	OmyLPWI13C_0017	reference	LOWCLWR	T	C	G	A	G	G	A	C	T	T	T	T	A	A	T	T	G	G	G	G	C	C	T	G	A	G	T	T	A	G	A	A	G	G	C	C	C	C	T	C	C	C	A	G	T	T
Lapwai_Cr	OmyLPWI13C_0018	reference	LOWCLWR	T	T	A	A	G	G	A	A	T	T	T	G	A	G	T	C	T	G	G	G	T	C	T	G	G	G	T	T	A	G	G	G	G	G	G	G	T	T	T	T	C	C	G	G	T	T
Lapwai_Cr	OmyLPWI13C_0019	reference	LOWCLWR	C	C	A	A	T	G	A	C	T	C	G	G	A	G	T	T	G	G	G	G	C	C	T	T	G	G	T	C	A	G	A	G	T	T	C	C	T	T	T	C	T	C	G	G	T	C
Lapwai_Cr	OmyLPWI13C_0020	reference	LOWCLWR	T	T	G	A	T	G	C	C	T	C	G	G	G	G	T	T	G	G	A	G	C	C	T	G	A	G	T	T	A	A	A	A	T	G	C	G	T	T	T	C	C	C	A	G	T	C
Lapwai_Cr	OmyLPWI13C_0021	reference	LOWCLWR	T	T	A	A	T	G	A	C	T	T	T	G	A	G	T	C	T	G	G	G	C	C	T	T	G	G	T	T	A	G	A	A	G	G	C	C	T	T	T	C	C	C	A	G	T	T
Lapwai_Cr	OmyLPWI13C_0022	reference	LOWCLWR	C	C	A	A	G	G	C	C	T	T	T	G	A	G	T	C	T	G	G	G	C	C	T	G	G	G	T	T	G	G	A	G	T	T	C	G	C	C	T	C	C	C	G	G	T	T
Lapwai_Cr	OmyLPWI13C_0023	reference	LOWCLWR	0	0	G	A	G	G	A	C	T	C	T	G	A	G	C	C	T	G	A	G	T	C	T	T	G	G	T	T	A	G	A	G	T	T	C	G	T	C	0	0	C	C	A	G	T	T
Lapwai_Cr	OmyLPWI13C_0024	reference	LOWCLWR	T	C	A	A	G	G	C	C	T	C	T	G	A	G	T	T	T	G	G	G	C	C	G	G	A	G	T	C	G	G	A	G	T	T	C	G	T	C	T	C	C	C	0	0	T	T
Lapwai_Cr	OmyLPWI13C_0025	reference	LOWCLWR	T	C	G	A	T	T	C	C	T	C	G	G	G	G	T	C	G	G	G	G	C	C	T	G	A	G	T	T	A	A	A	A	T	G	C	G	T	T	T	T	C	C	G	G	C	C
Lapwai_Cr	OmyLPWI13C_0026	reference	LOWCLWR	T	C	G	A	G	G	C	C	T	C	T	G	A	A	T	C	G	G	A	G	C	C	G	G	G	G	T	C	G	G	A	G	T	T	C	C	T	T	C	C	C	C	G	G	T	C
Lapwai_Cr	OmyLPWI13C_0027	reference	LOWCLWR	T	C	G	A	G	G	C	C	C	C	G	G	A	G	T	C	G	G	A	A	C	C	T	G	A	A	C	C	A	A	A	G	T	T	C	G	T	T	T	T	T	C	A	G	C	C
Lapwai_Cr	OmyLPWI13C_0028	reference	LOWCLWR	T	T	G	A	T	G	C	C	T	C	G	G	A	A	T	T	T	G	A	A	T	C	G	G	G	G	C	C	A	G	G	G	T	G	G	G	T	C	T	C	T	C	A	A	T	C
Lapwai_Cr	OmyLPWI13C_0029	reference	LOWCLWR	T	T	G	A	G	G	C	C	T	C	G	G	A	G	T	T	T	G	A	A	C	C	T	G	G	G	T	C	A	G	A	A	G	G	C	G	C	C	T	C	C	C	A	G	T	T
Lapwai_Cr	OmyLPWI13C_0030	reference	LOWCLWR	T	C	G	A	G	G	A	C	T	C	G	G	A	A	T	C	G	G	G	G	T	C	T	G	G	G	T	T	G	G	A	G	G	G	G	G	T	T	C	C	T	C	A	G	T	T
Lapwai_Cr	OmyLPWI13C_0031	reference	LOWCLWR	T	C	G	A	T	G	C	C	C	C	G	G	A	G	T	T	G	G	G	G	C	C	T	G	A	G	T	C	A	A	A	A	T	G	C	C	T	T	T	C	C	C	A	A	T	C
Lapwai_Cr	OmyLPWI13C_0032	reference	LOWCLWR	C	C	G	G	T	G	A	C	C	C	T	G	A	G	T	T	T	G	A	G	C	C	T	G	A	G	T	C	G	G	A	G	G	G	C	C	T	C	T	C	C	C	G	G	T	C
Lapwai_Cr	OmyMISS13C_0001	reference	LOWCLWR	T	C	A	A	G	G	A	A	T	C	T	T	A	G	T	C	T	G	A	G	C	C	T	T	G	G	T	C	A	A	A	G	G	G	G	G	T	T	T	C	C	C	G	G	T	C
Lapwai_Cr	OmyMISS13C_0002	reference	LOWCLWR	C	C	A	A	G	G	A	C	T	T	T	G	G	G	T	T	T	G	A	A	C	C	T	T	A	G	T	T	A	G	G	G	G	G	C	C	T	C	T	C	C	C	A	G	T	C
Lapwai_Cr	OmyMISS13C_0003	reference	LOWCLWR	T	C	G	A	G	G	C	C	C	C	G	G	A	G	T	T	T	G	A	G	C	C	T	T	A	G	T	T	A	G	A	A	T	G	C	G	T	C	T	C	T	C	A	A	T	T
Lapwai_Cr	OmyMISS13C_0004	reference	LOWCLWR	T	C	G	A	T	G	C	C	C	C	T	G	G	G	T	T	T	G	A	G	T	C	T	T	G	G	T	C	A	G	G	G	T	G	C	G	T	C	T	T	C	C	A	G	C	C
Lapwai_Cr	OmyMISS13C_0005	reference	LOWCLWR	T	C	G	A	G	G	A	C	C	C	T	G	A	A	T	T	G	G	A	G	T	C	G	G	A	G	C	C	A	G	A	A	G	G	C	G	T	T	T	C	C	C	G	G	T	T
Lapwai_Cr	OmyMISS13C_0006	reference	LOWCLWR	T	C	G	A	G	G	C	C	T	T	T	G	A	A	T	C	T	T	G	G	C	C	T	T	G	G	T	C	A	A	A	A	T	G	C	C	T	C	T	C	C	C	A	A	C	C
Lapwai_Cr	OmyMISS13C_0007	reference	LOWCLWR	T	C	A	A	T	G	C	C	C	C	G	G	A	G	T	C	G	G	A	A	T	C	T	T	G	G	T	T	A	A	G	G	T	G	C	C	T	C	T	T	T	C	A	G	T	T
Lapwai_Cr	OmyMISS13C_0008	reference	LOWCLWR	C	C	G	A	G	G	C	C	C	C	T	G	A	A	T	C	T	G	A	A	T	C	T	T	G	G	T	C	A	G	A	A	G	G	C	G	T	T	C	C	C	C	G	G	T	C
Lapwai_Cr	OmyMISS13C_0010	reference	LOWCLWR	T	C	G	A	G	G	C	C	T	T	T	T	A	G	T	C	T	G	G	G	T	C	T	T	G	G	T	T	G	G	A	A	T	G	C	G	T	T	C	C	C	C	G	G	T	T
Lapwai_Cr	OmyMISS13C_0011	reference	LOWCLWR	C	C	G	A	G	G	C	C	T	C	T	G	A	A	T	T	G	G	A	G	C	C	T	G	G	G	T	C	A	A	A	A	T	G	G	G	T	T	T	C	T	C	G	G	T	T
Lapwai_Cr	OmyMISS13C_0012	reference	LOWCLWR	T	C	A	A	G	G	A	C	T	T	T	G	G	G	T	T	T	G	A	G	C	C	T	T	G	G	T	C	A	G	A	A	T	G	G	G	T	T	T	C	C	C	G	G	T	T
Lapwai_Cr	OmyMISS13C_0013	reference	LOWCLWR	C	C	G	A	G	G	C	C	T	C	T	T	G	G	T	T	G	G	G	G	C	C	T	G	A	G	T	T	A	G	A	A	T	G	C	G	T	C	T	C	T	C	A	G	T	C
Lapwai_Cr	OmyMISS13C_0014	reference	LOWCLWR	C	C	A	A	G	G	C	C	T	C	G	G	A	A	T	T	T	G	G	G	C	C	T	T	A	G	T	T	A	A	A	A	G	G	G	G	T	C	T	C	T	C	G	G	T	T
Lapwai_Cr	OmyMISS13C_0015	reference	LOWCLWR	C	C	A	A	G	G	C	C	T	T	T	G	A	A	T	C	G	G	G	G	C	C	T	T	A	G	T	C	A	A	A	G	T	G	C	G	T	C	T	C	C	C	A	G	T	C
Lapwai_Cr	OmyMISS13C_0016	reference	LOWCLWR	C	C	G	A	G	G	C	C	T	T	T	G	A	G	T	T	T	G	A	A	C	C	T	G	A	G	T	T	A	G	G	G	G	G	G	G	T	T	T	T	T	C	A	G	T	T
Lapwai_Cr	OmyMISS13C_0017	reference	LOWCLWR	T	T	G	A	G	G	A	C	T	C	T	T	A	G	C	C	T	G	G	G	C	C	T	G	A	G	T	C	G	G	A	G	G	G	C	C	T	C	T	C	T	C	A	G	T	C
Lapwai_Cr	OmyMISS13C_0018	reference	LOWCLWR	T	C	A	A	T	G	C	C	T	C	G	G	A	A	T	C	G	G	G	G	T	T	T	T	A	G	T	C	A	A	A	A	T	G	C	G	T	C	T	T	T	C	G	G	T	C
Lapwai_Cr	OmyMISS13C_0019	reference	LOWCLWR	T	T	G	A	G	G	C	C	T	C	T	G	A	A	C	C	G	G	G	G	C	C	T	T	A	G	T	T	G	G	A	A	G	G	C	C	T	T	T	C	T	T	A	A	T	C
Lapwai_Cr	OmyMISS13C_0020	reference	LOWCLWR	C	C	A	A	G	G	C	C	T	C	T	G	A	G	T	T	T	G	A	G	C	C	T	G	A	G	T	C	G	G	A	G	G	G	C	G	T	T	C	C	C	C	A	G	T	T
Lapwai_Cr	OmyMISS13C_0021	reference	LOWCLWR	C	C	G	A	G	G	A	A	T	C	T	G	G	G	T	C	G	G	G	G	T	C	T	T	A	G	T	T	A	G	A	G	T	G	C	G	T	T	T	C	C	C	G	G	T	T
Lapwai_Cr	OmyMISS13C_0022	reference	LOWCLWR	T	T	A	A	G	G	A	C	T	C	G	G	A	A	C	C	T	G	A	A	T	T	T	T	A	G	T	T	A	A	A	G	T	G	C	C	T	T	T	T	T	T	G	G	T	C
Lapwai_Cr	OmyMISS13C_0023	reference	LOWCLWR	T	C	G	G	G	G	C	C	C	C	G	G	A	A	T	C	G	G	A	A	T	T	T	T	G	G	T	T	G	G	A	A	T	G	G	G	T	T	C	C	T	C	G	G	T	C
Lapwai_Cr	OmyMISS13C_0024	reference	LOWCLWR	T	C	A	A	G	G	C	C	T	T	T	G	G	G	T	C	T	T	G	G	T	C	T	T	A	A	T	T	A	G	G	G	T	G	C	G	T	C	T	C	C	C	G	G	T	C
Lapwai_Cr	OmyMISS13C_0025	reference	LOWCLWR	T	C	G	A	G	G	A	C	T	C	T	G	A	G	T	C	T	G	G	G	C	C	T	G	G	G	T	T	A	G	A	A	G	G	C	C	T	C	T	C	T	C	A	A	T	C
Lapwai_Cr	OmyMISS13C_0026	reference	LOWCLWR	T	T	G	A	G	G	C	C	T	C	T	G	A	G	T	C	G	G	A	G	T	T	T	G	G	G	C	C	G	G	A	A	G	G	G	G	T	C	T	C	C	C	G	G	T	C
Lapwai_Cr	OmyMISS13C_0027	reference	LOWCLWR	T	T	G	A	G	G	C	C	C	C	G	G	G	G	C	C	T	G	G	G	0	0	T	T	A	G	T	C	0	0	A	A	T	G	C	G	C	C	T	T	C	C	G	G	0	0
Lapwai_Cr	OmyMISS13C_0028	reference	LOWCLWR	T	C	G	G	G	G	A	C	T	C	T	G	A	A	T	C	G	G	G	G	T	C	T	G	A	A	T	T	A	A	A	A	T	T	G	G	T	C	T	T	T	C	G	G	T	T
Lapwai_Cr	OmyMISS13C_0029	reference	LOWCLWR	T	T	A	A	G	G	C	C	T	C	T	G	A	G	T	T	G	G	A	A	C	C	T	G	A	G	T	C	A	A	A	A	G	G	C	G	T	C	T	T	C	C	G	G	T	C
Lapwai_Cr	OmyMISS13C_0030	reference	LOWCLWR	T	T	A	A	G	G	A	C	C	C	G	G	A	G	T	C	G	G	G	G	C	C	T	G	A	G	T	C	A	A	A	G	T	G	C	G	T	T	T	T	T	T	G	G	T	C
Lapwai_Cr	OmyMISS13C_0031	reference	LOWCLWR	T	T	G	G	T	G	A	C	T	T	T	G	A	A	T	C	T	T	G	G	T	C	T	G	A	G	T	C	A	G	A	A	G	G	C	C	C	C	T	C	T	T	A	A	T	C
Lapwai_Cr	OmyMISS13C_0032	reference	LOWCLWR	T	T	A	A	G	G	A	C	T	C	G	G	A	G	C	C	G	G	A	A	T	T	T	T	A	G	T	T	A	G	A	G	T	T	C	G	T	T	T	C	C	C	G	G	T	C
Lapwai_Cr	OmyMISS13C_0033	reference	LOWCLWR	T	C	G	G	T	G	A	C	T	C	T	G	A	G	T	C	G	G	G	G	T	C	T	T	A	G	T	T	A	G	A	A	T	T	C	G	T	C	T	C	C	C	G	G	T	T
Lapwai_Cr	OmyMISS13C_0034	reference	LOWCLWR	T	C	A	A	T	G	C	C	T	C	T	G	G	G	T	C	T	G	G	G	T	C	T	T	A	G	T	T	A	A	G	G	T	T	C	C	T	C	T	C	C	C	A	G	T	T
Lapwai_Cr	OmyMISS13C_0035	reference	LOWCLWR	T	C	G	A	T	G	A	C	T	C	T	G	A	A	T	T	G	G	A	G	T	C	T	G	G	G	C	C	A	G	G	G	T	G	G	G	T	T	T	C	C	C	G	G	T	C
Lapwai_Cr	OmyMISS13C_0036	reference	LOWCLWR	T	T	A	A	G	G	A	C	T	C	G	G	A	G	T	C	G	G	A	G	C	C	T	T	G	G	C	C	G	G	A	A	T	G	C	G	C	C	C	C	C	C	A	G	T	T
Lapwai_Cr	OmyMISS13C_0037	reference	LOWCLWR	T	T	G	A	G	G	C	C	T	C	T	G	A	G	T	T	G	G	A	G	T	T	T	T	A	G	T	C	A	A	A	G	T	G	G	G	T	C	T	T	C	C	G	G	T	C
Lapwai_Cr	OmyMISS13C_0038	reference	LOWCLWR	C	C	A	A	G	G	A	C	T	T	T	T	A	A	T	T	G	G	G	G	T	T	T	T	A	G	T	C	A	G	A	G	T	G	C	G	T	T	T	C	C	C	G	G	T	T
Lapwai_Cr	OmyMISS13C_0039	reference	LOWCLWR	T	C	G	A	G	G	A	A	T	C	T	G	A	G	T	T	G	G	G	G	C	C	T	T	G	G	T	T	A	A	A	G	T	G	G	G	T	C	C	C	T	C	G	G	T	C
Lapwai_Cr	OmyMISS13C_0040	reference	LOWCLWR	C	C	G	A	T	G	C	C	C	C	T	G	A	G	T	C	G	G	G	G	T	C	T	T	A	G	C	C	G	G	A	G	G	G	C	C	T	C	T	C	T	C	G	G	T	T
Lapwai_Cr	OmyMISS13C_0041	reference	LOWCLWR	T	C	A	A	G	G	C	C	C	C	T	T	A	G	T	C	T	G	G	G	T	C	T	G	A	G	T	C	A	G	A	G	G	G	C	G	C	C	C	C	C	C	A	G	T	T
Lapwai_Cr	OmyMISS13C_0042	reference	LOWCLWR	T	T	A	A	G	G	A	C	T	C	T	G	G	G	T	T	T	G	A	G	C	C	T	G	G	G	T	C	A	A	A	G	G	G	C	C	T	C	T	C	C	C	A	A	T	T
Lapwai_Cr	OmyMISS13C_0043	reference	LOWCLWR	C	C	G	A	G	G	C	C	T	C	T	G	A	G	C	C	G	G	A	G	C	C	T	T	A	G	T	T	A	A	A	G	G	G	C	G	T	T	T	C	T	C	G	G	T	T
Lapwai_Cr	OmyMISS13C_0044	reference	LOWCLWR	T	C	A	A	G	G	C	C	T	T	T	G	G	G	T	C	G	G	A	G	C	C	T	T	G	G	T	T	A	A	A	G	T	G	C	G	T	T	T	C	C	C	A	G	T	T
Lapwai_Cr	OmyMISS13C_0046	reference	LOWCLWR	T	C	G	A	T	G	A	C	T	C	T	G	G	G	C	C	T	G	G	G	C	C	T	G	A	G	T	T	A	G	G	G	G	G	C	G	T	T	T	C	T	C	G	G	T	T
Lapwai_Cr	OmyMISS13C_0047	reference	LOWCLWR	T	T	G	A	G	G	C	C	C	C	G	G	A	A	T	C	G	G	A	G	T	T	T	G	A	G	T	T	A	G	G	G	G	G	C	G	T	C	T	T	T	C	G	G	T	C
Lapwai_Cr	OmyMISS13C_0048	reference	LOWCLWR	C	C	G	A	T	G	C	C	T	C	G	G	A	A	T	C	T	G	G	G	C	C	T	T	A	G	T	C	G	G	A	G	T	G	C	G	T	T	T	T	T	C	G	G	T	T
Lapwai_Cr	OmyMISS13C_0049	reference	LOWCLWR	C	C	G	A	G	G	A	C	T	T	T	G	A	A	C	C	G	G	A	G	T	C	T	T	A	A	T	C	A	A	A	G	T	G	C	G	T	T	T	C	C	C	A	G	T	C
Lapwai_Cr	OmyMISS13C_0050	reference	LOWCLWR	T	C	G	A	G	G	A	C	T	C	T	G	A	G	T	T	G	G	G	G	T	C	T	T	A	A	T	T	A	G	A	G	T	G	G	G	T	T	C	C	T	C	G	G	T	T
Lapwai_Cr	OmyMISS13C_0051	reference	LOWCLWR	C	C	G	G	G	G	C	C	T	T	G	G	G	G	T	C	G	G	A	G	C	C	T	T	A	G	T	C	A	G	G	G	G	G	C	C	T	T	C	C	C	C	G	G	T	T
Lapwai_Cr	OmyMISS13C_0052	reference	LOWCLWR	T	C	G	A	T	G	C	C	T	T	G	G	A	G	T	T	T	G	A	G	C	C	T	T	A	G	T	C	A	G	A	G	T	G	C	G	T	T	T	T	C	C	G	G	T	C
Lapwai_Cr	OmySWEE13C_0001	reference	LOWCLWR	T	C	A	A	G	G	A	C	C	C	G	G	A	G	T	C	T	T	A	G	C	C	T	T	A	G	T	T	G	G	A	G	T	G	C	G	T	T	T	T	C	C	G	G	T	C
Lapwai_Cr	OmySWEE13C_0002	reference	LOWCLWR	C	C	G	G	G	G	A	C	T	C	G	G	A	G	T	T	T	G	A	G	C	C	G	G	A	G	T	C	A	A	G	G	T	G	C	C	T	C	T	C	T	C	A	A	C	C
Lapwai_Cr	OmySWEE13C_0003	reference	LOWCLWR	T	C	A	A	G	G	A	A	T	T	T	G	G	G	T	T	T	G	A	G	C	C	T	G	A	G	T	C	A	G	G	G	G	G	C	C	T	C	T	T	T	C	G	G	T	C
Lapwai_Cr	OmySWEE13C_0004	reference	LOWCLWR	T	C	G	A	G	G	A	A	T	C	T	G	0	0	T	T	G	G	A	G	T	C	T	T	G	G	T	T	A	A	A	A	T	T	C	G	C	C	T	C	C	C	G	G	C	C
Lapwai_Cr	OmySWEE13C_0006	reference	LOWCLWR	T	T	A	A	G	G	A	A	T	T	T	T	A	A	C	C	G	G	A	G	C	C	G	G	G	G	C	C	A	A	A	G	G	G	C	C	T	T	T	C	C	C	A	A	C	C
Lapwai_Cr	OmySWEE13C_0007	reference	LOWCLWR	C	C	G	A	G	G	C	C	T	C	T	G	A	A	T	C	G	G	A	G	T	C	T	T	A	G	T	C	A	A	A	A	G	G	C	C	T	C	C	C	C	C	G	G	C	C
Lapwai_Cr	OmySWEE13C_0008	reference	LOWCLWR	C	C	G	A	G	G	A	A	C	C	T	G	A	G	T	T	G	G	A	G	T	C	T	G	A	G	T	C	A	A	A	G	T	T	C	G	C	C	T	C	T	C	A	G	T	C
Lapwai_Cr	OmySWEE13C_0009	reference	LOWCLWR	T	C	G	A	G	G	A	C	T	C	G	G	G	G	T	C	T	G	G	G	T	C	T	T	A	G	T	T	A	G	A	G	T	G	C	C	T	T	T	C	T	C	A	G	T	C
Lapwai_Cr	OmySWEE13C_0010	reference	LOWCLWR	T	C	A	A	T	G	A	C	C	C	G	G	A	G	T	T	T	G	A	G	C	C	T	T	G	G	T	T	A	A	A	G	T	G	C	G	T	C	T	C	C	C	A	G	T	C
Lapwai_Cr	OmySWEE13C_0011	reference	LOWCLWR	C	C	G	A	G	G	A	A	T	C	T	G	G	G	T	T	G	G	A	G	T	C	T	T	G	G	T	C	A	A	A	G	T	G	C	C	T	C	T	C	C	C	G	G	T	C
Lapwai_Cr	OmySWEE13C_0012	reference	LOWCLWR	T	C	A	A	G	G	A	A	T	T	G	G	G	G	T	T	T	G	A	G	T	C	T	T	G	G	C	C	G	G	A	G	T	G	C	C	C	C	T	T	C	C	A	G	T	T
Lapwai_Cr	OmySWEE13C_0013	reference	LOWCLWR	T	C	A	A	G	G	A	C	T	T	G	G	A	G	T	C	T	G	G	G	C	C	T	G	G	G	T	C	A	G	G	G	T	G	C	C	T	C	T	C	C	C	G	G	T	T
Lapwai_Cr	OmySWEE13C_0014	reference	LOWCLWR	C	C	A	A	G	G	A	C	T	C	T	T	A	G	T	T	G	G	A	G	T	C	T	G	A	G	C	C	A	G	A	A	G	G	C	C	T	C	T	C	C	C	G	G	T	T
Lapwai_Cr	OmySWEE13C_0015	reference	LOWCLWR	C	C	A	A	G	G	A	C	T	C	T	G	0	0	T	T	T	G	A	G	C	C	T	G	A	G	T	C	G	G	A	A	G	G	C	G	C	C	T	T	C	C	G	G	T	C
Lapwai_Cr	OmySWEE13C_0016	reference	LOWCLWR	T	C	A	A	T	G	A	C	C	C	G	G	G	G	T	C	T	G	A	G	C	C	T	T	A	G	T	T	A	A	A	G	T	T	C	G	T	T	T	T	C	C	G	G	T	C
Lapwai_Cr	OmySWEE13C_0017	reference	LOWCLWR	T	C	A	A	T	G	C	C	T	C	G	G	G	G	T	T	T	G	G	G	C	C	G	G	G	G	C	C	A	G	A	G	G	G	C	G	C	C	C	C	C	C	A	G	T	C
Lapwai_Cr	OmySWEE13C_0019	reference	LOWCLWR	T	C	A	A	G	G	A	A	C	C	G	G	A	A	T	T	T	G	A	G	C	C	T	T	G	G	T	T	A	G	A	G	T	T	C	C	T	C	T	C	C	C	A	G	C	C
Lapwai_Cr	OmySWEE13C_0020	reference	LOWCLWR	T	C	A	A	T	G	C	C	T	T	G	G	G	G	T	C	T	G	A	A	C	C	T	G	G	G	T	C	A	G	A	G	T	G	C	G	C	C	C	C	T	C	G	G	C	C
Lapwai_Cr	OmySWEE13C_0021	reference	LOWCLWR	T	C	A	A	T	G	C	C	T	T	G	G	G	G	T	T	T	G	A	A	T	C	G	G	G	G	C	C	G	G	A	G	T	G	C	C	C	C	T	C	C	C	A	G	T	C
Lapwai_Cr	OmySWEE13C_0022	reference	LOWCLWR	T	C	A	A	G	G	C	C	T	T	T	G	A	A	T	C	T	G	A	A	T	C	T	G	G	G	T	C	A	G	A	G	T	T	C	G	T	T	T	T	C	C	A	G	C	C
Lapwai_Cr	OmySWEE13C_0023	reference	LOWCLWR	T	C	A	A	G	G	A	C	T	T	T	G	G	G	T	C	T	G	A	G	T	C	T	G	G	G	C	C	A	A	A	G	T	G	C	C	C	C	T	C	C	C	A	G	T	C
Lapwai_Cr	OmySWEE13C_0024	reference	LOWCLWR	T	C	A	A	G	G	A	C	T	T	G	G	G	G	T	C	T	G	G	G	T	C	T	G	G	G	C	C	A	A	A	G	G	G	C	G	C	C	C	C	C	C	G	G	T	T
Lapwai_Cr	OmySWEE13C_0025	reference	LOWCLWR	T	C	A	A	T	G	A	C	T	T	T	G	G	G	T	C	T	G	A	G	T	C	T	T	G	G	C	C	G	G	A	G	G	G	C	G	C	C	T	C	C	C	A	G	T	T
Lapwai_Cr	OmySWEE13C_0026	reference	LOWCLWR	T	C	A	A	G	G	A	C	T	C	G	G	A	A	T	C	G	G	A	A	C	C	T	T	G	G	T	T	A	A	A	G	T	G	C	C	T	C	T	C	T	C	A	G	C	C
Lapwai_Cr	OmySWEE13C_0027	reference	LOWCLWR	T	C	G	A	G	G	A	A	T	C	T	G	A	G	T	C	G	G	A	G	C	C	T	T	A	G	T	C	A	A	A	G	T	T	C	G	C	C	T	C	T	C	A	G	T	C
Lapwai_Cr	OmySWEE13C_0028	reference	LOWCLWR	C	C	G	A	G	G	C	C	T	C	T	G	A	G	T	C	G	G	A	G	C	C	T	T	G	G	T	T	A	A	A	G	T	G	C	C	T	C	T	C	C	C	A	G	C	C
Lapwai_Cr	OmySWEE13C_0030	reference	LOWCLWR	T	C	G	A	G	G	A	A	C	C	T	G	0	0	T	T	G	G	A	G	T	C	T	G	G	G	T	C	A	A	A	A	T	G	C	C	T	C	T	C	T	C	G	G	T	T
Lapwai_Cr	OmySWEE13C_0031	reference	LOWCLWR	C	C	G	A	G	G	A	A	C	C	T	G	G	G	T	T	G	G	A	G	T	C	T	T	A	G	T	C	A	A	A	A	T	T	C	G	T	C	T	C	T	C	A	G	T	T
Lapwai_Cr	OmySWEE13C_0032	reference	LOWCLWR	T	C	G	A	T	G	C	C	T	C	G	G	A	G	C	C	T	T	A	A	C	C	T	G	G	G	T	C	A	G	A	A	T	G	C	G	C	C	T	T	T	C	A	G	T	T
Lapwai_Cr	OmySWEE13C_0033	reference	LOWCLWR	T	C	A	A	G	G	A	C	T	T	G	G	A	A	T	C	G	G	A	G	C	C	T	G	G	G	T	C	A	A	A	G	T	G	C	G	T	T	C	C	T	C	A	G	T	C
Lapwai_Cr	OmySWEE13C_0034	reference	LOWCLWR	T	C	A	A	G	G	C	C	T	T	T	G	A	A	T	C	T	G	A	G	C	C	T	G	G	G	T	C	A	G	A	A	T	G	C	C	T	C	T	C	C	C	A	G	C	C
Lapwai_Cr	OmySWEE13C_0035	reference	LOWCLWR	T	T	A	A	G	G	A	C	T	T	G	G	G	G	T	T	T	G	G	G	T	C	G	G	G	G	T	C	A	G	A	G	T	G	C	C	T	T	T	C	C	C	A	A	C	C
Lapwai_Cr	OmySWEE13C_0036	reference	LOWCLWR	T	C	A	A	G	G	C	C	T	T	G	G	A	A	T	C	T	G	A	G	C	C	T	T	G	G	T	C	G	G	A	A	T	G	C	C	T	C	T	C	C	C	G	G	C	C
Lapwai_Cr	OmySWEE13C_0037	reference	LOWCLWR	T	C	A	A	G	G	C	C	T	T	G	G	A	A	C	C	T	G	G	G	C	C	T	G	G	G	T	C	A	G	A	A	T	G	C	C	T	C	C	C	C	C	G	G	C	C
Lapwai_Cr	OmySWEE13C_0038	reference	LOWCLWR	C	C	A	A	G	G	C	C	T	C	G	G	A	G	T	T	G	G	A	A	T	C	T	G	G	G	C	C	A	A	A	G	T	G	C	C	C	C	T	T	C	C	A	G	T	C
Lapwai_Cr	OmySWEE13C_0039	reference	LOWCLWR	C	C	A	A	G	G	A	C	T	T	T	G	G	G	T	T	T	G	A	A	T	C	T	G	G	G	C	C	A	A	A	G	G	G	C	C	T	C	T	C	C	C	G	G	T	C
Lapwai_Cr	OmySWEE13C_0040	reference	LOWCLWR	T	C	A	A	G	G	C	C	T	T	G	G	A	G	T	C	G	G	A	G	T	C	T	T	G	G	T	T	A	A	G	G	T	T	C	G	T	T	T	T	C	C	G	G	T	C
Lapwai_Cr	OmySWEE13C_0041	reference	LOWCLWR	T	C	A	A	G	G	C	C	T	T	G	G	A	G	T	C	G	G	A	A	C	C	T	T	G	G	T	T	A	A	A	G	T	G	C	C	T	C	T	C	T	C	A	G	T	C
Lapwai_Cr	OmySWEE13C_0042	reference	LOWCLWR	T	C	A	A	G	G	C	C	T	C	G	G	A	A	T	T	G	G	A	G	C	C	T	T	G	G	T	C	A	G	A	A	T	G	C	C	T	T	T	T	C	C	A	G	C	C
Lapwai_Cr	OmySWEE13C_0043	reference	LOWCLWR	T	C	A	A	G	G	A	C	T	T	T	G	G	G	T	T	G	G	0	0	T	C	T	G	G	G	T	T	A	A	A	G	0	0	C	G	T	T	T	T	C	C	G	G	T	T
Lapwai_Cr	OmySWEE13C_0044	reference	LOWCLWR	T	C	A	A	G	G	A	C	T	T	T	G	A	G	T	T	T	G	A	A	T	T	G	G	G	G	T	C	A	G	A	G	T	T	C	G	T	C	T	C	C	C	G	G	C	C
Lapwai_Cr	OmySWEE13C_0045	reference	LOWCLWR	T	C	A	A	G	G	A	A	C	C	G	G	G	G	T	T	T	G	G	G	C	C	T	T	G	G	T	T	A	G	G	G	T	G	C	G	T	C	T	C	C	C	G	G	T	T
Lapwai_Cr	OmySWEE13C_0046	reference	LOWCLWR	C	C	A	A	G	G	C	C	T	T	T	G	A	G	T	T	G	G	A	A	C	C	T	G	G	G	T	C	A	A	A	A	T	T	C	C	T	T	T	C	T	C	A	G	T	C
Lapwai_Cr	OmySWEE13C_0047	reference	LOWCLWR	C	C	G	A	G	G	A	A	T	C	G	G	A	G	T	C	G	G	A	G	C	C	T	G	G	G	T	C	A	A	A	G	T	T	C	G	T	T	C	C	C	C	A	G	T	C
Lapwai_Cr	OmySWEE13C_0048	reference	LOWCLWR	T	C	A	A	T	G	C	C	T	C	G	G	A	G	T	C	T	G	A	A	C	C	T	T	G	G	T	T	A	G	A	G	T	T	C	C	C	C	T	C	C	C	A	G	T	T
Lapwai_Cr	OmySWEE13C_0049	reference	LOWCLWR	C	C	A	A	G	G	C	C	T	T	T	G	G	G	T	T	G	G	A	G	T	C	T	G	A	G	T	C	A	A	A	G	T	G	C	G	T	C	T	T	C	C	G	G	T	T
Lapwai_Cr	OmySWEE13C_0050	reference	LOWCLWR	T	C	A	A	G	G	A	C	T	T	T	G	G	G	T	T	T	G	G	G	C	C	T	G	G	G	T	C	A	A	G	G	T	T	C	C	T	C	T	T	C	C	A	A	C	C
Lapwai_Cr	OmySWEE13C_0051	reference	LOWCLWR	T	C	A	A	G	G	A	C	T	T	G	G	A	G	T	C	G	G	A	A	C	C	T	T	G	G	T	T	A	G	A	G	T	T	C	G	T	T	T	T	C	C	G	G	T	C
Lapwai_Cr	OmySWEE13C_0052	reference	LOWCLWR	T	C	A	A	G	G	A	C	T	C	T	G	G	G	T	T	T	G	A	G	C	C	T	T	G	G	T	C	A	A	G	G	T	G	C	G	T	C	T	C	C	C	A	G	T	C
Lapwai_Cr	OmySWEE13C_0053	reference	LOWCLWR	T	C	A	A	G	G	A	A	T	C	G	G	G	G	C	C	G	G	G	G	C	C	T	G	A	G	C	C	A	G	A	G	G	G	C	G	C	C	T	C	C	C	G	G	T	T
Lapwai_Cr	OmySWEE13C_0054	reference	LOWCLWR	T	C	G	A	G	G	A	C	T	C	T	G	G	G	C	C	G	G	A	G	C	C	T	G	A	G	C	C	A	A	A	A	G	G	C	G	T	T	T	C	C	C	A	G	T	C
Lapwai_Cr	OmySWEE13C_0055	reference	LOWCLWR	C	C	A	A	G	G	A	C	T	T	T	G	G	G	T	T	T	G	G	G	T	C	T	T	A	G	T	C	A	A	A	A	T	G	G	G	T	T	T	C	C	C	A	G	T	C
Lapwai_Cr	OmySWEE13C_0056	reference	LOWCLWR	T	T	G	G	G	G	A	C	T	T	T	G	G	G	T	T	G	G	A	G	T	C	T	T	G	G	C	C	A	A	A	A	G	G	C	G	T	T	T	C	C	C	A	G	C	C
Lapwai_Cr	OmySWEE13C_0057	reference	LOWCLWR	T	T	A	A	G	G	C	C	T	C	G	G	A	A	T	C	G	G	A	A	C	C	T	T	G	G	T	C	A	A	A	A	T	G	C	C	T	C	T	T	C	C	A	G	C	C
Lapwai_Cr	OmySWEE13C_0058	reference	LOWCLWR	T	C	A	A	G	G	C	C	T	C	T	G	A	A	T	C	T	G	A	G	C	C	T	G	G	G	T	C	A	G	A	G	T	G	C	C	T	T	C	C	C	C	A	G	C	C
Lapwai_Cr	OmySWEE13C_0059	reference	LOWCLWR	C	C	A	A	G	G	A	C	C	C	G	G	A	G	T	C	G	G	A	G	T	C	T	T	G	G	T	C	A	A	A	G	T	T	C	C	T	C	C	C	C	C	G	G	C	C
Lapwai_Cr	OmySWEE13C_0060	reference	LOWCLWR	T	C	A	A	G	G	C	C	T	C	G	G	A	G	T	T	G	G	0	0	C	C	T	T	G	G	T	T	A	A	A	G	T	G	C	C	T	T	T	C	C	C	A	G	T	C
Lapwai_Cr	OmySWEE13C_0061	reference	LOWCLWR	T	C	A	A	G	G	C	C	T	T	G	G	A	G	T	C	T	G	A	A	C	C	G	G	G	G	T	T	A	A	A	G	T	G	C	C	T	T	T	T	C	C	A	G	T	C
Lapwai_Cr	OmySWEE13C_0062	reference	LOWCLWR	T	C	A	A	G	G	A	C	T	T	T	G	G	G	T	C	G	G	G	G	T	C	T	G	A	G	T	C	G	G	A	A	G	G	C	C	C	C	T	C	C	C	G	G	T	T
Lapwai_Cr	OmySWEE13C_0063	reference	LOWCLWR	T	C	A	A	G	G	A	C	T	T	T	G	A	G	T	C	T	G	A	G	T	C	T	T	G	G	T	C	A	G	G	G	T	T	C	C	T	C	C	C	C	C	A	G	T	C
Lapwai_Cr	OmySWEE13C_0064	reference	LOWCLWR	T	C	A	A	G	G	C	C	T	T	G	G	A	G	T	C	T	T	A	G	C	C	T	G	G	G	T	T	A	G	A	G	T	G	C	C	T	T	T	C	C	C	A	G	C	C
Lapwai_Cr	OmySWEE13C_0065	reference	LOWCLWR	T	C	A	A	G	G	A	C	T	T	G	G	G	G	T	T	T	G	G	G	T	C	T	G	G	G	T	T	A	A	A	A	T	G	C	C	T	T	T	T	C	C	A	G	T	C
Lapwai_Cr	OmySWEE13C_0066	reference	LOWCLWR	T	C	A	A	G	G	C	C	T	T	T	G	G	G	T	T	G	G	A	G	T	C	T	G	G	G	T	T	G	G	G	G	T	T	C	G	T	C	T	C	C	C	A	G	C	C
Lapwai_Cr	OmySWEE13C_0067	reference	LOWCLWR	C	C	A	A	G	G	C	C	T	T	T	G	G	G	T	C	T	G	A	A	T	C	G	G	G	G	T	T	A	A	A	G	T	T	C	G	T	T	T	T	C	C	A	G	T	C
Lapwai_Cr	OmyWEBB13C_0001	reference	LOWCLWR	T	T	G	A	G	G	A	C	T	T	G	G	A	A	T	C	T	T	G	G	T	C	T	T	A	G	C	C	A	A	G	G	T	T	C	C	T	T	C	C	C	C	G	G	T	C
Lapwai_Cr	OmyWEBB13C_0002	reference	LOWCLWR	T	T	G	A	G	G	A	C	T	C	G	G	A	G	T	C	T	G	G	G	C	C	T	T	A	G	T	T	G	G	A	A	G	G	C	G	T	C	T	C	T	C	A	G	T	C
Lapwai_Cr	OmyWEBB13C_0003	reference	LOWCLWR	C	C	A	A	T	G	C	C	C	C	G	G	A	G	C	C	T	G	A	A	C	C	G	G	A	G	T	C	A	A	G	G	G	G	C	G	T	T	C	C	C	C	A	G	T	C
Lapwai_Cr	OmyWEBB13C_0004	reference	LOWCLWR	T	C	A	A	T	G	C	C	T	C	T	G	A	G	T	T	G	G	G	G	T	C	T	G	A	G	T	T	A	A	A	G	G	G	C	G	T	C	T	C	C	C	G	G	T	C
Lapwai_Cr	OmyWEBB13C_0005	reference	LOWCLWR	T	T	G	A	G	G	A	A	T	C	T	G	0	0	C	C	G	G	G	G	T	C	T	G	A	A	C	C	A	G	G	G	G	G	C	G	T	C	T	C	T	C	G	G	T	T
Lapwai_Cr	OmyWEBB13C_0006	reference	LOWCLWR	T	C	G	A	G	G	A	C	T	C	G	G	G	G	T	C	G	G	A	G	C	C	G	G	A	G	T	C	G	G	A	A	G	G	C	C	T	C	C	C	T	C	G	G	T	C
Lapwai_Cr	OmyWEBB13C_0007	reference	LOWCLWR	T	C	A	A	G	G	C	C	T	T	G	G	G	G	T	C	G	G	A	G	C	C	G	G	A	A	T	C	A	G	A	A	T	G	C	C	T	C	C	C	T	C	G	G	T	C
Lapwai_Cr	OmyWEBB13C_0008	reference	LOWCLWR	T	C	A	A	G	G	A	C	T	C	G	G	G	G	C	C	G	G	G	G	T	C	T	G	A	A	T	C	A	G	A	G	T	G	C	C	T	C	C	C	T	C	G	G	T	C
Lapwai_Cr	OmyWEBB13C_0009	reference	LOWCLWR	T	C	A	A	G	G	C	C	T	C	T	G	A	G	T	T	G	G	A	G	T	C	T	T	G	G	T	C	A	G	A	G	T	G	C	G	C	C	T	C	C	C	G	G	T	C
Lapwai_Cr	OmyWEBB13C_0010	reference	LOWCLWR	C	C	A	A	G	G	C	C	T	C	G	G	A	G	T	T	G	G	G	G	T	T	T	G	A	G	T	C	A	A	G	G	G	G	C	C	T	T	T	C	C	C	G	G	T	T
Lapwai_Cr	OmyWEBB13C_0011	reference	LOWCLWR	T	C	A	A	G	G	C	C	T	C	T	G	G	G	T	C	G	G	G	G	T	C	T	G	A	G	T	T	A	G	A	G	G	G	C	G	C	C	T	T	T	C	G	G	T	T
Lapwai_Cr	OmyWEBB13C_0012	reference	LOWCLWR	C	C	G	A	T	G	C	C	C	C	G	G	A	G	T	C	T	G	G	G	C	C	T	G	A	G	T	C	A	G	G	G	G	G	C	G	T	C	C	C	T	C	G	G	T	T
Lapwai_Cr	OmyWEBB13C_0013	reference	LOWCLWR	T	T	G	A	T	G	A	C	T	C	T	G	G	G	T	C	G	G	A	G	T	C	T	G	A	G	T	T	A	G	G	G	T	G	C	C	C	C	T	C	T	C	A	G	T	C
Lapwai_Cr	OmyWEBB13C_0014	reference	LOWCLWR	T	C	A	A	G	G	C	C	T	T	G	G	G	G	T	C	G	G	A	G	T	C	T	G	A	A	T	T	G	G	A	G	G	G	C	C	T	C	T	C	T	C	G	G	T	C
Lapwai_Cr	OmyWEBB13C_0015	reference	LOWCLWR	T	C	G	A	G	G	C	C	C	C	G	G	G	G	T	T	G	G	G	G	C	C	T	G	A	G	C	C	G	G	A	A	G	G	C	C	T	C	C	C	T	C	G	G	T	C
Lapwai_Cr	OmyWEBB13C_0016	reference	LOWCLWR	T	C	A	A	G	G	C	C	T	C	G	G	G	G	T	C	0	0	A	G	T	C	T	G	A	A	C	C	A	G	A	A	T	G	C	C	T	C	T	C	T	C	G	G	T	C
Lapwai_Cr	OmyWEBB13C_0017	reference	LOWCLWR	T	T	G	G	G	G	C	C	T	C	G	G	A	G	C	C	T	G	G	G	T	C	T	T	A	G	C	C	G	G	G	G	G	G	C	C	T	T	T	C	T	C	G	G	T	C
Lapwai_Cr	OmyWEBB13C_0018	reference	LOWCLWR	T	C	A	A	G	G	A	C	T	C	G	G	G	G	C	C	G	G	G	G	T	C	T	G	A	A	T	T	G	G	A	A	T	G	C	C	T	C	T	T	T	C	G	G	T	C
Lapwai_Cr	OmyWEBB13C_0020	reference	LOWCLWR	C	C	G	A	G	G	A	C	T	C	T	T	G	G	T	C	T	G	A	G	T	C	T	G	A	G	C	C	A	G	G	G	T	T	C	C	T	T	T	C	C	C	A	G	T	C
Lapwai_Cr	OmyWEBB13C_0021	reference	LOWCLWR	T	C	A	A	G	G	A	C	C	C	G	G	G	G	T	C	G	G	G	G	T	C	G	G	A	A	T	C	A	G	A	A	G	G	C	C	T	C	T	C	T	C	G	G	T	C
Lapwai_Cr	OmyWEBB13C_0022	reference	LOWCLWR	T	C	G	A	G	G	A	C	T	T	G	G	G	G	T	T	G	G	G	G	C	C	G	G	A	A	T	T	G	G	A	G	G	G	C	C	T	C	C	C	T	C	G	G	T	C
Lapwai_Cr	OmyWEBB13C_0023	reference	LOWCLWR	T	C	G	A	G	G	A	C	T	C	G	G	G	G	T	C	G	G	G	G	C	C	T	G	A	G	T	C	A	A	A	A	T	G	C	G	T	T	T	T	C	C	G	G	T	C
Lapwai_Cr	OmyWEBB13C_0024	reference	LOWCLWR	T	C	G	A	T	G	C	C	T	T	T	G	A	G	T	T	T	G	A	G	T	C	T	T	A	G	T	C	A	A	G	G	T	G	C	C	T	C	T	C	T	T	A	A	T	T
Lapwai_Cr	OmyWEBB13C_0025	reference	LOWCLWR	T	C	G	A	T	G	C	C	T	C	G	G	A	G	T	T	G	G	A	A	T	C	T	T	A	A	T	C	A	A	G	G	G	G	C	G	T	T	T	C	T	C	G	G	T	C
Lapwai_Cr	OmyWEBB13C_0026	reference	LOWCLWR	T	C	A	A	G	G	C	C	T	C	G	G	G	G	T	C	G	G	G	G	C	C	G	G	A	G	T	T	G	G	A	G	G	G	C	C	T	C	T	T	T	C	G	G	T	C
Lapwai_Cr	OmyWEBB13C_0027	reference	LOWCLWR	T	C	A	A	T	G	A	C	T	C	G	G	A	G	C	C	T	T	G	G	T	C	T	G	G	G	T	C	A	A	A	G	G	G	C	G	T	T	T	C	C	C	G	G	T	C
Lapwai_Cr	OmyWEBB13C_0028	reference	LOWCLWR	T	C	G	A	G	G	A	C	T	C	T	G	G	G	T	T	G	G	G	G	T	C	G	G	A	G	T	T	G	G	A	G	G	G	C	G	C	C	T	T	T	C	G	G	T	T
Lapwai_Cr	OmyWEBB13C_0029	reference	LOWCLWR	T	T	G	G	T	G	A	C	T	C	T	G	A	G	T	T	G	G	G	G	C	C	T	G	G	G	T	C	G	G	A	G	T	G	C	C	C	C	T	C	C	C	G	G	T	C
Lapwai_Cr	OmyWEBB13C_0030	reference	LOWCLWR	T	T	G	A	G	G	A	C	T	C	T	G	G	G	T	C	G	G	G	G	T	C	T	G	A	G	T	C	A	G	A	G	T	G	C	C	C	C	T	T	T	C	A	G	T	T
Lapwai_Cr	OmyWEBB13C_0031	reference	LOWCLWR	T	C	G	A	G	G	C	C	T	T	G	G	A	A	T	C	G	G	A	G	C	C	T	G	A	G	T	C	A	A	G	G	G	G	C	C	T	C	T	T	C	C	G	G	T	C
Lightning_Cr	OmyLGHT01S_0001	reference	IMNAHA	T	T	G	A	G	G	A	C	T	C	T	G	A	G	T	C	G	G	A	A	C	C	T	T	G	G	C	C	A	A	A	G	T	G	C	C	T	T	T	T	C	C	G	G	T	C
Lightning_Cr	OmyLGHT01S_0002	reference	IMNAHA	T	C	G	G	G	G	A	A	T	T	T	G	A	G	C	C	G	G	A	G	T	C	T	G	A	G	T	C	A	G	A	G	T	G	C	G	T	C	T	T	T	C	G	G	T	T
Lightning_Cr	OmyLGHT01S_0003	reference	IMNAHA	T	C	A	A	G	G	C	C	C	C	G	G	A	G	T	C	T	G	A	G	T	T	0	0	A	G	T	C	A	G	A	G	G	G	C	G	T	T	T	C	C	C	A	A	C	C
Lightning_Cr	OmyLGHT01S_0004	reference	IMNAHA	T	C	G	A	G	G	A	C	C	C	T	T	G	G	C	C	G	G	A	A	C	C	T	G	A	G	T	T	A	A	A	G	G	G	C	G	T	C	T	T	C	C	A	G	T	C
Lightning_Cr	OmyLGHT01S_0005	reference	IMNAHA	T	C	A	A	T	G	A	C	T	C	T	G	G	G	T	C	G	G	A	G	C	C	T	T	A	G	T	C	G	G	A	A	T	G	C	C	T	T	T	C	C	C	G	G	T	C
Lightning_Cr	OmyLGHT01S_0006	reference	IMNAHA	T	T	G	A	T	G	A	C	C	C	T	G	A	G	C	C	T	T	A	A	C	C	T	T	G	G	T	C	A	G	A	A	T	G	C	C	C	C	T	C	C	C	G	G	T	C
Lightning_Cr	OmyLGHT01S_0007	reference	IMNAHA	T	T	A	A	G	G	A	C	T	C	T	G	A	A	C	C	G	G	A	A	T	C	T	T	A	G	T	T	A	A	A	G	G	G	C	G	T	T	T	C	C	C	A	G	T	T
Lightning_Cr	OmyLGHT01S_0008	reference	IMNAHA	C	C	G	A	G	G	C	C	T	T	T	T	A	A	T	T	T	T	A	G	T	C	T	G	A	A	T	C	A	G	A	G	T	T	C	G	T	T	C	C	C	C	G	G	T	T
Lightning_Cr	OmyLGHT01S_0009	reference	IMNAHA	T	C	A	A	G	G	A	C	T	T	T	T	G	G	T	C	G	G	A	G	C	C	0	0	A	G	C	C	A	A	A	G	T	T	C	C	T	C	T	T	C	C	G	G	T	C
Lightning_Cr	OmyLGHT01S_0010	reference	IMNAHA	T	C	A	A	T	G	A	A	T	C	G	G	G	G	T	C	T	G	G	G	T	C	T	G	G	G	C	C	A	A	A	G	G	G	C	G	T	C	C	C	C	C	A	G	T	C
Lightning_Cr	OmyLGHT01S_0011	reference	IMNAHA	T	T	G	G	G	G	A	C	T	C	T	G	G	G	C	C	G	G	A	G	T	T	G	G	G	G	C	C	A	G	G	G	G	G	C	C	T	C	C	C	C	C	0	0	T	C
Lightning_Cr	OmyLGHT01S_0012	reference	IMNAHA	C	C	G	A	T	G	C	C	T	C	G	G	G	G	T	C	G	G	A	A	T	C	T	G	A	G	C	C	G	G	A	A	T	T	C	G	T	C	C	C	C	C	G	G	T	C
Lightning_Cr	OmyLGHT01S_0013	reference	IMNAHA	C	C	G	A	T	T	A	A	T	C	G	G	A	G	0	0	G	G	A	A	T	C	G	G	A	G	C	C	A	G	G	G	T	T	G	G	T	T	T	C	T	C	G	G	T	C
Lightning_Cr	OmyLGHT01S_0014	reference	IMNAHA	T	C	G	A	T	T	C	C	T	C	T	T	A	G	C	C	T	G	A	G	T	C	T	G	G	G	T	T	A	A	A	G	T	T	G	G	T	T	T	T	C	C	A	G	C	C
Lightning_Cr	OmyLGHT01S_0015	reference	IMNAHA	T	T	G	A	T	G	C	C	T	C	T	G	A	G	T	C	G	G	A	G	C	C	G	G	G	G	T	C	A	A	A	G	T	T	C	C	T	C	T	C	C	C	G	G	C	C
Lightning_Cr	OmyLGHT01S_0016	reference	IMNAHA	T	C	A	A	G	G	A	C	T	C	G	G	A	G	T	T	G	G	A	A	T	C	T	T	A	A	T	C	A	G	G	G	T	T	C	G	T	C	T	T	C	C	G	G	C	C
Lightning_Cr	OmyLGHT01S_0017	reference	IMNAHA	T	C	A	A	T	G	A	C	T	C	T	T	G	G	T	T	T	G	G	G	T	C	0	0	A	G	C	C	A	G	A	A	T	T	G	G	T	T	T	T	C	C	A	A	T	T
Lightning_Cr	OmyLGHT01S_0018	reference	IMNAHA	T	C	A	A	T	T	A	A	T	C	G	G	G	G	T	C	T	T	A	A	T	C	T	T	A	A	T	T	A	G	A	A	G	G	G	G	T	C	C	C	C	C	A	G	T	C
Lightning_Cr	OmyLGHT01S_0019	reference	IMNAHA	T	C	G	G	G	G	A	C	T	C	T	G	A	G	T	C	T	G	G	G	T	C	T	T	A	G	C	C	A	A	A	G	T	T	C	C	T	T	T	C	C	C	G	G	T	C
Lightning_Cr	OmyLGHT01S_0020	reference	IMNAHA	T	T	0	0	G	G	C	C	T	T	T	G	A	G	T	C	T	G	A	G	C	C	T	G	A	G	T	T	G	G	A	G	G	G	G	G	T	T	T	T	C	C	G	G	T	C
Lightning_Cr	OmyLGHT01S_0021	reference	IMNAHA	C	C	G	A	T	G	C	C	T	C	G	G	A	A	T	T	T	G	A	G	T	C	G	G	A	G	C	C	A	G	A	G	T	G	C	G	T	T	T	T	T	C	A	G	T	T
Lightning_Cr	OmyLGHT01S_0022	reference	IMNAHA	T	C	A	A	G	G	A	C	T	C	G	G	A	G	T	C	G	G	A	G	T	C	G	G	A	G	C	C	A	A	A	G	T	T	C	G	T	C	T	C	C	C	A	G	T	C
Lightning_Cr	OmyLGHT01S_0023	reference	IMNAHA	T	C	G	A	G	G	A	C	C	C	T	G	0	0	T	C	T	G	G	G	C	C	T	G	G	G	T	T	A	A	A	G	T	G	C	G	T	T	T	T	C	C	A	G	T	C
Lightning_Cr	OmyLGHT01S_0024	reference	IMNAHA	T	C	A	A	G	G	A	C	T	T	T	G	G	G	C	C	G	G	A	A	T	C	G	G	G	G	T	T	G	G	A	G	T	T	C	C	C	C	T	T	C	C	G	G	T	C
Lightning_Cr	OmyLGHT01S_0026	reference	IMNAHA	T	C	A	A	T	G	C	C	T	C	G	G	G	G	T	T	G	G	A	G	T	T	T	T	G	G	T	T	A	G	A	G	T	T	C	C	T	T	T	T	C	C	A	G	T	C
Lightning_Cr	OmyLGHT01S_0027	reference	IMNAHA	C	C	G	G	T	T	C	C	C	C	T	G	G	G	T	T	T	G	A	G	T	C	G	G	G	G	T	C	A	G	A	G	G	G	C	C	T	T	C	C	C	C	A	G	T	C
Lightning_Cr	OmyLGHT01S_0028	reference	IMNAHA	T	C	G	A	T	G	A	C	C	C	G	G	A	A	T	C	G	G	A	A	T	C	T	T	A	G	C	C	A	G	G	G	T	T	C	G	T	C	T	T	C	C	A	G	C	C
Lightning_Cr	OmyLGHT01S_0029	reference	IMNAHA	T	C	G	A	T	G	C	C	T	T	G	G	A	G	T	T	G	G	A	G	C	C	T	G	A	G	T	T	A	G	A	G	T	G	C	G	T	T	T	C	C	C	A	A	T	T
Lightning_Cr	OmyLGHT01S_0030	reference	IMNAHA	T	C	A	A	T	G	A	A	C	C	G	G	A	G	C	C	G	G	A	G	C	C	T	T	A	A	T	C	A	G	G	G	T	G	C	G	T	C	T	T	T	C	G	G	T	T
Lightning_Cr	OmyLGHT01S_0031	reference	IMNAHA	T	C	A	A	G	G	C	C	C	C	T	G	A	G	T	C	G	G	G	G	T	T	T	G	A	G	T	C	A	A	A	G	G	G	C	G	T	T	T	T	C	C	A	G	C	C
Lightning_Cr	OmyLGHT01S_0032	reference	IMNAHA	C	C	A	A	G	G	C	C	T	C	T	T	A	G	C	C	T	G	A	G	C	C	T	G	A	A	T	T	A	A	A	G	T	T	C	G	T	T	T	C	C	C	G	G	T	C
Lightning_Cr	OmyLGHT01S_0033	reference	IMNAHA	T	T	G	A	T	G	C	C	C	C	G	G	A	G	T	C	T	G	G	G	T	C	T	T	A	G	C	C	G	G	A	G	T	T	C	C	T	T	T	C	C	C	G	G	T	C
Lightning_Cr	OmyLGHT01S_0034	reference	IMNAHA	T	C	G	A	T	G	C	C	C	C	G	G	A	G	T	C	G	G	G	G	C	C	G	G	G	G	T	C	A	G	A	G	G	G	C	C	T	T	T	C	C	C	A	G	T	C
Lightning_Cr	OmyLGHT01S_0035	reference	IMNAHA	T	C	G	A	G	G	C	C	T	C	G	G	A	G	T	T	G	G	A	G	T	C	G	G	A	G	T	T	A	G	A	G	T	G	C	C	T	C	T	C	C	C	G	G	T	C
Lightning_Cr	OmyLGHT01S_0036	reference	IMNAHA	T	C	G	A	G	G	C	C	C	C	G	G	A	A	T	C	G	G	A	A	T	C	T	G	A	A	C	C	G	G	A	G	T	T	C	G	T	C	C	C	C	C	A	G	T	C
Lightning_Cr	OmyLGHT01S_0037	reference	IMNAHA	T	T	A	A	G	G	C	C	T	C	G	G	A	A	T	C	T	G	G	G	C	C	G	G	A	G	T	T	G	G	A	G	T	G	C	C	T	C	T	C	C	C	G	G	C	C
Lightning_Cr	OmyLGHT01S_0038	reference	IMNAHA	T	C	G	A	T	T	A	C	T	C	T	G	G	G	T	C	G	G	A	G	T	C	T	T	A	G	T	C	G	G	G	G	T	T	C	G	T	T	T	T	T	C	G	G	T	T
Lightning_Cr	OmyLGHT01S_0039	reference	IMNAHA	T	C	G	A	T	G	C	C	T	C	G	G	G	G	T	T	T	G	A	G	C	C	T	T	A	G	T	C	A	G	A	G	T	T	C	C	T	T	T	C	C	C	A	A	T	C
Lightning_Cr	OmyLGHT01S_0040	reference	IMNAHA	T	T	G	A	T	G	C	C	T	C	T	G	G	G	T	T	T	G	A	A	T	T	T	G	A	G	T	T	A	A	A	G	T	T	C	C	T	C	T	T	C	C	A	A	T	T
Lightning_Cr	OmyLGHT01S_0041	reference	IMNAHA	T	T	G	G	T	G	A	A	T	T	G	G	A	A	T	C	G	G	A	G	C	C	T	G	A	A	C	C	A	G	G	G	G	G	C	C	T	T	T	C	C	C	G	G	T	C
Lightning_Cr	OmyLGHT01S_0042	reference	IMNAHA	C	C	A	A	T	T	A	C	T	C	T	G	A	A	T	C	G	G	G	G	T	C	T	G	A	A	T	C	A	G	A	G	T	T	C	C	T	C	T	C	C	C	G	G	T	C
Lightning_Cr	OmyLGHT01S_0043	reference	IMNAHA	T	T	A	A	G	G	C	C	C	C	T	G	A	A	C	C	T	G	A	G	T	C	T	T	A	G	T	C	G	G	A	G	T	G	C	G	C	C	T	T	C	C	A	G	T	C
Lightning_Cr	OmyLGHT01S_0044	reference	IMNAHA	T	C	G	A	T	T	0	0	C	C	T	G	G	G	T	C	T	G	A	A	T	T	T	T	A	G	T	C	A	G	A	G	T	G	C	G	T	T	T	C	C	C	0	0	T	T
Lightning_Cr	OmyLGHT01S_0045	reference	IMNAHA	T	C	G	A	T	G	A	C	C	C	G	G	G	G	T	T	T	G	A	G	T	C	T	T	A	G	T	C	A	G	A	A	T	T	C	G	T	C	T	C	C	C	G	G	T	C
Lightning_Cr	OmyLGHT01S_0046	reference	IMNAHA	T	C	G	A	G	G	C	C	T	T	G	G	A	G	T	C	G	G	G	G	C	C	G	G	A	G	C	C	A	A	G	G	T	T	C	C	T	C	C	C	C	C	A	G	T	C
Lightning_Cr	OmyLGHT01S_0048	reference	IMNAHA	C	C	A	A	T	G	A	C	C	C	G	G	G	G	T	C	G	G	A	G	T	T	T	G	A	G	T	T	A	G	G	G	G	G	C	C	T	T	T	C	C	C	G	G	C	C
Lightning_Cr	OmyLGHT01S_0049	reference	IMNAHA	T	C	A	A	T	G	A	C	T	C	G	G	G	G	T	T	T	G	A	G	T	C	T	G	A	G	T	C	A	A	A	G	T	G	C	C	T	T	C	C	C	C	A	G	T	C
Lightning_Cr	OmyLGHT01S_0050	reference	IMNAHA	T	C	G	A	T	G	C	C	T	C	G	G	G	G	C	C	G	G	A	G	T	T	T	G	A	G	T	C	A	A	G	G	T	G	C	C	T	T	T	C	C	C	G	G	C	C
Lightning_Cr	OmyLGHT01S_0051	reference	IMNAHA	T	T	A	A	T	G	C	C	T	C	G	G	A	A	T	C	T	G	A	A	T	C	T	G	G	G	T	C	A	G	A	G	T	G	C	G	T	C	T	T	C	C	A	A	C	C
Lightning_Cr	OmyLGHT01S_0053	reference	IMNAHA	C	C	G	A	G	G	A	C	T	C	T	G	A	A	T	C	G	G	A	G	C	C	G	G	G	G	C	C	A	A	A	G	T	T	C	C	T	C	T	C	C	C	A	G	T	C
Lightning_Cr	OmyLGHT01S_0054	reference	IMNAHA	T	T	G	A	G	G	A	A	C	C	T	G	A	G	T	C	G	G	A	G	C	C	T	G	A	G	C	C	A	A	A	G	T	T	C	C	T	T	T	C	C	C	A	A	T	T
Lightning_Cr	OmyLGHT01S_0056	reference	IMNAHA	C	C	G	G	T	G	A	C	T	T	T	G	G	G	T	C	G	G	A	G	C	C	G	G	G	G	T	T	A	A	A	G	G	G	C	G	T	C	T	C	C	C	A	G	C	C
Lightning_Cr	OmyLGHT01S_0057	reference	IMNAHA	C	C	A	A	T	G	A	A	C	C	T	T	G	G	T	C	T	G	A	G	T	C	T	T	G	G	T	T	A	A	A	A	T	G	G	G	T	C	C	C	T	C	A	A	T	C
Lightning_Cr	OmyLGHT01S_0058	reference	IMNAHA	T	C	G	A	G	G	A	C	T	C	G	G	G	G	T	C	T	G	A	G	T	T	T	G	A	G	T	T	A	G	A	G	G	G	C	C	T	T	C	C	C	C	A	A	C	C
Lightning_Cr	OmyLGHT01S_0059	reference	IMNAHA	T	C	G	A	T	G	A	C	T	C	G	G	A	A	T	T	T	G	A	G	C	C	T	T	G	G	T	C	A	A	A	G	T	T	C	C	T	C	T	C	C	C	G	G	C	C
Lightning_Cr	OmyLGHT01S_0061	reference	IMNAHA	C	C	G	G	T	G	C	C	T	C	G	G	A	G	T	C	T	G	A	A	C	C	T	T	A	G	C	C	A	G	A	G	G	G	C	G	T	T	C	C	T	C	G	G	T	C
Lightning_Cr	OmyLGHT01S_0062	reference	IMNAHA	T	C	A	A	T	G	A	A	T	C	G	G	G	G	T	C	T	G	A	G	T	C	T	G	G	G	T	C	A	G	A	G	T	T	C	C	T	T	T	C	C	C	A	A	T	C
Lightning_Cr	OmyLGHT01S_0063	reference	IMNAHA	C	C	A	A	T	G	A	C	T	T	T	G	A	A	C	C	G	G	A	G	T	C	T	G	A	G	T	T	A	A	G	G	T	T	C	C	T	C	C	C	T	C	G	G	T	C
Lightning_Cr	OmyLGHT01S_0064	reference	IMNAHA	T	C	G	A	G	G	A	C	T	T	G	G	A	A	T	C	T	T	A	G	T	T	0	0	A	G	T	T	G	G	A	A	T	G	C	C	T	C	T	C	C	C	A	G	T	C
Lightning_Cr	OmyLGHT01S_0065	reference	IMNAHA	T	C	G	A	G	G	A	A	T	C	T	G	G	G	T	T	T	G	G	G	T	C	T	T	G	G	T	C	A	G	A	G	T	G	C	C	T	C	T	C	C	C	A	A	C	C
Lightning_Cr	OmyLGHT01S_0066	reference	IMNAHA	T	C	G	A	T	G	C	C	T	T	T	G	A	A	T	T	T	G	A	G	C	C	T	G	G	G	T	C	A	G	A	G	T	T	C	C	T	C	T	C	C	C	G	G	T	C
Lightning_Cr	OmyLGHT01S_0068	reference	IMNAHA	T	T	G	A	T	G	C	C	T	C	T	G	G	G	T	C	G	G	G	G	C	C	T	T	A	G	C	C	A	G	A	G	G	G	C	G	T	T	T	T	C	C	A	G	T	C
Lightning_Cr	OmyLGHT01S_0069	reference	IMNAHA	T	T	G	A	G	G	A	C	T	C	T	G	A	G	C	C	G	G	G	G	C	C	T	T	A	G	T	T	A	G	A	A	T	G	C	C	T	T	T	C	C	C	A	A	C	C
Lightning_Cr	OmyLGHT01S_0070	reference	IMNAHA	T	C	G	A	G	G	C	C	C	C	T	G	A	G	C	C	G	G	A	G	C	C	T	G	G	G	T	C	G	G	G	G	T	G	C	C	T	T	T	C	T	C	A	A	C	C
Lightning_Cr	OmyLGHT01S_0071	reference	IMNAHA	T	T	G	A	G	G	A	A	T	C	T	G	A	G	T	T	G	G	A	G	C	C	T	G	A	G	C	C	A	A	A	G	T	G	C	C	T	T	T	C	C	C	A	A	T	T
Lightning_Cr	OmyLGHT01S_0072	reference	IMNAHA	T	T	A	A	G	G	A	C	C	C	T	G	A	G	T	C	G	G	A	G	C	C	T	G	A	G	C	C	G	G	G	G	T	G	C	C	T	T	T	T	T	C	G	G	C	C
Lightning_Cr	OmyLGHT01S_0073	reference	IMNAHA	T	C	G	A	G	G	C	C	T	C	G	G	G	G	T	C	G	G	A	G	T	C	T	T	A	G	T	C	G	G	G	G	T	G	C	C	T	T	T	C	C	C	A	A	T	C
Lightning_Cr	OmyLGHT01S_0074	reference	IMNAHA	T	C	G	G	G	G	A	C	T	T	T	G	A	G	T	C	G	G	A	G	C	C	T	T	A	A	C	C	A	G	A	G	T	G	G	G	T	T	T	T	T	C	G	G	T	T
Lightning_Cr	OmyLGHT01S_0075	reference	IMNAHA	T	T	G	A	G	G	C	C	C	C	T	G	A	G	C	C	T	G	G	G	C	C	0	0	G	G	T	C	A	A	G	G	T	T	C	G	T	T	C	C	C	C	A	G	C	C
Lightning_Cr	OmyLGHT01S_0076	reference	IMNAHA	C	C	G	A	G	G	C	C	T	C	G	G	G	G	T	C	G	G	A	G	T	T	T	G	A	G	T	T	A	G	A	G	T	G	C	C	T	T	T	C	C	C	A	G	C	C
Lightning_Cr	OmyLGHT01S_0077	reference	IMNAHA	T	C	G	A	T	T	C	C	T	C	G	G	G	G	T	T	G	G	G	G	T	C	G	G	A	G	T	T	G	G	G	G	T	T	C	C	T	T	T	C	C	C	G	G	T	C
Lightning_Cr	OmyLGHT01S_0078	reference	IMNAHA	T	T	A	A	G	G	C	C	T	C	G	G	A	A	T	T	G	G	A	G	T	C	0	0	A	G	T	T	A	G	G	G	T	T	C	G	T	T	T	T	C	C	G	G	C	C
Lightning_Cr	OmyLGHT01S_0079	reference	IMNAHA	C	C	G	A	G	G	A	C	T	C	G	G	G	G	T	C	T	G	A	G	C	C	0	0	A	G	T	C	A	A	A	A	T	T	C	C	T	T	T	C	C	C	G	G	T	C
Lightning_Cr	OmyLGHT01S_0081	reference	IMNAHA	T	C	G	A	T	G	A	C	T	C	T	G	G	G	C	C	G	G	G	G	T	C	G	G	A	G	C	C	A	G	A	G	T	G	C	C	T	T	T	C	T	C	G	G	T	T
Lightning_Cr	OmyLGHT01S_0082	reference	IMNAHA	T	C	G	A	G	G	C	C	T	C	G	G	G	G	T	C	T	G	A	G	T	C	T	G	A	G	T	T	A	G	A	G	T	G	C	C	T	T	T	T	C	C	A	A	C	C
Lightning_Cr	OmyLGHT01S_0084	reference	IMNAHA	T	T	A	A	T	G	A	C	C	C	G	G	A	G	T	T	T	G	A	A	T	C	G	G	G	G	T	T	A	G	A	A	T	T	C	G	T	C	T	T	T	C	G	G	T	C
Little_Bear_Cr	OmyLBPW12S_0001	reference	LOWCLWR	C	C	A	A	T	G	C	C	T	C	T	G	A	A	T	C	T	G	G	G	C	C	T	G	A	G	T	C	A	A	A	G	T	T	C	G	T	T	T	T	C	C	0	0	C	C
Little_Bear_Cr	OmyLBPW12S_0003	reference	LOWCLWR	T	C	G	A	T	G	C	C	C	C	T	G	A	G	T	C	T	T	A	G	C	C	T	G	G	G	T	C	A	A	A	G	T	G	C	G	T	C	C	C	C	C	G	G	T	C
Little_Bear_Cr	OmyLBPW12S_0004	reference	LOWCLWR	T	C	A	A	G	G	C	C	T	C	G	G	A	A	C	C	T	G	A	G	T	C	T	G	A	G	T	T	A	G	A	A	T	T	C	G	T	C	T	C	C	C	G	G	T	C
Little_Bear_Cr	OmyLBPW12S_0005	reference	LOWCLWR	T	T	G	G	T	G	A	A	T	C	G	G	0	0	T	C	T	G	A	G	T	C	T	G	G	G	C	C	A	A	A	A	G	G	G	G	T	T	C	C	C	C	G	G	T	T
Little_Bear_Cr	OmyLBPW12S_0006	reference	LOWCLWR	T	T	G	A	G	G	A	A	T	T	T	T	A	G	T	T	T	G	A	G	T	C	T	G	A	G	T	C	G	G	G	G	T	G	C	C	T	C	T	C	C	C	G	G	T	T
Little_Bear_Cr	OmyLBPW12S_0008	reference	LOWCLWR	T	C	0	0	T	G	A	C	T	C	T	G	A	A	T	T	G	G	A	G	T	C	T	T	A	G	C	C	G	G	G	G	0	0	G	G	T	C	C	C	C	C	G	G	T	C
Little_Bear_Cr	OmyLBPW12S_0009	reference	LOWCLWR	T	T	G	G	T	G	A	C	C	C	T	G	A	G	T	T	G	G	G	G	T	C	T	T	G	G	T	T	A	G	A	G	T	T	C	G	T	C	T	T	C	C	A	G	T	T
Little_Bear_Cr	OmyLBPW12S_0010	reference	LOWCLWR	T	C	G	A	G	G	A	C	T	T	T	G	A	G	T	C	T	G	0	0	C	C	T	G	A	G	T	T	A	G	G	G	T	G	C	G	T	C	T	T	T	C	0	0	T	C
Little_Bear_Cr	OmyLBPW12S_0011	reference	LOWCLWR	T	T	G	A	T	G	A	C	T	C	G	G	A	G	T	C	T	T	G	G	C	C	T	T	G	G	C	C	G	G	G	G	T	T	G	G	T	C	T	C	C	C	G	G	T	C
Little_Bear_Cr	OmyLBPW12S_0012	reference	LOWCLWR	T	T	G	G	G	G	A	C	C	C	T	T	G	G	T	T	T	G	A	A	C	C	T	G	A	G	T	C	A	G	A	G	G	G	C	G	C	C	C	C	T	C	0	0	T	T
Little_Bear_Cr	OmyLBPW12S_0013	reference	LOWCLWR	C	C	G	A	G	G	C	C	T	C	G	G	A	A	T	C	G	G	A	G	T	C	T	T	G	G	T	C	A	G	A	A	T	T	C	G	T	T	T	C	C	C	A	G	C	C
Little_Bear_Cr	OmyLBPW12S_0014	reference	LOWCLWR	T	C	A	A	T	T	C	C	C	C	T	T	A	G	T	C	G	G	0	0	C	C	T	G	A	G	T	C	A	A	A	G	T	G	C	C	T	C	T	C	C	C	G	G	C	C
Little_Bear_Cr	OmyLBPW12S_0015	reference	LOWCLWR	C	C	A	A	T	G	A	C	C	C	T	T	A	G	T	C	T	G	G	G	C	C	G	G	G	G	T	C	A	A	A	G	T	G	C	C	T	C	C	C	C	C	G	G	C	C
Little_Bear_Cr	OmyLBPW12S_0016	reference	LOWCLWR	T	C	A	A	T	G	A	C	T	T	G	G	A	G	T	T	T	G	A	G	C	C	T	G	G	G	T	C	A	A	G	G	G	G	G	G	T	C	T	C	T	C	A	G	T	C
Little_Bear_Cr	OmyLBPW12S_0017	reference	LOWCLWR	T	C	A	A	G	G	C	C	C	C	G	G	0	0	T	T	T	G	A	G	C	C	0	0	G	G	T	T	A	A	G	G	T	T	G	G	T	C	C	C	C	C	G	G	T	C
Little_Bear_Cr	OmyLBPW12S_0019	reference	LOWCLWR	C	C	A	A	G	G	A	C	T	C	T	T	A	G	T	C	T	G	A	G	T	C	G	G	A	G	T	T	A	A	G	G	0	0	C	G	C	C	T	C	C	C	G	G	C	C
Little_Bear_Cr	OmyLBPW12S_0026	reference	LOWCLWR	T	C	A	A	T	T	A	A	T	T	G	G	A	G	T	C	G	G	A	G	C	C	T	T	A	G	C	C	A	A	A	A	T	G	G	G	T	T	T	C	C	C	G	G	T	C
Little_Bear_Cr	OmyLBPW12S_0027	reference	LOWCLWR	T	C	A	A	G	G	A	C	C	C	T	T	A	A	T	T	T	T	A	G	C	C	T	G	A	G	T	C	A	G	A	G	T	T	C	G	T	T	T	C	C	C	G	G	T	T
Little_Bear_Cr	OmyLBPW12S_0031	reference	LOWCLWR	T	C	A	A	G	G	A	C	T	C	G	G	A	G	T	T	G	G	G	G	T	C	T	G	A	G	T	C	A	G	A	G	T	T	C	G	C	C	T	T	C	C	A	G	T	T
Little_Bear_Cr	OmyLBPW12S_0032	reference	LOWCLWR	T	C	A	A	G	G	A	C	T	T	G	G	A	A	T	C	T	G	G	G	C	C	T	T	A	G	T	T	A	A	A	G	T	G	C	G	T	T	T	C	T	C	G	G	C	C
Little_Bear_Cr	OmyLBPW12S_0033	reference	LOWCLWR	T	C	A	A	G	G	A	C	T	T	G	G	A	G	T	C	G	G	G	G	T	C	G	G	A	G	T	C	A	A	A	G	T	T	C	C	C	C	T	T	C	C	G	G	T	T
Little_Bear_Cr	OmyLBPW12S_0034	reference	LOWCLWR	T	C	G	A	T	G	A	A	T	C	G	G	A	A	T	C	T	G	0	0	T	C	T	T	A	G	T	C	A	A	G	G	T	G	C	G	T	T	T	C	T	C	0	0	C	C
Little_Bear_Cr	OmyLBPW12S_0035	reference	LOWCLWR	T	T	A	A	G	G	A	A	T	T	T	G	A	G	T	T	T	G	G	G	T	T	T	G	A	G	T	T	A	A	G	G	T	G	G	G	T	C	C	C	C	C	G	G	T	T
Little_Bear_Cr	OmyLBPW12S_0036	reference	LOWCLWR	T	T	A	A	G	G	A	C	T	C	T	T	G	G	T	T	T	G	A	A	C	C	T	G	A	G	T	C	A	A	A	A	T	T	0	0	T	T	C	C	C	C	G	G	T	C
Little_Bear_Cr	OmyLBPW12S_0038	reference	LOWCLWR	T	T	G	G	G	G	C	C	T	C	G	G	G	G	T	T	T	G	0	0	C	C	G	G	G	G	T	T	G	G	A	G	T	G	C	G	T	C	T	C	C	C	0	0	T	T
Little_Bear_Cr	OmyLBPW12S_0039	reference	LOWCLWR	C	C	G	A	G	G	A	C	C	C	T	G	A	A	T	T	T	G	A	G	T	C	T	G	A	G	T	C	A	A	A	A	T	T	C	G	T	T	T	C	C	C	G	G	C	C
Little_Bear_Cr	OmyLBPW12S_0040	reference	LOWCLWR	C	C	A	A	G	G	A	C	T	C	T	G	A	A	T	C	T	T	A	G	C	C	T	T	A	A	T	C	A	A	A	G	T	T	C	C	T	C	T	C	C	C	G	G	T	C
Little_Bear_Cr	OmyLBPW12S_0041	reference	LOWCLWR	C	C	G	G	G	G	A	C	T	C	T	T	G	G	T	T	G	G	A	G	C	C	T	G	G	G	T	C	A	A	A	A	T	T	C	G	C	C	T	T	C	C	A	G	T	C
Little_Bear_Cr	OmyLBPW12S_0042	reference	LOWCLWR	T	C	G	A	G	G	C	C	T	C	G	G	A	G	T	C	T	G	A	G	T	C	T	T	A	A	C	C	A	A	G	G	0	0	0	0	T	C	T	T	0	0	G	G	T	C
Little_Bear_Cr	OmyLBPW12S_0043	reference	LOWCLWR	T	C	A	A	G	G	C	C	C	C	G	G	A	G	T	T	T	T	A	G	T	C	T	G	G	G	T	C	A	G	A	A	0	0	G	G	T	T	T	C	T	T	A	G	C	C
Little_Bear_Cr	OmyLBPW12S_0044	reference	LOWCLWR	C	C	G	A	T	G	0	0	T	T	G	G	A	G	T	C	G	G	0	0	C	C	T	G	A	G	T	C	A	A	G	G	T	G	G	G	T	T	T	C	C	C	G	G	C	C
Little_Bear_Cr	OmyLBPW12S_0046	reference	LOWCLWR	T	T	G	A	G	G	A	C	T	C	G	G	A	G	T	T	T	G	A	G	C	C	G	G	A	G	T	T	A	G	A	A	G	G	G	G	T	C	T	C	C	C	G	G	T	C
Little_Bear_Cr	OmyLBPW12S_0047	reference	LOWCLWR	T	T	G	G	G	G	C	C	T	C	T	G	G	G	T	T	T	G	A	G	C	C	T	T	G	G	T	C	A	G	A	A	T	G	G	G	T	C	T	T	T	C	A	G	C	C
Little_Bear_Cr	OmyLBPW12S_0048	reference	LOWCLWR	T	T	G	A	G	G	A	A	T	C	T	G	A	G	T	C	T	G	A	G	C	C	T	T	A	G	T	C	G	G	G	G	G	G	C	G	T	C	C	C	T	C	G	G	T	T
Little_Bear_Cr	OmyLBPW12S_0049	reference	LOWCLWR	T	C	A	A	G	G	C	C	T	C	T	G	G	G	C	C	T	T	A	A	C	C	T	T	A	A	T	C	A	A	A	A	T	G	0	0	T	T	T	C	C	C	G	G	T	C
Little_Bear_Cr	OmyLBPW12S_0050	reference	LOWCLWR	C	C	0	0	G	G	C	C	C	C	T	G	A	G	C	C	T	G	G	G	C	C	T	G	G	G	T	C	A	A	G	G	0	0	0	0	T	C	T	C	C	C	0	0	T	C
Little_Bear_Cr	OmyLBPW12S_0102	reference	LOWCLWR	T	C	G	G	G	G	A	C	T	C	T	G	A	G	T	T	T	G	G	G	T	C	G	G	G	G	T	C	A	A	A	G	T	T	G	G	T	T	T	C	C	C	G	G	C	C
Little_Bear_Cr	OmyLBPW12S_0103	reference	LOWCLWR	T	C	A	A	T	G	C	C	C	C	T	T	A	G	T	C	T	G	A	G	C	C	G	G	G	G	C	C	A	A	A	G	T	T	G	G	T	T	T	C	C	C	G	G	C	C
Little_Bear_Cr	OmyLBPW12S_0104	reference	LOWCLWR	0	0	0	0	G	G	C	C	T	T	T	G	A	G	T	T	T	T	0	0	C	C	T	T	A	A	T	C	A	A	A	A	T	G	G	G	T	C	T	C	T	C	G	G	T	C
Little_Bear_Cr	OmyLBPW12S_0106	reference	LOWCLWR	C	C	A	A	G	G	A	C	C	C	T	T	G	G	T	T	G	G	A	G	T	C	T	G	A	G	C	C	A	A	A	G	T	T	G	G	T	C	C	C	C	C	G	G	T	C
Little_Bear_Cr	OmyLBPW12S_0107	reference	LOWCLWR	0	0	A	A	T	G	C	C	T	C	T	G	A	G	C	C	G	G	G	G	C	C	T	G	G	G	T	C	A	G	A	A	T	T	C	G	T	T	T	T	T	C	G	G	C	C
Little_Bear_Cr	OmyLBPW12S_0112	reference	LOWCLWR	T	T	G	G	G	G	A	A	T	C	G	G	A	G	T	C	T	G	0	0	T	C	T	G	G	G	T	C	A	G	A	A	G	G	G	G	T	C	T	C	C	C	A	G	T	C
Little_Bear_Cr	OmyLBPW12S_0113	reference	LOWCLWR	T	T	G	G	G	G	A	A	T	C	G	G	A	G	T	T	T	G	G	G	T	C	G	G	G	G	T	C	A	A	A	A	T	G	0	0	T	T	T	C	C	C	A	G	T	T
Little_Bear_Cr	OmyLBPW12S_0114	reference	LOWCLWR	T	C	G	A	T	G	C	C	C	C	T	G	A	A	T	C	G	G	G	G	C	C	G	G	A	G	C	C	A	A	A	A	T	T	G	G	T	T	C	C	C	C	G	G	T	C
Little_Bear_Cr	OmyLBPW12S_0115	reference	LOWCLWR	T	C	A	A	G	G	A	C	T	C	T	G	G	G	T	C	T	G	G	G	C	C	T	G	G	G	T	C	A	A	G	G	T	T	C	G	T	C	T	C	C	C	G	G	C	C
Little_Bear_Cr	OmyLBPW12S_0116	reference	LOWCLWR	T	C	G	A	T	G	C	C	T	C	T	G	A	G	T	T	T	T	A	G	T	T	T	G	A	A	T	C	A	G	A	G	G	G	C	C	T	T	T	C	C	C	G	G	T	T
Little_Bear_Cr	OmyLBPW12S_0117	reference	LOWCLWR	T	T	G	A	G	G	A	C	C	C	T	G	A	G	T	T	G	G	A	G	T	T	T	G	A	G	T	C	A	A	A	G	T	G	C	G	T	T	T	T	C	C	G	G	T	C
Little_Bear_Cr	OmyLBPW12S_0118	reference	LOWCLWR	T	T	G	G	T	G	A	A	T	C	T	G	A	A	T	C	G	G	A	G	T	C	G	G	A	G	T	T	A	A	G	G	T	G	G	G	T	C	T	C	T	C	A	G	C	C
Little_Bear_Cr	OmyLBPW12S_0120	reference	LOWCLWR	T	C	A	A	G	G	A	C	C	C	T	G	A	G	T	C	T	G	A	A	C	C	T	T	A	A	T	T	G	G	A	A	T	G	G	G	T	C	T	C	C	C	A	G	T	C
Little_Bear_Cr	OmyLBPW12S_0121	reference	LOWCLWR	T	C	G	A	T	G	A	C	T	C	T	G	A	G	T	C	G	G	G	G	C	C	T	G	G	G	T	C	A	G	A	A	T	T	C	G	T	T	T	C	C	C	G	G	T	C
Little_Bear_Cr	OmyLBPW12S_0122	reference	LOWCLWR	T	C	A	A	G	G	A	C	C	C	T	G	G	G	T	T	G	G	A	G	C	C	G	G	A	A	T	C	A	A	A	G	T	G	C	C	T	C	C	C	C	C	A	A	T	T
Little_Bear_Cr	OmyLBPW12S_0123	reference	LOWCLWR	T	C	G	A	G	G	C	C	T	C	T	G	A	G	T	C	G	G	A	G	C	C	T	T	G	G	T	C	A	A	A	G	T	T	G	G	T	C	T	T	T	C	G	G	T	C
Little_Bear_Cr	OmyLBPW12S_0124	reference	LOWCLWR	T	C	G	A	G	G	A	C	C	C	G	G	A	G	C	C	G	G	G	G	C	C	T	G	A	G	T	C	A	A	A	G	T	T	C	C	T	C	T	C	C	C	G	G	T	C
Little_Bear_Cr	OmyLBPW12S_0125	reference	LOWCLWR	T	C	A	A	T	G	C	C	T	T	T	G	A	G	T	T	T	G	A	G	C	C	T	T	G	G	T	C	A	A	A	G	T	G	C	G	T	C	T	T	C	C	G	G	C	C
Little_Bear_Cr	OmyLBPW12S_0128	reference	LOWCLWR	T	C	0	0	T	T	C	C	T	C	T	G	A	G	T	C	T	T	A	G	T	C	T	T	A	G	T	C	A	A	A	A	G	G	C	C	T	T	C	C	T	C	G	G	T	C
Little_Bear_Cr	OmyLBPW12S_0129	reference	LOWCLWR	T	C	G	A	T	G	A	C	T	C	T	G	A	G	T	C	T	G	G	G	C	C	T	G	G	G	T	T	A	A	A	G	T	G	C	G	T	T	T	T	C	C	A	G	T	T
Little_Bear_Cr	OmyLBPW12S_0130	reference	LOWCLWR	T	C	G	A	G	G	C	C	T	C	T	G	A	G	T	T	T	G	A	G	T	C	G	G	G	G	T	C	A	A	A	G	T	G	C	G	T	C	T	C	C	C	G	G	C	C
Lolo_Cr	OmyLOLO12C_0004	reference	SFCLWR	T	C	A	A	T	G	C	C	T	C	T	G	A	G	T	T	T	G	G	G	T	C	T	T	G	G	C	C	A	A	A	G	T	T	C	G	T	T	T	T	C	C	G	G	T	T
Lolo_Cr	OmyLOLO12C_0015	reference	SFCLWR	T	C	G	A	T	G	A	A	T	C	T	T	G	G	T	T	T	G	G	G	T	C	T	T	A	G	T	C	A	A	A	G	T	T	C	C	T	C	T	C	C	C	G	G	T	C
Lolo_Cr	OmyLOLO12C_0016	reference	SFCLWR	T	T	A	A	G	G	C	C	T	C	T	G	0	0	T	T	0	0	0	0	C	C	T	T	A	G	T	T	A	A	A	G	T	G	C	C	T	C	T	C	C	C	A	G	T	C
Lolo_Cr	OmyLOLO12C_0017	reference	SFCLWR	C	C	A	A	T	G	C	C	0	0	T	T	G	G	T	C	0	0	G	G	0	0	T	T	G	G	T	C	A	A	A	G	T	G	C	G	T	C	T	C	C	C	G	G	T	T
Lolo_Cr	OmyLOLO12C_0019	reference	SFCLWR	C	C	G	A	G	G	C	C	T	C	T	T	G	G	T	T	T	G	G	G	T	T	T	G	G	G	T	C	A	A	A	A	G	G	C	G	T	C	T	C	C	C	G	G	T	T
Lolo_Cr	OmyLOLO12C_0021	reference	SFCLWR	T	C	A	A	G	G	A	C	T	T	T	T	G	G	T	T	T	G	A	G	T	C	T	T	A	G	C	C	A	A	A	G	T	G	C	G	T	C	T	C	T	C	G	G	T	C
Lolo_Cr	OmyLOLO12C_0022	reference	SFCLWR	T	T	G	G	G	G	C	C	T	C	T	G	A	G	T	T	T	G	A	A	T	C	T	T	A	G	T	C	A	G	A	G	G	G	C	G	T	T	C	C	C	C	G	G	C	C
Lolo_Cr	OmyLOLO12C_0023	reference	SFCLWR	T	C	A	A	T	T	A	C	T	C	T	T	A	A	T	T	T	T	A	G	T	C	T	G	A	G	C	C	A	A	A	G	T	G	C	G	T	C	T	C	C	C	G	G	T	C
Lolo_Cr	OmyLOLO12C_0024	reference	SFCLWR	T	C	A	A	G	G	C	C	C	C	G	G	A	A	T	T	G	G	A	A	C	C	T	T	G	G	T	C	G	G	A	G	T	G	C	G	T	C	C	C	C	C	A	G	T	C
Lolo_Cr	OmyLOLO12C_0025	reference	SFCLWR	T	C	G	A	G	G	A	C	T	C	T	G	G	G	T	T	T	G	A	A	T	C	T	G	G	G	T	C	A	A	A	G	T	G	G	G	T	T	T	C	T	C	G	G	T	T
Lolo_Cr	OmyLOLO12C_0026	reference	SFCLWR	T	C	A	A	G	G	C	C	C	C	T	T	G	G	T	C	G	G	A	G	C	C	T	T	G	G	T	C	G	G	G	G	T	G	C	G	T	T	T	T	C	C	G	G	T	C
Lolo_Cr	OmyLOLO12C_0027	reference	SFCLWR	T	C	G	A	G	G	A	C	T	C	T	G	A	G	T	T	T	G	G	G	0	0	T	T	A	G	T	C	A	G	G	G	G	G	C	C	T	T	T	C	T	C	G	G	T	C
Lolo_Cr	OmyLOLO12C_0028	reference	SFCLWR	T	C	G	G	G	G	C	C	T	C	G	G	A	A	T	C	T	G	A	G	T	T	T	G	A	A	T	T	G	G	A	A	T	G	C	G	T	T	C	C	T	C	G	G	T	C
Lolo_Cr	OmyLOLO12C_0029	reference	SFCLWR	T	T	G	A	G	G	C	C	T	C	T	G	G	G	C	C	T	G	G	G	T	C	T	G	G	G	T	T	G	G	G	G	G	G	G	G	T	T	C	C	T	C	G	G	T	C
Lolo_Cr	OmyLOLO12C_0030	reference	SFCLWR	T	C	A	A	T	T	A	C	T	T	T	G	G	G	T	T	G	G	A	G	C	C	T	T	A	G	T	C	A	A	A	G	T	T	C	G	T	C	T	C	T	C	G	G	T	C
Lolo_Cr	OmyLOLO12C_0031	reference	SFCLWR	T	C	G	A	T	G	A	C	T	C	T	T	A	G	C	C	T	G	A	G	C	C	T	T	G	G	C	C	A	G	A	G	T	T	G	G	T	C	T	C	C	C	G	G	T	T
Lolo_Cr	OmyLOLO12C_0032	reference	SFCLWR	0	0	A	A	G	G	C	C	C	C	T	T	G	G	T	C	T	G	A	G	C	C	T	T	A	G	T	C	A	A	A	G	T	G	C	G	C	C	T	C	C	C	A	G	T	T
Lolo_Cr	OmyLOLO12C_0033	reference	SFCLWR	C	C	A	A	T	G	C	C	T	C	T	T	A	G	T	T	T	G	G	G	C	C	T	T	G	G	T	T	A	A	A	G	T	T	G	G	T	T	T	C	C	C	G	G	T	T
Lolo_Cr	OmyLOLO12C_0034	reference	SFCLWR	T	C	G	A	G	G	C	C	T	C	T	G	A	G	C	C	0	0	G	G	T	C	T	T	A	G	C	C	A	G	A	G	G	G	C	G	T	C	T	C	C	C	G	G	T	T
Lolo_Cr	OmyLOLO12C_0036	reference	SFCLWR	C	C	A	A	T	G	C	C	C	C	T	T	G	G	T	C	T	G	A	G	C	C	T	T	G	G	T	C	A	G	A	A	T	T	C	G	T	C	T	T	C	C	G	G	T	C
Lolo_Cr	OmyLOLO12C_0037	reference	SFCLWR	T	C	A	A	G	G	A	A	C	C	T	T	G	G	T	C	T	G	G	G	C	C	T	T	G	G	T	T	G	G	A	G	G	G	C	G	T	T	T	T	C	C	G	G	T	T
Lolo_Cr	OmyLOLO12C_0039	reference	SFCLWR	T	T	G	A	T	T	A	A	T	C	T	T	G	G	T	T	T	T	G	G	T	C	T	T	A	G	T	C	A	A	A	A	T	G	G	G	T	T	C	C	T	C	G	G	C	C
Lolo_Cr	OmyLOLO12C_0044	reference	SFCLWR	C	C	A	A	T	G	A	C	T	C	T	G	A	G	T	C	T	T	G	G	T	C	T	G	A	G	T	C	A	A	A	G	T	G	C	C	T	T	C	C	C	C	G	G	T	C
Lolo_Cr	OmyLOLO12C_0045	reference	SFCLWR	T	C	A	A	T	G	A	A	T	C	T	T	G	G	T	T	T	G	A	G	T	C	T	T	A	G	T	C	A	G	A	G	T	G	C	G	T	T	T	C	C	C	G	G	T	T
Lolo_Cr	OmyLOLO12C_0046	reference	SFCLWR	C	C	A	A	T	G	A	C	C	C	T	G	A	G	T	T	T	T	G	G	C	C	T	T	G	G	C	C	A	A	A	A	T	G	C	G	T	T	C	C	T	C	G	G	T	C
Lolo_Cr	OmyLOLO12C_0047	reference	SFCLWR	C	C	A	A	T	G	A	C	C	C	T	G	A	A	T	T	T	T	A	G	T	C	T	T	A	A	T	C	A	A	A	G	T	G	G	G	T	T	C	C	T	C	A	G	C	C
Lolo_Cr	OmyLOLO12C_0048	reference	SFCLWR	T	C	A	A	T	G	C	C	T	T	T	T	A	G	T	T	T	G	A	G	T	C	T	T	A	G	C	C	A	A	G	G	T	T	C	C	T	T	T	C	C	C	G	G	T	C
Lolo_Cr	OmyLOLO12C_0049	reference	SFCLWR	C	C	A	A	G	G	A	C	T	C	G	G	A	G	T	C	0	0	A	G	C	C	T	G	A	G	T	C	A	A	A	A	G	G	C	C	T	T	C	C	T	C	G	G	T	C
Lolo_Cr	OmyLOLO12C_0050	reference	SFCLWR	T	C	G	A	G	G	A	C	C	C	T	T	A	G	T	T	T	G	A	G	C	C	G	G	G	G	T	T	A	A	A	G	T	G	C	C	T	T	C	C	T	C	A	G	T	C
Lolo_Cr	OmyLOLO12C_0052	reference	SFCLWR	T	C	A	A	T	T	A	C	C	C	G	G	A	A	T	T	T	T	A	G	T	C	T	G	A	G	T	C	A	A	A	G	T	G	C	C	T	T	C	C	C	C	A	G	T	C
Lolo_Cr	OmyLOLO12C_0053	reference	SFCLWR	C	C	A	A	T	T	A	C	C	C	G	G	A	G	T	T	T	T	G	G	T	C	T	G	A	G	C	C	A	A	A	G	G	G	C	G	T	T	C	C	C	C	A	G	T	C
Lolo_Cr	OmyLOLO12C_0054	reference	SFCLWR	T	C	A	A	T	G	A	C	T	C	T	T	A	A	T	C	T	G	A	A	C	C	T	G	G	G	T	C	A	G	A	G	T	T	G	G	T	T	C	C	T	C	A	G	T	C
Lolo_Cr	OmyLOLO12C_0055	reference	SFCLWR	T	C	A	A	G	G	A	A	T	C	T	T	A	A	T	T	T	G	A	A	C	C	T	G	G	G	T	C	A	A	A	G	G	G	C	C	T	T	C	C	C	C	A	G	T	C
Lolo_Cr	OmyLOLO12C_0056	reference	SFCLWR	T	C	A	A	G	G	C	C	T	C	T	T	A	A	T	T	T	G	A	G	T	C	T	G	A	G	T	C	A	G	A	A	T	G	C	G	T	T	C	C	C	C	G	G	T	C
Lolo_Cr	OmyLOLO12C_0057	reference	SFCLWR	C	C	A	A	G	G	A	C	T	C	T	T	A	G	T	T	T	G	A	G	T	C	T	T	A	G	T	T	A	A	A	A	T	G	C	C	T	T	C	C	C	C	G	G	T	C
Lolo_Cr	OmyLOLO12C_0058	reference	SFCLWR	T	C	G	A	T	G	A	C	T	C	T	G	A	G	T	T	T	T	A	G	C	C	T	T	A	A	T	C	A	A	A	G	T	G	C	G	T	C	T	C	C	C	A	G	C	C
Lolo_Cr	OmyLOLO12C_0059	reference	SFCLWR	T	C	A	A	T	G	A	C	T	C	G	G	A	A	T	C	T	T	A	G	C	C	T	G	G	G	T	C	A	A	A	G	T	G	C	C	T	T	C	C	T	C	G	G	T	C
Lolo_Cr	OmyLOLO12C_0060	reference	SFCLWR	C	C	A	A	T	T	A	C	T	C	T	G	A	A	T	C	T	T	G	G	C	C	T	T	A	A	T	C	A	A	A	G	G	G	C	C	T	T	C	C	T	C	G	G	T	C
Lolo_Cr	OmyLOLO12C_0061	reference	SFCLWR	T	T	G	A	T	T	A	C	T	C	T	G	A	G	C	C	T	G	A	A	C	C	T	G	G	G	C	C	A	G	A	G	T	G	C	G	T	C	T	T	C	C	A	G	T	C
Lolo_Cr	OmyLOLO12C_0062	reference	SFCLWR	T	C	A	A	T	T	C	C	C	C	T	G	A	G	C	C	T	G	G	G	C	C	T	G	A	G	C	C	A	G	G	G	T	G	C	G	T	T	T	T	C	C	G	G	T	T
Lolo_Cr	OmyLOLO12C_0067	reference	SFCLWR	T	C	G	A	G	G	C	C	T	C	T	T	A	G	C	C	G	G	A	G	T	T	T	T	G	G	C	C	A	G	A	A	T	G	C	G	T	C	C	C	C	C	G	G	T	C
Lolo_Cr	OmyLOLO12C_0074	reference	SFCLWR	T	C	G	A	G	G	A	C	T	C	T	T	G	G	T	C	G	G	G	G	C	C	T	G	A	G	C	C	A	G	A	G	T	T	G	G	T	T	T	C	C	C	A	G	C	C
Lolo_Cr	OmyLOLO12C_0078	reference	SFCLWR	T	T	A	A	G	G	C	C	C	C	T	T	A	G	T	C	T	G	G	G	T	C	G	G	G	G	C	C	A	G	A	G	T	G	C	G	C	C	C	C	C	C	A	G	T	C
Lolo_Cr	OmyLOLO12C_0083	reference	SFCLWR	T	C	A	A	G	G	C	C	T	T	T	G	G	G	T	T	T	T	A	A	T	C	G	G	A	G	C	C	A	A	A	A	T	G	G	G	T	T	C	C	C	C	G	G	T	T
Lolo_Cr	OmyLOLO12C_0087	reference	SFCLWR	T	T	A	A	G	G	C	C	C	C	T	T	G	G	C	C	G	G	G	G	C	C	T	T	A	G	C	C	A	G	G	G	T	G	C	C	T	T	C	C	C	C	G	G	T	C
Lolo_Cr	OmyLOLO12C_0098	reference	SFCLWR	T	C	G	G	G	G	A	C	T	T	T	T	G	G	T	C	G	G	A	G	T	C	T	G	G	G	T	C	G	G	A	G	T	T	C	G	T	T	T	C	C	C	G	G	T	C
Lower_Big_Cr	OmyBIGC11S_0001	reference	MFSALM	T	C	G	A	G	G	A	C	T	C	T	G	A	G	T	C	T	G	A	G	T	C	T	G	A	G	C	C	A	A	A	G	T	T	C	G	T	T	C	C	C	C	G	G	T	T
Lower_Big_Cr	OmyBIGC11S_0002	reference	MFSALM	T	C	G	G	T	G	A	C	T	C	T	G	G	G	T	T	G	G	A	G	T	C	T	G	A	G	T	T	A	A	A	G	T	T	C	G	T	T	T	T	C	C	G	G	C	C
Lower_Big_Cr	OmyBIGC11S_0003	reference	MFSALM	C	C	A	A	T	G	A	A	T	C	G	G	A	G	C	C	G	G	G	G	C	C	T	T	G	G	T	C	G	G	G	G	T	G	G	G	T	T	T	C	C	C	A	G	T	C
Lower_Big_Cr	OmyBIGC11S_0004	reference	MFSALM	T	T	A	A	G	G	A	C	C	C	T	T	G	G	T	C	T	G	A	G	C	C	T	T	A	G	T	T	A	G	A	A	T	T	C	C	T	T	C	C	T	C	A	A	T	T
Lower_Big_Cr	OmyBIGC11S_0005	reference	MFSALM	T	C	G	G	T	G	A	A	T	T	G	G	G	G	T	C	G	G	A	G	C	C	T	T	G	G	T	C	G	G	G	G	G	G	C	G	T	T	T	C	C	C	G	G	T	C
Lower_Big_Cr	OmyBIGC11S_0006	reference	MFSALM	T	C	A	A	G	G	A	C	T	C	T	T	G	G	C	C	G	G	A	A	C	C	G	G	G	G	T	C	G	G	A	G	T	T	C	C	T	C	T	C	T	C	A	G	T	T
Lower_Big_Cr	OmyBIGC11S_0007	reference	MFSALM	C	C	A	A	G	G	A	C	T	T	G	G	G	G	T	C	G	G	A	G	C	C	T	G	G	G	T	T	G	G	G	G	T	T	C	C	T	T	T	C	T	T	G	G	T	C
Lower_Big_Cr	OmyBIGC11S_0008	reference	MFSALM	T	T	A	A	T	G	A	C	T	T	T	G	A	G	C	C	T	T	A	G	T	C	T	T	A	G	T	C	A	A	A	G	T	G	C	G	T	T	T	T	T	C	A	G	T	C
Lower_Big_Cr	OmyBIGC11S_0009	reference	MFSALM	T	C	A	A	T	G	A	C	T	C	G	G	G	G	T	C	G	G	A	G	C	C	T	G	G	G	T	C	A	G	G	G	T	T	C	C	T	C	T	C	T	C	A	G	C	C
Lower_Big_Cr	OmyBIGC11S_0010	reference	MFSALM	T	C	A	A	T	T	A	A	T	C	T	G	A	G	T	C	T	G	A	A	C	C	T	G	G	G	T	T	A	G	A	G	T	G	G	G	T	C	C	C	C	C	G	G	C	C
Lower_Big_Cr	OmyBIGC11S_0011	reference	MFSALM	T	T	A	A	T	T	C	C	T	C	T	G	A	G	T	T	T	T	A	G	C	C	T	G	G	G	T	C	G	G	A	G	T	T	C	C	T	T	C	C	T	C	A	A	T	C
Lower_Big_Cr	OmyBIGC11S_0012	reference	MFSALM	C	C	G	A	G	G	A	A	T	C	T	G	A	G	C	C	G	G	A	G	C	C	G	G	G	G	T	T	A	G	A	G	T	T	C	C	T	T	T	T	T	C	A	G	T	C
Lower_Big_Cr	OmyBIGC11S_0014	reference	MFSALM	T	C	A	A	G	G	C	C	C	C	T	G	A	A	T	C	T	G	A	A	T	C	T	T	G	G	T	C	A	G	G	G	T	G	C	C	T	C	C	C	T	C	A	G	T	C
Lower_Big_Cr	OmyBIGC11S_0015	reference	MFSALM	T	C	G	A	T	G	A	C	T	C	T	T	A	A	T	C	T	T	G	G	C	C	T	T	A	G	T	C	A	G	A	G	T	T	C	G	T	T	T	C	T	C	G	G	T	C
Lower_Big_Cr	OmyBIGC11S_0016	reference	MFSALM	C	C	A	A	G	G	A	C	T	T	T	T	A	G	T	T	G	G	A	G	C	C	G	G	A	A	T	C	A	A	G	G	T	G	G	G	T	T	C	C	T	C	A	G	C	C
Lower_Big_Cr	OmyBIGC11S_0017	reference	MFSALM	T	T	A	A	G	G	C	C	T	C	G	G	A	A	T	C	T	T	A	A	T	T	T	G	A	G	C	C	A	G	A	G	T	T	C	C	T	T	T	C	C	C	G	G	T	T
Lower_Big_Cr	OmyBIGC11S_0019	reference	MFSALM	C	C	A	A	G	G	A	C	T	C	T	G	A	G	C	C	G	G	A	G	T	C	T	G	A	G	T	C	A	G	G	G	T	G	C	C	T	T	C	C	T	T	G	G	T	C
Lower_Big_Cr	OmyBIGC11S_0021	reference	MFSALM	T	C	G	A	T	G	A	C	T	C	G	G	G	G	T	C	T	T	A	G	T	C	T	G	G	G	T	T	A	G	A	G	T	G	C	G	T	C	T	C	C	C	G	G	C	C
Lower_Big_Cr	OmyBIGC11S_0022	reference	MFSALM	T	C	G	A	G	G	A	C	T	T	G	G	G	G	C	C	G	G	A	G	T	T	G	G	G	G	T	T	G	G	A	G	T	T	G	G	T	C	T	C	C	C	A	G	T	T
Lower_Big_Cr	OmyBIGC11S_0023	reference	MFSALM	T	C	G	A	G	G	A	C	T	T	T	G	A	G	T	C	T	T	A	G	T	T	T	G	G	G	C	C	G	G	A	G	T	T	G	G	T	T	T	T	C	C	A	G	T	T
Lower_Big_Cr	OmyBIGC11S_0025	reference	MFSALM	T	T	G	A	G	G	A	C	T	C	T	G	A	A	T	C	T	G	A	G	C	C	T	G	A	G	T	C	G	G	G	G	T	G	G	G	T	T	T	C	T	C	G	G	T	T
Lower_Big_Cr	OmyBIGC11S_0026	reference	MFSALM	T	C	G	A	G	G	C	C	C	C	T	T	G	G	C	C	G	G	A	A	T	T	T	G	A	G	T	C	A	G	G	G	T	T	C	C	T	T	T	T	T	C	A	A	T	T
Lower_Big_Cr	OmyBIGC11S_0027	reference	MFSALM	T	T	A	A	G	G	C	C	T	T	T	G	A	G	C	C	T	T	A	G	T	C	G	G	G	G	T	T	G	G	A	A	T	T	C	C	T	T	T	C	C	C	G	G	T	T
Lower_Big_Cr	OmyBIGC11S_0028	reference	MFSALM	T	C	G	A	T	G	A	C	T	T	T	G	A	A	T	C	G	G	A	G	C	C	T	T	G	G	T	C	A	A	G	G	T	G	C	C	T	T	C	C	C	C	G	G	T	C
Lower_Big_Cr	OmyBIGC11S_0029	reference	MFSALM	T	C	G	A	G	G	A	C	T	C	G	G	A	A	T	T	T	G	G	G	T	T	T	G	G	G	C	C	A	G	G	G	T	T	C	G	T	C	T	C	T	T	G	G	C	C
Lower_Big_Cr	OmyBIGC11S_0030	reference	MFSALM	T	T	G	A	G	G	A	A	C	C	T	T	A	A	T	C	T	G	A	G	T	C	T	G	A	G	T	C	G	G	G	G	T	T	C	C	C	C	T	T	C	C	A	G	T	C
Lower_Big_Cr	OmyBIGC11S_0031	reference	MFSALM	T	C	A	A	G	G	C	C	C	C	T	G	A	G	T	T	G	G	A	A	T	C	G	G	A	A	T	C	A	A	A	G	T	G	C	C	T	T	T	C	T	C	A	G	T	T
Lower_Big_Cr	OmyBIGC11S_0032	reference	MFSALM	T	C	A	A	G	G	A	C	C	C	G	G	A	G	T	C	T	G	A	G	T	C	T	T	G	G	T	C	A	G	A	A	T	T	C	C	T	T	T	T	T	T	A	G	T	C
Lower_Big_Cr	OmyBIGC11S_0033	reference	MFSALM	C	C	G	G	G	G	C	C	T	C	G	G	G	G	T	C	T	T	G	G	T	C	G	G	G	G	T	C	A	G	G	G	T	G	G	G	T	T	C	C	C	C	G	G	T	C
Lower_Big_Cr	OmyBIGC11S_0034	reference	MFSALM	T	C	A	A	T	G	A	C	C	C	G	G	A	G	T	C	G	G	G	G	C	C	T	G	A	G	C	C	G	G	G	G	T	T	C	C	T	T	T	T	C	C	G	G	C	C
Lower_Big_Cr	OmyBIGC11S_0035	reference	MFSALM	T	T	G	A	T	G	A	C	T	T	T	T	A	G	T	C	T	G	A	A	C	C	T	G	A	G	T	C	A	G	A	G	T	T	C	G	T	T	T	C	T	C	G	G	T	C
Lower_Big_Cr	OmyBIGC11S_0036	reference	MFSALM	C	C	A	A	G	G	A	C	T	C	T	G	A	G	T	C	G	G	A	G	C	C	T	G	A	G	T	T	G	G	G	G	T	T	C	C	T	T	T	T	C	C	A	G	T	T
Lower_Big_Cr	OmyBIGC11S_0037	reference	MFSALM	T	C	A	A	G	G	C	C	T	T	T	T	A	A	T	T	T	G	A	G	T	C	T	G	A	G	T	C	G	G	G	G	T	G	G	G	T	T	T	C	C	C	A	G	C	C
Lower_Big_Cr	OmyBIGC11S_0038	reference	MFSALM	C	C	A	A	T	G	A	C	T	C	T	G	A	A	T	C	T	G	A	G	T	C	T	T	G	G	T	T	A	G	A	G	T	T	C	C	T	C	C	C	C	C	G	G	T	C
Lower_Big_Cr	OmyBIGC11S_0039	reference	MFSALM	C	C	G	A	T	G	A	C	T	T	T	G	G	G	C	C	T	G	A	A	C	C	G	G	A	G	T	C	A	G	G	G	T	G	C	G	T	T	C	C	T	T	A	G	T	C
Lower_Big_Cr	OmyBIGC11S_0040	reference	MFSALM	T	C	A	A	T	G	C	C	T	C	T	T	A	A	T	T	T	G	A	G	C	C	G	G	A	G	T	T	A	G	A	G	T	G	C	C	T	C	T	T	C	C	G	G	T	C
Lower_Big_Cr	OmyBIGC11S_0041	reference	MFSALM	T	C	A	A	T	G	A	C	C	C	T	G	G	G	T	T	T	G	A	A	T	C	T	G	G	G	T	C	G	G	A	A	T	T	C	G	T	T	T	C	T	C	G	G	T	C
Lower_Big_Cr	OmyBIGC11S_0051	reference	MFSALM	T	C	A	A	T	G	C	C	T	C	T	T	G	G	T	T	G	G	A	A	T	T	G	G	A	G	T	C	A	G	A	G	T	G	C	C	T	T	T	C	T	C	A	G	T	T
Lower_Big_Cr	OmyBIGC11S_0052	reference	MFSALM	C	C	G	A	G	G	C	C	T	T	G	G	A	G	T	T	T	G	A	G	C	C	T	T	A	A	T	T	A	G	A	G	T	G	C	C	T	T	T	C	C	C	G	G	C	C
Lower_Big_Cr	OmyBIGC11S_0053	reference	MFSALM	T	C	A	A	G	G	A	C	T	T	T	G	A	A	C	C	G	G	A	A	T	C	T	G	G	G	C	C	A	G	G	G	T	G	C	C	C	C	T	T	T	C	A	G	T	C
Lower_Big_Cr	OmyBIGC11S_0054	reference	MFSALM	C	C	G	A	G	G	A	A	T	C	T	G	A	A	T	C	T	G	A	A	T	C	T	T	A	A	T	C	A	A	A	G	T	T	C	C	T	C	T	T	T	C	G	G	T	C
Lower_Big_Cr	OmyBIGC11S_0055	reference	MFSALM	T	T	A	A	G	G	C	C	T	C	T	G	A	G	T	C	G	G	A	G	T	C	T	G	A	A	T	C	G	G	G	G	T	G	C	C	T	T	T	T	T	C	A	G	T	T
Lower_Big_Cr	OmyBIGC11S_0056	reference	MFSALM	C	C	G	A	G	G	C	C	C	C	T	G	G	G	T	T	G	G	A	G	C	C	T	G	A	G	T	C	A	G	G	G	G	G	C	C	T	T	C	C	T	C	A	G	T	T
Lower_Big_Cr	OmyBIGC11S_0057	reference	MFSALM	C	C	G	G	G	G	C	C	T	T	T	T	G	G	T	C	T	G	A	G	T	C	T	G	A	G	C	C	A	A	A	G	T	T	C	C	T	T	T	T	C	C	A	G	C	C
Lower_Big_Cr	OmyBIGC11S_0058	reference	MFSALM	C	C	G	A	G	G	C	C	C	C	0	0	G	G	C	C	G	G	G	G	T	C	T	T	A	G	T	C	A	G	G	G	T	T	G	G	T	T	T	T	C	C	G	G	T	C
Lower_Big_Cr	OmyBIGC11S_0060	reference	MFSALM	T	T	A	A	G	G	A	C	T	C	T	G	A	A	C	C	G	G	G	G	C	C	G	G	G	G	T	C	A	A	A	G	G	G	C	C	T	T	C	C	T	C	A	A	T	T
Lower_Big_Cr	OmyBIGC11S_0094	reference	MFSALM	C	C	A	A	T	G	A	C	T	C	G	G	A	G	C	C	G	G	A	G	T	C	T	T	A	A	C	C	A	A	G	G	G	G	C	G	T	T	T	T	C	C	G	G	T	T
middle_Selway_R	OmyEFMO12C_0001	reference	UPCLWR	T	C	G	A	G	G	C	C	T	C	T	G	A	G	C	C	G	G	G	G	T	C	T	G	G	G	T	C	A	A	A	G	T	G	C	G	T	T	T	T	C	C	A	G	C	C
middle_Selway_R	OmyEFMO12C_0002	reference	UPCLWR	T	C	G	A	T	G	A	C	C	C	G	G	A	G	C	C	G	G	G	G	T	C	T	T	G	G	T	C	A	A	A	G	T	T	G	G	T	C	T	T	C	C	G	G	C	C
middle_Selway_R	OmyEFMO12C_0003	reference	UPCLWR	T	C	A	A	T	G	C	C	T	T	G	G	A	G	T	T	T	G	G	G	T	T	T	T	G	G	C	C	A	G	G	G	T	T	C	C	T	C	T	T	C	C	A	G	T	T
middle_Selway_R	OmyEFMO12C_0004	reference	UPCLWR	T	T	G	A	T	G	A	A	T	C	T	G	A	A	T	T	T	T	G	G	T	C	T	T	A	G	T	T	A	G	G	G	T	T	G	G	T	C	C	C	T	T	G	G	T	C
middle_Selway_R	OmyEFMO12C_0005	reference	UPCLWR	C	C	G	A	T	G	A	A	T	T	T	G	G	G	C	C	T	G	G	G	C	C	T	T	A	A	C	C	A	G	A	G	T	G	C	C	T	T	T	C	C	C	G	G	T	C
middle_Selway_R	OmyEFMO12C_0006	reference	UPCLWR	T	T	A	A	G	G	A	C	T	T	T	G	A	G	T	T	T	T	A	G	C	C	0	0	G	G	T	C	A	G	A	G	T	T	C	G	T	T	C	C	C	C	G	G	T	T
middle_Selway_R	OmyEFMO12C_0007	reference	UPCLWR	T	C	A	A	G	G	A	A	T	T	G	G	A	G	T	C	T	T	A	G	C	C	T	T	A	G	T	C	A	G	A	G	T	G	C	C	T	C	T	C	C	C	G	G	T	T
middle_Selway_R	OmyEFMO12C_0008	reference	UPCLWR	T	C	G	G	T	G	A	C	T	T	T	G	A	A	T	T	G	G	G	G	T	C	G	G	G	G	C	C	A	G	A	G	T	G	C	C	T	T	T	T	C	C	G	G	C	C
middle_Selway_R	OmyEFMO12C_0009	reference	UPCLWR	T	T	G	A	G	G	A	C	T	T	T	G	A	G	T	T	T	G	G	G	C	C	T	T	G	G	T	C	A	A	G	G	T	T	C	C	T	C	T	C	T	C	G	G	T	T
middle_Selway_R	OmyEFMO12C_0011	reference	UPCLWR	T	T	A	A	G	G	C	C	C	C	T	T	A	A	T	C	T	T	G	G	C	C	T	G	G	G	T	C	A	G	A	G	T	T	C	G	T	T	T	T	C	C	G	G	T	T
middle_Selway_R	OmyEFMO12C_0012	reference	UPCLWR	T	C	A	A	T	G	C	C	T	T	T	G	A	G	C	C	T	T	G	G	T	C	T	G	A	A	C	C	G	G	A	A	T	G	C	C	T	C	T	C	C	C	G	G	T	T
middle_Selway_R	OmyEFMO12C_0013	reference	UPCLWR	T	C	G	A	T	G	C	C	T	T	0	0	G	G	T	T	T	G	G	G	C	C	T	T	A	G	T	T	A	G	A	A	0	0	C	G	T	T	T	T	T	C	G	G	T	T
middle_Selway_R	OmyEFMO12C_0014	reference	UPCLWR	T	C	A	A	G	G	A	A	T	T	G	G	A	G	T	C	T	T	G	G	C	C	T	T	A	G	C	C	A	A	G	G	T	T	C	G	T	T	T	C	T	T	G	G	T	C
middle_Selway_R	OmyEFMO12C_0015	reference	UPCLWR	T	C	G	A	G	G	A	A	T	T	T	G	A	A	T	C	T	T	G	G	T	C	T	T	A	G	T	C	A	G	A	A	T	G	C	G	T	T	T	C	T	T	G	G	C	C
middle_Selway_R	OmyEFMO12C_0016	reference	UPCLWR	T	C	A	A	T	G	A	A	T	C	T	G	G	G	T	T	G	G	A	G	C	C	T	T	G	G	T	T	A	G	G	G	T	T	C	G	T	C	T	T	C	C	G	G	T	C
middle_Selway_R	OmyEFMO12C_0017	reference	UPCLWR	T	T	G	G	G	G	A	C	T	C	T	T	G	G	T	C	T	G	G	G	C	C	T	T	A	G	C	C	A	G	G	G	T	T	G	G	T	T	C	C	C	C	G	G	T	C
middle_Selway_R	OmyEFMO12C_0019	reference	UPCLWR	T	C	A	A	G	G	A	C	C	C	T	G	A	A	T	C	G	G	A	G	C	C	T	T	A	G	T	T	G	G	G	G	T	T	C	G	T	T	T	C	C	C	G	G	T	C
middle_Selway_R	OmyEFMO12C_0020	reference	UPCLWR	T	C	A	A	T	G	A	C	T	C	T	T	A	G	T	T	T	T	A	G	T	C	T	T	G	G	C	C	A	G	A	G	T	T	C	G	C	C	C	C	C	C	A	G	T	C
middle_Selway_R	OmyEFMO12C_0021	reference	UPCLWR	T	C	A	A	G	G	A	C	T	C	G	G	A	A	T	T	T	G	G	G	T	T	T	T	A	G	T	T	G	G	A	G	T	T	C	C	T	T	T	C	C	C	G	G	T	C
middle_Selway_R	OmyEFMO12C_0022	reference	UPCLWR	C	C	A	A	G	G	C	C	C	C	G	G	A	G	C	C	T	T	A	G	T	C	T	T	G	G	C	C	G	G	A	G	T	G	C	G	C	C	T	C	C	C	A	G	T	C
middle_Selway_R	OmyEFMO12C_0023	reference	UPCLWR	T	C	G	A	T	G	A	A	T	T	G	G	A	G	T	T	T	G	G	G	C	C	T	T	G	G	T	C	A	G	A	A	T	G	C	G	T	T	C	C	T	C	A	G	T	C
middle_Selway_R	OmyEFMO12C_0024	reference	UPCLWR	T	C	G	G	G	G	A	C	T	T	T	G	G	G	T	C	T	T	G	G	T	C	T	T	G	G	T	C	A	G	A	G	T	G	C	C	T	T	T	C	T	C	G	G	T	C
middle_Selway_R	OmyEFMO12C_0026	reference	UPCLWR	T	C	G	A	G	G	C	C	T	T	G	G	A	G	T	T	T	G	A	G	C	C	T	T	A	G	C	C	G	G	A	A	T	T	C	C	T	T	T	C	C	C	A	G	T	C
middle_Selway_R	OmyEFMO12C_0027	reference	UPCLWR	T	C	G	A	T	G	A	A	T	C	G	G	A	G	C	C	T	G	G	G	T	C	T	T	A	G	T	C	A	G	A	G	T	G	C	C	T	T	T	C	T	C	G	G	T	T
middle_Selway_R	OmyEFMO12C_0028	reference	UPCLWR	C	C	G	A	G	G	A	A	T	C	T	G	G	G	T	C	T	G	A	G	T	C	T	T	A	G	C	C	G	G	G	G	T	G	C	G	T	C	T	C	C	C	G	G	T	C
middle_Selway_R	OmyEFMO12C_0029	reference	UPCLWR	T	T	A	A	G	G	C	C	T	C	T	G	G	G	C	C	T	T	G	G	C	C	T	G	A	G	C	C	A	G	A	A	T	T	C	G	T	T	T	T	C	C	G	G	C	C
middle_Selway_R	OmyEFMO12C_0030	reference	UPCLWR	T	C	G	A	G	G	A	C	T	T	T	T	G	G	T	T	T	G	G	G	T	T	T	T	G	G	C	C	A	A	A	G	T	T	G	G	T	T	T	T	T	C	G	G	T	C
middle_Selway_R	OmyEFMO12C_0031	reference	UPCLWR	C	C	G	A	G	G	A	C	T	T	T	T	A	G	C	C	T	T	G	G	C	C	T	T	G	G	T	T	A	A	A	G	T	G	C	G	C	C	T	C	C	C	G	G	T	T
middle_Selway_R	OmyEFMO12C_0032	reference	UPCLWR	T	C	G	A	T	G	A	C	T	C	G	G	G	G	T	T	T	G	G	G	C	C	T	G	G	G	T	C	A	G	G	G	T	G	G	G	C	C	C	C	T	C	G	G	T	C
middle_Selway_R	OmyEFMO12C_0033	reference	UPCLWR	C	C	A	A	T	G	A	C	T	T	T	G	A	G	T	C	T	G	G	G	T	C	T	T	G	G	T	C	A	A	G	G	T	G	C	G	T	C	T	C	C	C	G	G	C	C
middle_Selway_R	OmyEFMO12C_0034	reference	UPCLWR	T	C	G	A	G	G	A	A	T	T	0	0	A	A	T	C	T	G	A	G	T	C	T	T	A	G	T	T	A	G	A	G	T	T	G	G	C	C	T	T	T	C	G	G	C	C
middle_Selway_R	OmyEFMO12C_0036	reference	UPCLWR	T	C	A	A	G	G	C	C	T	C	T	G	A	G	T	C	T	T	G	G	T	C	T	G	G	G	C	C	G	G	A	G	T	T	G	G	T	T	T	C	T	C	A	G	T	C
middle_Selway_R	OmyEFMO12C_0037	reference	UPCLWR	T	T	G	A	G	G	A	C	T	T	T	G	A	G	T	C	T	T	A	G	C	C	0	0	A	A	C	C	A	G	A	G	T	T	C	C	T	C	T	C	T	C	G	G	T	C
middle_Selway_R	OmyEFMO12C_0038	reference	UPCLWR	T	T	G	A	T	G	A	A	T	T	T	G	G	G	C	C	T	G	G	G	T	C	T	T	A	A	C	C	A	G	A	G	T	G	C	C	T	C	T	C	T	C	A	G	C	C
middle_Selway_R	OmyEFMO12C_0039	reference	UPCLWR	T	C	A	A	T	T	A	A	T	C	T	G	G	G	T	C	G	G	G	G	T	C	T	G	A	G	T	C	A	G	A	G	T	T	C	G	T	T	T	C	T	T	A	G	T	T
middle_Selway_R	OmyEFMO12C_0040	reference	UPCLWR	T	C	G	A	G	G	A	C	T	T	T	G	G	G	C	C	T	G	G	G	C	C	T	T	A	A	T	T	A	G	A	G	T	G	C	C	T	T	T	C	T	C	G	G	C	C
middle_Selway_R	OmyEFMO12C_0041	reference	UPCLWR	T	C	G	A	G	G	A	A	C	C	G	G	G	G	T	C	T	G	G	G	C	C	T	G	A	G	T	C	A	G	A	G	T	G	C	G	T	T	T	T	T	C	A	A	T	C
middle_Selway_R	OmyEFMO12C_0042	reference	UPCLWR	T	C	G	G	G	G	A	C	T	C	T	G	A	G	T	C	T	T	A	G	C	C	T	G	A	G	T	C	A	G	G	G	T	G	C	G	C	C	C	C	T	C	G	G	T	C
middle_Selway_R	OmyEFMO12C_0043	reference	UPCLWR	T	T	G	A	T	G	C	C	T	C	G	G	A	A	T	C	T	G	G	G	T	C	T	T	A	G	C	C	A	G	A	A	T	G	C	C	T	T	T	C	T	C	G	G	T	C
middle_Selway_R	OmyEFMO12C_0044	reference	UPCLWR	T	C	G	A	T	G	A	C	T	T	0	0	A	G	T	C	G	G	A	G	C	C	T	T	A	A	C	C	A	A	G	G	T	T	C	C	T	T	C	C	T	C	G	G	T	T
middle_Selway_R	OmyEFMO12C_0045	reference	UPCLWR	T	C	G	G	G	G	C	C	T	T	T	G	A	G	T	C	T	T	A	G	T	C	T	G	A	G	C	C	A	G	G	G	T	T	C	C	T	T	T	T	T	C	G	G	T	T
middle_Selway_R	OmyEFMO12C_0046	reference	UPCLWR	C	C	G	A	G	G	A	A	T	T	T	G	A	G	T	T	G	G	G	G	C	C	T	G	A	G	T	C	A	G	A	G	T	T	C	G	T	T	T	C	C	C	A	G	T	T
middle_Selway_R	OmyEFMO12C_0048	reference	UPCLWR	T	C	G	A	T	G	C	C	T	C	T	G	A	A	T	T	T	T	G	G	C	C	T	T	A	G	T	C	A	G	A	G	T	T	C	G	T	T	T	T	C	C	G	G	T	C
middle_Selway_R	OmyEFMO12C_0050	reference	UPCLWR	T	C	A	A	G	G	A	C	C	C	G	G	A	G	T	T	G	G	G	G	C	C	T	T	A	A	C	C	A	G	A	G	G	G	G	G	C	C	T	C	T	C	G	G	T	T
Morgan_Cr	OmyMORG12C_0001	reference	UPSALM	T	T	G	A	G	G	A	C	T	C	T	G	A	G	C	C	T	G	A	G	T	C	G	G	G	G	T	T	A	G	A	A	T	G	C	C	T	T	T	C	T	T	G	G	T	C
Morgan_Cr	OmyMORG12C_0002	reference	UPSALM	T	C	A	A	G	G	A	C	C	C	T	G	A	A	C	C	T	G	A	A	T	C	T	G	A	A	C	C	A	G	A	G	T	T	C	G	T	C	T	C	T	C	A	G	C	C
Morgan_Cr	OmyMORG12C_0003	reference	UPSALM	T	C	G	G	T	G	A	C	T	C	G	G	G	G	T	C	G	G	A	G	C	C	T	G	A	G	T	C	A	G	A	G	T	G	G	G	T	C	T	C	T	C	A	G	C	C
Morgan_Cr	OmyMORG12C_0004	reference	UPSALM	T	T	A	A	G	G	A	C	T	T	T	G	G	G	T	C	G	G	A	G	T	C	G	G	0	0	T	C	A	G	A	G	T	G	C	G	T	T	C	C	T	C	G	G	T	C
Morgan_Cr	OmyMORG12C_0005	reference	UPSALM	T	T	G	A	G	G	A	C	C	C	G	G	A	A	T	C	T	G	G	G	T	C	T	G	G	G	T	C	A	G	A	A	T	G	C	G	T	C	T	C	T	C	A	A	C	C
Morgan_Cr	OmyMORG12C_0006	reference	UPSALM	T	T	G	G	G	G	C	C	C	C	T	T	A	A	T	C	T	G	A	G	C	C	T	T	A	A	T	C	A	A	G	G	G	G	C	G	T	T	T	T	C	C	A	G	T	C
Morgan_Cr	OmyMORG12C_0007	reference	UPSALM	C	C	G	A	G	G	C	C	T	T	G	G	A	A	C	C	T	T	A	G	T	C	T	G	A	G	C	C	G	G	A	A	T	T	C	G	T	C	T	C	C	C	A	G	T	C
Morgan_Cr	OmyMORG12C_0008	reference	UPSALM	C	C	G	A	T	G	A	C	T	C	T	G	A	G	T	C	G	G	A	G	C	C	T	T	A	G	C	C	A	G	G	G	T	G	C	C	T	C	C	C	C	C	A	G	C	C
Morgan_Cr	OmyMORG12C_0009	reference	UPSALM	T	C	G	G	G	G	A	C	T	T	G	G	G	G	T	T	G	G	A	G	T	T	T	T	A	G	T	T	A	G	A	G	T	G	C	C	T	T	C	C	T	C	G	G	T	T
Morgan_Cr	OmyMORG12C_0010	reference	UPSALM	T	T	G	A	G	G	C	C	T	C	G	G	A	G	C	C	G	G	A	G	T	C	T	T	A	A	T	C	G	G	G	G	T	T	C	G	T	T	C	C	T	C	A	G	T	C
Morgan_Cr	OmyMORG12C_0011	reference	UPSALM	C	C	G	G	T	G	A	C	T	T	G	G	A	G	T	C	T	T	A	A	T	C	T	T	A	G	T	C	A	A	G	G	T	T	C	C	T	C	T	C	C	C	G	G	T	C
Morgan_Cr	OmyMORG12C_0012	reference	UPSALM	T	C	G	A	G	G	A	C	T	C	G	G	A	G	T	T	T	G	G	G	T	C	0	0	G	G	C	C	A	A	A	G	G	G	C	C	T	T	T	T	T	C	A	G	T	C
Morgan_Cr	OmyMORG12C_0013	reference	UPSALM	T	T	G	A	T	G	C	C	T	C	G	G	G	G	C	C	T	G	A	G	C	C	T	T	G	G	T	T	A	G	G	G	G	G	C	C	T	C	T	C	T	C	G	G	T	C
Morgan_Cr	OmyMORG12C_0014	reference	UPSALM	C	C	G	G	G	G	A	C	T	C	T	G	G	G	T	T	T	G	A	G	T	C	G	G	A	A	T	C	A	A	G	G	T	G	C	G	T	C	T	C	C	C	G	G	T	C
Morgan_Cr	OmyMORG12C_0016	reference	UPSALM	T	C	A	A	G	G	A	C	T	C	G	G	A	G	C	C	T	T	A	A	C	C	T	G	A	G	T	C	G	G	A	G	T	T	C	G	T	C	C	C	C	C	G	G	T	T
Morgan_Cr	OmyMORG12C_0017	reference	UPSALM	T	C	A	A	G	G	A	C	C	C	T	T	0	0	T	C	G	G	A	G	C	C	T	G	G	G	T	T	A	G	A	A	G	G	G	G	T	T	T	C	T	C	A	G	T	C
Morgan_Cr	OmyMORG12C_0018	reference	UPSALM	T	C	0	0	T	G	C	C	C	C	T	G	A	G	T	C	T	G	A	G	T	C	T	G	G	G	T	C	G	G	A	G	T	G	C	G	C	C	C	C	T	C	G	G	T	C
Morgan_Cr	OmyMORG12C_0020	reference	UPSALM	T	T	G	G	T	G	A	A	T	C	T	G	G	G	T	T	G	G	A	G	C	C	T	G	A	G	T	C	G	G	A	G	G	G	C	G	T	T	T	C	C	C	A	A	T	C
Morgan_Cr	OmyMORG12C_0021	reference	UPSALM	C	C	A	A	G	G	C	C	T	T	G	G	G	G	T	C	T	G	A	G	C	C	T	G	A	G	C	C	A	A	A	A	T	T	C	C	T	T	T	C	C	C	0	0	C	C
Morgan_Cr	OmyMORG12C_0022	reference	UPSALM	C	C	A	A	G	G	C	C	T	T	T	G	A	G	T	T	T	G	A	A	C	C	T	G	A	G	T	C	A	G	G	G	T	G	C	C	T	T	C	C	C	C	G	G	T	C
Morgan_Cr	OmyMORG12C_0024	reference	UPSALM	T	C	G	A	G	G	A	A	T	C	G	G	G	G	T	T	T	G	A	G	T	T	T	T	A	G	T	C	G	G	G	G	T	T	C	G	C	C	T	T	T	C	A	A	C	C
Morgan_Cr	OmyMORG12C_0025	reference	UPSALM	T	C	A	A	G	G	A	C	T	T	T	G	A	A	T	C	G	G	A	A	T	C	T	G	A	G	C	C	G	G	G	G	0	0	C	G	T	C	T	T	T	C	G	G	C	C
Morgan_Cr	OmyMORG12C_0026	reference	UPSALM	T	T	G	G	G	G	A	C	C	C	T	T	A	G	T	C	T	G	A	G	T	C	T	G	A	G	T	C	G	G	G	G	T	G	C	G	T	T	T	C	C	C	A	G	C	C
Morgan_Cr	OmyMORG12C_0027	reference	UPSALM	T	C	G	A	G	G	A	A	T	C	T	G	A	G	T	C	G	G	A	A	C	C	G	G	A	A	T	C	A	A	A	A	T	G	C	C	T	C	T	T	T	C	G	G	0	0
Morgan_Cr	OmyMORG12C_0028	reference	UPSALM	T	T	G	A	G	G	C	C	T	T	G	G	A	G	T	C	T	G	G	G	T	C	T	G	A	A	T	T	A	G	G	G	T	T	C	G	T	T	C	C	T	C	G	G	T	C
Morgan_Cr	OmyMORG12C_0029	reference	UPSALM	T	C	G	A	G	G	0	0	T	C	T	G	A	G	C	C	T	T	A	G	C	C	G	G	G	G	C	C	A	A	A	G	T	G	C	G	T	T	T	T	C	C	G	G	T	C
Morgan_Cr	OmyMORG12C_0030	reference	UPSALM	T	T	G	A	T	G	A	C	T	C	T	G	A	G	T	C	T	T	G	G	T	C	T	T	A	G	T	T	A	G	G	G	T	T	C	C	T	T	T	C	T	C	A	G	C	C
Morgan_Cr	OmyMORG12C_0031	reference	UPSALM	T	T	A	A	G	G	A	C	T	C	G	G	A	G	T	C	T	G	0	0	C	C	T	T	G	G	C	C	G	G	G	G	T	T	C	G	T	T	C	C	C	C	A	G	T	C
Morgan_Cr	OmyMORG12C_0032	reference	UPSALM	T	C	G	G	T	G	A	C	T	T	G	G	A	G	T	T	T	T	G	G	T	C	T	G	A	G	C	C	A	G	G	G	T	G	C	G	T	C	T	C	C	C	A	G	C	C
Morgan_Cr	OmyMORG12C_0033	reference	UPSALM	C	C	A	A	G	G	C	C	T	C	G	G	A	G	T	C	T	G	A	G	T	C	T	G	A	G	T	C	A	G	A	G	T	G	C	C	T	C	T	C	T	C	A	G	T	C
Morgan_Cr	OmyMORG12C_0034	reference	UPSALM	C	C	A	A	G	G	A	C	T	C	T	G	A	G	T	C	T	G	0	0	C	C	G	G	G	G	C	C	A	G	G	G	T	G	C	C	T	T	T	T	C	C	G	G	C	C
Morgan_Cr	OmyMORG12C_0035	reference	UPSALM	T	T	G	A	T	G	A	C	T	T	G	G	A	A	T	T	G	G	0	0	C	C	T	G	A	G	T	T	A	G	0	0	T	G	C	G	T	C	C	C	0	0	G	G	C	C
Morgan_Cr	OmyMORG12C_0036	reference	UPSALM	T	C	A	A	G	G	A	C	T	T	G	G	A	A	T	T	G	G	A	G	T	C	T	T	G	G	T	C	G	G	G	G	T	G	C	C	T	T	T	C	T	C	A	G	T	C
Morgan_Cr	OmyMORG12C_0037	reference	UPSALM	T	T	G	G	G	G	A	A	T	T	T	G	A	A	C	C	G	G	G	G	C	C	T	G	A	G	C	C	A	A	A	G	T	G	0	0	T	C	C	C	T	C	G	G	T	C
Morgan_Cr	OmyMORG12C_0038	reference	UPSALM	T	T	G	G	G	G	A	C	T	C	T	T	A	A	T	C	G	G	A	A	C	C	0	0	A	G	T	C	A	A	A	G	0	0	0	0	C	C	T	C	T	C	A	G	C	C
Morgan_Cr	OmyMORG12C_0040	reference	UPSALM	T	T	G	A	G	G	C	C	T	C	T	T	A	A	C	C	G	G	A	G	C	C	T	G	A	G	T	C	A	G	G	G	T	T	0	0	T	C	C	C	T	C	A	G	C	C
Morgan_Cr	OmyMORG12C_0041	reference	UPSALM	T	T	G	G	T	G	A	C	C	C	G	G	A	A	T	C	T	G	G	G	T	T	G	G	G	G	C	C	G	G	A	G	T	G	C	C	T	C	C	C	C	C	G	G	C	C
Morgan_Cr	OmyMORG12C_0042	reference	UPSALM	T	C	A	A	T	G	C	C	T	C	T	G	A	A	T	T	T	G	A	G	T	C	T	G	0	0	C	C	A	A	G	G	0	0	C	C	T	T	T	C	T	C	A	G	T	C
Morgan_Cr	OmyMORG12C_0043	reference	UPSALM	T	T	G	A	G	G	A	C	T	T	G	G	A	G	T	C	T	G	A	G	C	C	G	G	A	G	T	C	A	G	G	G	0	0	C	G	T	T	C	C	C	C	G	G	T	C
Morgan_Cr	OmyMORG12C_0044	reference	UPSALM	T	C	G	G	T	G	A	C	T	C	G	G	A	A	C	C	T	G	A	G	T	C	T	T	G	G	C	C	A	G	A	G	T	G	C	G	T	C	T	T	C	C	G	G	C	C
Morgan_Cr	OmyMORG12C_0045	reference	UPSALM	T	T	G	A	G	G	A	C	C	C	T	G	A	G	C	C	G	G	G	G	T	C	T	G	G	G	T	C	A	A	A	A	T	G	C	G	C	C	T	C	C	C	A	G	C	C
Morgan_Cr	OmyMORG12C_0046	reference	UPSALM	T	C	G	A	G	G	A	A	T	T	G	G	A	G	T	C	T	T	A	G	C	C	T	G	A	G	C	C	A	A	G	G	G	G	C	C	T	T	C	C	C	C	G	G	C	C
Morgan_Cr	OmyMORG12C_0047	reference	UPSALM	T	T	G	A	T	G	C	C	T	C	G	G	A	G	T	T	G	G	A	A	T	T	T	T	A	G	C	C	G	G	A	G	T	G	C	C	T	C	T	T	C	C	G	G	C	C
Morgan_Cr	OmyMORG12C_0048	reference	UPSALM	T	C	0	0	T	G	A	C	T	T	G	G	0	0	T	C	G	G	0	0	T	C	T	G	A	G	T	C	A	G	G	G	0	0	C	G	0	0	0	0	T	C	G	G	C	C
Morgan_Cr	OmyMORG12C_0050	reference	UPSALM	C	C	A	A	T	G	C	C	C	C	T	G	A	A	T	T	T	G	G	G	C	C	T	T	G	G	T	C	A	G	G	G	T	T	G	G	T	T	T	C	C	C	G	G	C	C
Newsome_Cr	OmyNEWS12C_0001	reference	SFCLWR	T	T	A	A	T	G	A	C	T	C	T	G	A	G	T	C	T	T	A	G	T	C	T	T	G	G	C	C	A	G	A	A	T	G	C	C	T	T	T	C	C	C	G	G	T	C
Newsome_Cr	OmyNEWS12C_0003	reference	SFCLWR	T	C	A	A	G	G	C	C	C	C	T	G	G	G	T	C	T	G	A	G	T	C	T	T	G	G	T	C	A	A	A	G	T	G	G	G	T	T	T	C	C	C	G	G	T	C
Newsome_Cr	OmyNEWS12C_0004	reference	SFCLWR	T	T	G	A	G	G	A	C	T	C	G	G	A	G	C	C	T	T	A	G	C	C	T	T	G	G	C	C	A	G	A	A	T	T	G	G	T	C	C	C	C	C	G	G	T	C
Newsome_Cr	OmyNEWS12C_0005	reference	SFCLWR	T	C	A	A	T	G	A	C	T	C	T	G	A	G	T	T	T	G	G	G	C	C	T	G	A	G	T	C	G	G	A	A	G	G	G	G	T	T	C	C	C	C	A	G	T	C
Newsome_Cr	OmyNEWS12C_0006	reference	SFCLWR	T	C	G	A	G	G	A	C	T	C	T	T	A	G	T	T	G	G	G	G	C	C	T	G	A	G	T	C	A	G	G	G	T	G	C	G	T	T	T	C	C	C	A	G	T	C
Newsome_Cr	OmyNEWS12C_0007	reference	SFCLWR	T	C	A	A	G	G	A	C	T	C	G	G	A	G	C	C	T	G	A	G	C	C	T	T	G	G	C	C	A	G	A	G	T	T	C	G	T	T	T	C	C	C	G	G	T	C
Newsome_Cr	OmyNEWS12C_0008	reference	SFCLWR	T	T	G	G	G	G	C	C	T	C	G	G	G	G	T	T	T	G	G	G	T	C	G	G	G	G	C	C	A	G	G	G	G	G	C	C	T	T	C	C	C	C	G	G	T	T
Newsome_Cr	OmyNEWS12C_0009	reference	SFCLWR	T	C	A	A	T	G	A	C	C	C	G	G	A	A	T	T	T	T	G	G	T	C	T	T	A	G	C	C	A	G	G	G	T	G	C	G	T	C	T	T	C	C	G	G	C	C
Newsome_Cr	OmyNEWS12C_0010	reference	SFCLWR	T	T	A	A	T	G	C	C	T	T	G	G	G	G	T	T	T	T	A	G	C	C	T	T	G	G	C	C	G	G	0	0	T	T	C	G	T	C	C	C	C	C	G	G	T	C
Newsome_Cr	OmyNEWS12C_0011	reference	SFCLWR	C	C	G	A	T	T	C	C	T	C	T	G	A	G	T	T	T	G	A	A	C	C	T	G	G	G	T	C	A	G	G	G	T	G	C	C	T	T	C	C	T	C	G	G	T	C
Newsome_Cr	OmyNEWS12C_0012	reference	SFCLWR	T	C	G	A	G	G	A	C	T	C	T	G	A	G	C	C	T	G	A	A	C	C	T	G	G	G	T	T	A	G	A	G	T	T	G	G	T	T	C	C	C	C	G	G	T	C
Newsome_Cr	OmyNEWS12C_0013	reference	SFCLWR	T	C	G	A	T	T	A	C	T	C	T	G	A	G	T	T	G	G	G	G	C	C	T	G	A	G	T	C	A	A	A	A	T	T	G	G	T	C	T	C	C	C	G	G	C	C
Newsome_Cr	OmyNEWS12C_0014	reference	SFCLWR	T	C	G	A	G	G	C	C	T	T	T	G	A	G	T	C	T	G	A	A	C	C	T	G	G	G	T	C	G	G	A	A	T	T	G	G	T	C	C	C	C	C	G	G	T	C
Newsome_Cr	OmyNEWS12C_0016	reference	SFCLWR	T	T	A	A	T	T	A	C	T	C	T	G	A	G	T	T	T	G	A	A	C	C	T	G	G	G	C	C	G	G	A	G	T	T	G	G	T	C	C	C	C	C	G	G	C	C
Newsome_Cr	OmyNEWS12C_0017	reference	SFCLWR	T	T	A	A	G	G	A	A	T	T	T	G	0	0	T	T	T	T	0	0	C	C	T	G	A	G	0	0	A	G	A	G	T	T	0	0	T	T	C	C	C	C	A	G	T	C
Newsome_Cr	OmyNEWS12C_0018	reference	SFCLWR	T	T	A	A	T	G	A	C	T	T	T	G	A	G	T	C	T	G	A	G	C	C	T	G	A	A	C	C	A	G	G	G	T	T	C	G	T	C	T	C	C	C	A	G	T	C
Newsome_Cr	OmyNEWS12C_0019	reference	SFCLWR	T	C	A	A	T	G	A	A	C	C	T	T	A	A	T	C	T	G	A	G	C	C	T	T	G	G	T	T	A	G	A	A	T	T	G	G	T	T	T	C	C	C	G	G	T	C
Newsome_Cr	OmyNEWS12C_0020	reference	SFCLWR	T	T	G	A	T	G	C	C	C	C	G	G	A	G	T	T	T	T	A	A	C	C	G	G	G	G	C	C	G	G	A	A	T	T	G	G	T	C	C	C	C	C	G	G	C	C
Newsome_Cr	OmyNEWS12C_0021	reference	SFCLWR	T	C	A	A	G	G	C	C	T	T	0	0	G	G	T	T	T	G	G	G	T	C	T	G	G	G	C	C	A	A	A	G	T	G	C	C	T	T	C	C	C	C	G	G	T	T
Newsome_Cr	OmyNEWS12C_0022	reference	SFCLWR	T	T	A	A	T	G	A	A	T	T	T	G	A	A	T	T	T	T	A	A	C	C	T	T	G	G	T	C	A	G	A	G	T	G	C	G	T	T	C	C	C	C	A	G	T	C
Newsome_Cr	OmyNEWS12C_0023	reference	SFCLWR	T	T	G	A	T	G	C	C	T	C	G	G	A	G	T	T	T	G	A	G	C	C	T	T	G	G	T	C	A	G	A	A	T	T	G	G	T	T	T	C	C	C	G	G	C	C
Newsome_Cr	OmyNEWS12C_0024	reference	SFCLWR	T	T	A	A	T	G	A	C	T	T	T	G	A	A	T	T	T	T	A	A	C	C	G	G	A	G	T	T	A	G	G	G	T	T	C	G	T	T	C	C	C	C	A	G	T	C
Newsome_Cr	OmyNEWS12C_0025	reference	SFCLWR	T	T	G	A	G	G	C	C	T	T	G	G	0	0	C	C	T	G	A	A	C	C	T	T	G	G	T	C	A	G	A	A	T	T	C	G	T	T	T	C	C	C	G	G	C	C
Newsome_Cr	OmyNEWS12C_0026	reference	SFCLWR	T	T	A	A	G	G	A	A	T	C	T	G	A	G	T	T	T	G	A	G	C	C	T	G	G	G	C	C	A	A	A	G	T	T	G	G	C	C	T	C	C	C	G	G	T	T
Newsome_Cr	OmyNEWS12C_0027	reference	SFCLWR	T	C	G	A	G	G	A	C	T	C	G	G	A	G	T	C	T	G	A	G	C	C	T	G	G	G	C	C	A	A	A	A	T	T	G	G	T	C	C	C	C	C	G	G	T	C
Newsome_Cr	OmyNEWS12C_0028	reference	SFCLWR	T	T	G	G	G	G	A	C	T	C	G	G	G	G	T	C	T	T	A	G	C	C	G	G	G	G	T	C	A	G	A	G	T	G	G	G	T	T	C	C	C	C	G	G	T	C
Newsome_Cr	OmyNEWS12C_0029	reference	SFCLWR	T	C	G	A	T	T	A	A	C	C	T	G	G	G	T	T	T	G	A	G	C	C	T	T	G	G	T	T	A	G	G	G	T	G	C	C	T	T	T	C	C	C	G	G	T	C
Newsome_Cr	OmyNEWS12C_0030	reference	SFCLWR	T	T	G	A	G	G	A	C	T	C	T	T	G	G	T	C	G	G	G	G	C	C	G	G	G	G	T	C	G	G	A	G	T	G	C	G	T	T	T	C	C	C	G	G	T	T
Newsome_Cr	OmyNEWS12C_0031	reference	SFCLWR	T	T	A	A	G	G	C	C	T	C	T	G	A	G	T	T	G	G	A	G	C	C	T	T	G	G	C	C	A	A	A	G	G	G	C	C	T	T	T	T	C	C	G	G	T	C
Newsome_Cr	OmyNEWS12C_0032	reference	SFCLWR	T	C	A	A	T	G	A	C	T	T	T	G	A	G	T	T	T	G	A	A	C	C	T	T	G	G	C	C	A	G	A	G	T	G	C	G	T	T	T	C	C	C	G	G	T	C
Newsome_Cr	OmyNEWS12C_0033	reference	SFCLWR	T	T	A	A	T	G	A	C	T	T	T	G	A	G	T	T	T	T	A	G	C	C	G	G	A	G	T	C	A	G	A	G	T	T	C	G	T	C	T	C	C	C	A	G	T	T
Newsome_Cr	OmyNEWS12C_0034	reference	SFCLWR	C	C	A	A	T	T	C	C	T	T	T	T	A	G	T	T	G	G	A	G	C	C	T	T	G	G	C	C	A	A	G	G	T	T	C	C	T	T	T	C	T	C	G	G	T	C
Newsome_Cr	OmyNEWS12C_0035	reference	SFCLWR	T	C	A	A	G	G	A	C	T	C	T	G	G	G	T	T	G	G	G	G	C	C	T	G	G	G	T	C	A	G	A	A	T	G	C	C	T	T	C	C	C	C	G	G	T	C
Newsome_Cr	OmyNEWS12C_0036	reference	SFCLWR	T	T	G	A	G	G	A	C	T	T	T	G	A	G	T	C	T	G	A	A	C	C	T	G	G	G	T	T	A	G	A	G	T	T	C	G	T	T	T	C	C	C	G	G	T	C
Newsome_Cr	OmyNEWS12C_0037	reference	SFCLWR	T	C	A	A	T	G	A	C	T	C	T	G	A	A	T	C	T	T	G	G	T	C	T	G	G	G	T	C	A	G	A	G	T	G	G	G	T	T	C	C	C	C	G	G	T	C
Newsome_Cr	OmyNEWS12C_0038	reference	SFCLWR	C	C	A	A	G	G	C	C	T	C	T	G	A	G	T	C	G	G	G	G	C	C	T	G	G	G	C	C	A	G	A	A	T	G	C	C	T	T	T	C	C	C	G	G	T	T
Newsome_Cr	OmyNEWS12C_0039	reference	SFCLWR	T	T	A	A	G	G	C	C	T	T	T	G	A	G	T	C	T	G	A	G	C	C	T	T	G	G	T	C	A	G	A	A	T	G	C	C	T	T	T	C	C	C	G	G	T	C
Newsome_Cr	OmyNEWS12C_0040	reference	SFCLWR	T	C	G	A	T	G	A	A	C	C	T	G	A	G	T	T	T	T	A	G	C	C	T	T	G	G	C	C	A	G	A	G	T	G	C	C	T	T	C	C	C	C	G	G	T	C
Newsome_Cr	OmyNEWS12C_0041	reference	SFCLWR	T	T	G	A	T	G	A	C	T	C	G	G	G	G	T	T	T	G	A	G	C	C	T	G	G	G	C	C	A	G	G	G	T	T	C	G	T	T	C	C	C	C	G	G	T	C
Newsome_Cr	OmyNEWS12C_0042	reference	SFCLWR	T	T	A	A	T	G	A	A	T	T	T	G	A	A	T	T	T	T	A	G	C	C	T	G	G	G	T	C	A	G	A	G	T	G	C	G	T	C	C	C	C	C	A	G	T	C
Newsome_Cr	OmyNEWS12C_0043	reference	SFCLWR	T	C	G	G	G	G	C	C	T	C	T	T	A	G	T	C	T	G	A	G	C	C	T	G	G	G	T	T	A	G	G	G	T	G	C	G	T	C	T	C	C	C	G	G	T	C
Newsome_Cr	OmyNEWS12C_0044	reference	SFCLWR	T	T	A	A	G	G	C	C	T	C	T	G	A	G	T	C	G	G	G	G	C	C	T	T	G	G	C	C	G	G	G	G	T	G	C	G	T	C	C	C	C	C	A	G	T	C
Newsome_Cr	OmyNEWS12C_0045	reference	SFCLWR	C	C	A	A	T	T	A	C	T	C	T	T	G	G	T	T	G	G	A	G	C	C	T	T	G	G	C	C	A	A	A	G	T	T	C	C	T	T	T	C	T	C	G	G	T	T
Newsome_Cr	OmyNEWS12C_0046	reference	SFCLWR	T	C	A	A	G	G	A	C	T	C	T	G	A	G	C	C	T	T	G	G	C	C	T	T	G	G	T	C	G	G	A	G	T	G	C	G	T	T	T	C	C	C	G	G	T	T
Newsome_Cr	OmyNEWS12C_0047	reference	SFCLWR	T	T	A	A	G	G	A	C	C	C	G	G	G	G	T	C	T	G	0	0	C	C	T	T	G	G	T	C	A	G	A	G	T	G	C	C	T	T	T	C	C	C	G	G	T	C
Newsome_Cr	OmyNEWS12C_0048	reference	SFCLWR	T	C	G	A	G	G	A	C	C	C	T	T	A	G	T	T	G	G	A	A	C	C	T	G	G	G	T	C	A	G	G	G	T	G	C	G	T	T	T	T	C	C	G	G	T	C
Newsome_Cr	OmyNEWS12C_0049	reference	SFCLWR	C	C	A	A	T	T	C	C	T	C	T	G	A	G	T	T	G	G	A	G	C	C	T	G	G	G	T	C	A	G	G	G	T	G	G	G	T	T	C	C	T	C	G	G	T	T
Newsome_Cr	OmyNEWS12C_0050	reference	SFCLWR	T	T	G	A	T	G	C	C	C	C	T	G	G	G	T	C	T	T	A	A	C	C	T	T	A	G	T	C	G	G	A	A	T	T	G	G	T	C	C	C	C	C	G	G	C	C
NF_Salmon_R	OmyNFSR10C_0001	reference	UPSALM	T	C	G	A	T	G	A	C	T	C	T	G	A	G	C	C	G	G	G	G	T	T	T	T	G	G	T	C	G	G	A	G	T	G	C	G	T	T	T	C	C	C	A	G	T	C
NF_Salmon_R	OmyNFSR10C_0002	reference	UPSALM	T	C	G	A	T	G	C	C	C	C	G	G	A	A	T	T	T	G	0	0	C	C	T	T	G	G	C	C	A	A	G	G	T	G	C	G	T	T	C	C	C	C	A	G	C	C
NF_Salmon_R	OmyNFSR10C_0003	reference	UPSALM	T	T	A	A	T	G	C	C	T	C	G	G	0	0	C	C	T	G	0	0	T	C	T	T	G	G	C	C	A	G	A	A	T	G	C	C	C	C	C	C	T	C	G	G	T	C
NF_Salmon_R	OmyNFSR10C_0004	reference	UPSALM	T	C	G	A	G	G	A	A	T	C	T	T	A	G	T	C	T	G	0	0	T	C	T	T	A	A	C	C	A	G	A	A	T	T	C	C	T	T	T	C	C	C	A	G	T	C
NF_Salmon_R	OmyNFSR10C_0005	reference	UPSALM	C	C	G	A	T	G	C	C	T	C	T	G	G	G	T	C	T	G	0	0	T	T	T	T	A	A	C	C	A	G	G	G	T	G	C	G	T	C	T	C	T	C	G	G	T	T
NF_Salmon_R	OmyNFSR10C_0006	reference	UPSALM	T	T	A	A	G	G	C	C	C	C	T	G	A	A	T	C	T	T	0	0	T	C	G	G	G	G	T	T	A	G	A	G	T	T	C	C	T	T	C	C	T	C	A	G	C	C
NF_Salmon_R	OmyNFSR10C_0007	reference	UPSALM	T	T	A	A	G	G	C	C	T	C	T	G	G	G	C	C	T	G	G	G	C	C	T	G	A	G	T	T	A	A	A	G	T	T	C	C	C	C	T	T	C	C	A	G	T	T
NF_Salmon_R	OmyNFSR10C_0008	reference	UPSALM	T	C	G	A	G	G	A	C	C	C	T	G	A	G	C	C	G	G	0	0	T	C	T	G	A	G	T	T	A	G	A	G	T	G	C	G	T	T	T	T	C	C	G	G	C	C
NF_Salmon_R	OmyNFSR10C_0009	reference	UPSALM	T	C	G	A	T	G	A	C	T	C	G	G	0	0	T	C	G	G	0	0	T	T	T	G	G	G	T	T	A	A	A	G	T	T	C	G	T	T	T	T	C	C	A	G	T	C
NF_Salmon_R	OmyNFSR10C_0011	reference	UPSALM	T	C	G	G	T	G	A	C	T	C	T	G	G	G	T	C	T	G	0	0	C	C	G	G	A	G	T	T	A	G	A	G	T	G	C	C	T	C	C	C	T	C	G	G	T	C
NF_Salmon_R	OmyNFSR10C_0012	reference	UPSALM	T	T	G	A	T	T	A	C	T	C	G	G	G	G	T	T	T	G	A	A	C	C	T	G	G	G	T	C	A	G	G	G	T	G	C	G	T	T	T	C	T	T	G	G	C	C
NF_Salmon_R	OmyNFSR10C_0013	reference	UPSALM	T	T	G	A	G	G	A	C	T	T	T	T	A	G	T	C	T	G	G	G	C	C	T	T	G	G	T	C	G	G	A	G	T	T	C	C	T	T	T	C	C	C	A	G	T	C
NF_Salmon_R	OmyNFSR10C_0014	reference	UPSALM	T	C	G	A	T	G	A	A	T	C	T	G	A	A	T	C	T	G	0	0	C	C	T	T	G	G	C	C	A	G	A	G	T	G	C	C	T	T	C	C	C	C	G	G	T	C
NF_Salmon_R	OmyNFSR10C_0015	reference	UPSALM	C	C	A	A	T	G	A	A	T	C	T	G	G	G	T	T	G	G	G	G	C	C	G	G	G	G	T	T	A	G	A	G	T	T	C	G	T	T	C	C	C	C	A	G	T	T
NF_Salmon_R	OmyNFSR10C_0016	reference	UPSALM	T	C	G	A	G	G	C	C	T	C	G	G	A	G	C	C	T	G	0	0	C	C	T	T	G	G	T	C	A	G	G	G	G	G	C	G	T	C	C	C	C	C	G	G	T	T
NF_Salmon_R	OmyNFSR10C_0017	reference	UPSALM	T	T	G	A	G	G	C	C	T	T	G	G	A	A	T	C	T	G	G	G	T	C	T	G	A	G	T	T	A	G	A	A	T	G	G	G	T	T	T	T	C	C	A	G	T	C
NF_Salmon_R	OmyNFSR10C_0018	reference	UPSALM	T	C	G	A	G	G	C	C	T	T	G	G	0	0	T	C	T	G	G	G	C	C	T	G	A	A	C	C	G	G	A	G	T	G	C	G	T	T	T	T	C	C	A	A	C	C
NF_Salmon_R	OmyNFSR10C_0019	reference	UPSALM	T	C	A	A	G	G	A	C	C	C	G	G	A	A	T	T	T	T	0	0	C	C	T	G	A	A	C	C	A	G	A	G	T	G	C	G	T	C	T	C	C	C	A	A	T	C
NF_Salmon_R	OmyNFSR10C_0021	reference	UPSALM	T	T	A	A	T	G	A	A	T	C	G	G	G	G	T	T	T	G	0	0	T	C	T	T	A	G	T	C	A	G	G	G	T	T	C	G	T	T	C	C	C	C	G	G	C	C
NF_Salmon_R	OmyNFSR10C_0022	reference	UPSALM	T	T	A	A	G	G	C	C	T	T	T	T	G	G	C	C	G	G	0	0	C	C	T	G	A	G	T	T	A	A	A	G	T	G	C	G	T	T	T	T	C	C	A	G	T	T
NF_Salmon_R	OmyNFSR10C_0023	reference	UPSALM	T	T	A	A	G	G	C	C	T	T	G	G	A	A	C	C	T	G	0	0	T	C	G	G	A	G	T	C	A	G	G	G	T	G	C	G	T	T	C	C	C	C	G	G	C	C
NF_Salmon_R	OmyNFSR10C_0024	reference	UPSALM	T	T	G	A	G	G	C	C	C	C	G	G	A	A	C	C	T	G	0	0	T	C	T	T	G	G	T	C	G	G	A	G	T	G	C	G	T	C	T	C	C	C	A	G	T	C
NF_Salmon_R	OmyNFSR10C_0025	reference	UPSALM	C	C	A	A	T	G	C	C	C	C	G	G	G	G	C	C	G	G	0	0	C	C	T	G	A	G	T	C	A	A	A	G	T	G	C	C	T	C	T	C	T	C	A	A	T	C
NF_Salmon_R	OmyNFSR10C_0026	reference	UPSALM	T	C	G	G	G	G	A	A	T	C	G	G	G	G	T	C	T	G	G	G	T	C	T	G	A	G	T	C	A	A	A	G	T	G	C	C	T	C	C	C	C	C	G	G	T	C
NF_Salmon_R	OmyNFSR10C_0027	reference	UPSALM	T	C	G	A	T	G	A	C	0	0	G	G	A	G	C	C	G	G	0	0	T	C	T	G	A	G	C	C	A	G	A	G	G	G	C	G	T	T	T	C	T	C	G	G	T	C
NF_Salmon_R	OmyNFSR10C_0028	reference	UPSALM	T	C	G	A	G	G	C	C	T	T	G	G	G	G	C	C	G	G	G	G	T	C	T	G	A	A	T	T	G	G	A	G	T	T	C	G	T	T	T	C	C	C	G	G	T	C
NF_Salmon_R	OmyNFSR10C_0029	reference	UPSALM	T	C	G	G	T	G	A	C	T	C	T	G	A	G	T	T	T	G	0	0	T	C	T	T	G	G	T	C	A	G	A	G	T	T	C	G	T	T	T	C	T	C	G	G	T	T
NF_Salmon_R	OmyNFSR10C_0030	reference	UPSALM	T	T	G	A	G	G	C	C	T	T	T	G	0	0	T	C	T	G	0	0	C	C	G	G	A	G	T	T	A	G	A	A	T	G	C	C	T	T	T	C	C	C	A	G	C	C
NF_Salmon_R	OmyNFSR10C_0031	reference	UPSALM	C	C	G	G	G	G	C	C	T	T	G	G	0	0	T	C	T	G	0	0	C	C	T	T	A	G	T	T	G	G	G	G	T	T	C	C	T	C	T	C	T	T	G	G	T	T
NF_Salmon_R	OmyNFSR10C_0032	reference	UPSALM	C	C	G	A	T	G	A	C	T	C	T	G	G	G	T	C	G	G	G	G	T	C	G	G	G	G	C	C	A	A	A	G	T	G	C	G	T	T	C	C	T	C	G	G	T	C
NF_Salmon_R	OmyNFSR10C_0033	reference	UPSALM	T	C	G	A	G	G	A	A	T	C	T	G	A	G	T	T	T	G	0	0	T	C	T	G	A	G	T	T	G	G	A	G	T	G	C	C	T	T	T	C	C	C	A	G	T	C
NF_Salmon_R	OmyNFSR10C_0034	reference	UPSALM	C	C	G	A	G	G	A	A	T	C	T	G	0	0	C	C	T	T	0	0	T	C	T	T	A	G	T	C	G	G	G	G	T	G	C	G	T	T	T	C	T	T	A	G	T	T
NF_Salmon_R	OmyNFSR10C_0035	reference	UPSALM	C	C	G	A	T	G	C	C	C	C	T	G	G	G	T	T	T	G	0	0	C	C	T	T	A	G	T	C	A	G	A	G	T	G	C	C	T	T	T	T	C	C	A	G	T	C
NF_Salmon_R	OmyNFSR10C_0036	reference	UPSALM	C	C	A	A	T	G	C	C	C	C	G	G	A	A	C	C	G	G	G	G	C	C	T	G	A	A	T	T	A	G	A	G	G	G	G	G	T	T	C	C	T	C	A	A	T	C
NF_Salmon_R	OmyNFSR10C_0037	reference	UPSALM	T	T	G	A	T	G	A	A	T	C	T	G	G	G	T	C	T	G	G	G	T	C	T	T	A	G	T	C	G	G	A	G	T	T	C	C	T	C	C	C	C	C	A	G	T	T
NF_Salmon_R	OmyNFSR10C_0038	reference	UPSALM	T	C	0	0	G	G	A	C	C	C	G	G	G	G	C	C	G	G	0	0	C	C	T	G	G	G	T	C	A	G	G	G	G	G	C	G	T	C	T	T	C	C	G	G	T	T
NF_Salmon_R	OmyNFSR10C_0039	reference	UPSALM	T	C	G	A	G	G	C	C	T	T	T	G	G	G	T	T	T	T	0	0	C	C	T	G	A	G	T	C	A	G	A	G	T	G	C	G	T	C	T	C	C	C	A	G	T	C
NF_Salmon_R	OmyNFSR10C_0040	reference	UPSALM	C	C	G	A	G	G	A	C	T	C	T	T	A	G	C	C	G	G	0	0	C	C	T	G	A	G	T	C	A	A	A	A	T	G	C	G	T	T	T	T	T	C	G	G	T	T
NF_Salmon_R	OmyNFSR10C_0041	reference	UPSALM	C	C	G	A	T	G	C	C	C	C	T	G	A	A	C	C	G	G	0	0	C	C	T	T	A	A	T	C	G	G	A	G	T	G	C	G	T	T	C	C	T	T	G	G	C	C
NF_Salmon_R	OmyNFSR10C_0042	reference	UPSALM	T	T	G	A	G	G	A	C	T	C	G	G	G	G	T	C	G	G	0	0	T	C	T	G	A	G	T	C	A	G	G	G	T	T	C	G	T	C	T	C	T	C	A	G	C	C
NF_Salmon_R	OmyNFSR10C_0043	reference	UPSALM	C	C	A	A	G	G	A	A	T	T	G	G	A	G	T	T	T	G	0	0	C	C	G	G	A	G	C	C	A	G	A	G	T	T	C	C	T	T	C	C	C	C	G	G	T	T
NF_Salmon_R	OmyNFSR10C_0044	reference	UPSALM	T	T	G	G	G	G	A	A	C	C	T	G	A	G	T	C	T	T	0	0	T	C	T	G	A	G	T	T	A	A	A	G	T	T	G	G	T	T	T	C	T	C	G	G	T	C
NF_Salmon_R	OmyNFSR10C_0045	reference	UPSALM	T	T	G	G	T	G	A	C	T	C	T	G	A	A	C	C	0	0	0	0	C	C	T	G	G	G	T	C	A	G	A	G	G	G	G	G	T	T	T	C	T	C	A	A	C	C
NF_Salmon_R	OmyNFSR10C_0046	reference	UPSALM	T	T	G	A	T	G	C	C	T	C	T	G	A	A	C	C	G	G	0	0	T	C	T	T	A	G	C	C	A	A	G	G	T	G	C	G	T	T	T	C	T	C	G	G	T	T
NF_Salmon_R	OmyNFSR10C_0047	reference	UPSALM	T	T	G	A	G	G	A	C	C	C	G	G	G	G	T	T	T	T	0	0	T	C	T	T	G	G	T	C	A	G	G	G	T	T	C	C	T	T	T	T	T	C	A	G	T	T
NF_Salmon_R	OmyNFSR10C_0048	reference	UPSALM	C	C	A	A	G	G	A	C	C	C	G	G	A	A	T	T	T	G	0	0	T	C	T	G	G	G	T	C	A	A	A	G	T	T	C	C	T	T	T	C	T	C	A	A	T	T
NF_Salmon_R	OmyNFSR10C_0049	reference	UPSALM	T	T	G	A	G	G	C	C	T	C	G	G	A	G	C	C	T	G	0	0	C	C	T	T	G	G	T	C	A	A	A	G	T	T	C	C	T	C	T	C	C	C	G	G	C	C
NF_Salmon_R	OmyNFSR10C_0050	reference	UPSALM	T	T	A	A	G	G	A	C	T	C	T	G	A	G	T	C	T	T	0	0	T	C	T	T	A	A	T	T	A	A	A	G	G	G	G	G	T	T	C	C	C	C	A	G	T	C
NF_Salmon_R	OmyNFSR10C_0051	reference	UPSALM	T	C	A	A	T	G	A	C	T	C	T	T	A	A	T	C	T	G	0	0	C	C	T	G	A	G	T	C	A	A	A	G	T	T	C	C	T	C	C	C	T	C	G	G	C	C
NF_Salmon_R	OmyNFSR10C_0052	reference	UPSALM	T	T	A	A	G	G	A	C	T	T	T	G	A	G	T	C	T	T	0	0	C	C	T	T	A	G	T	T	A	G	G	G	T	T	C	C	T	T	T	C	C	C	G	G	T	T
NF_Salmon_R	OmyNFSR10C_0053	reference	UPSALM	T	C	A	A	G	G	C	C	T	C	T	G	A	A	T	C	G	G	A	G	C	C	T	G	A	G	T	C	A	G	A	G	T	G	C	C	T	C	C	C	C	C	G	G	T	T
NF_Salmon_R	OmyNFSR10C_0054	reference	UPSALM	T	C	G	A	T	G	C	C	C	C	T	T	G	G	T	C	T	G	G	G	C	C	T	T	A	G	T	C	A	G	A	A	T	G	C	C	T	T	T	T	C	C	A	A	T	T
NF_Salmon_R	OmyNFSR10C_0055	reference	UPSALM	T	C	G	A	G	G	C	C	T	T	T	G	A	A	T	T	T	G	A	A	T	C	T	G	A	G	T	C	A	G	G	G	T	T	C	G	T	C	C	C	C	C	A	G	T	T
NF_Salmon_R	OmyNFSR10C_0056	reference	UPSALM	T	C	G	A	G	G	C	C	T	T	T	T	G	G	T	C	T	G	A	G	T	C	T	T	A	G	T	C	A	G	G	G	T	T	C	C	T	T	T	C	C	C	A	G	T	C
NF_Salmon_R	OmyNFSR10C_0057	reference	UPSALM	C	C	G	A	T	G	A	A	T	T	G	G	0	0	T	C	T	G	A	G	T	C	T	T	G	G	T	C	A	G	A	G	T	G	C	G	T	T	T	T	C	C	G	G	T	C
NF_Salmon_R	OmyNFSR10C_0058	reference	UPSALM	T	T	A	A	G	G	A	C	T	C	G	G	A	G	T	T	G	G	A	G	T	C	T	T	A	G	T	C	A	G	A	A	T	G	C	G	T	T	T	T	T	C	A	G	T	C
NF_Salmon_R	OmyNFSR10C_0059	reference	UPSALM	T	C	G	A	T	G	A	C	T	C	G	G	0	0	T	C	T	G	A	G	T	C	T	G	G	G	C	C	G	G	G	G	T	T	C	C	T	T	T	C	C	C	A	G	T	T
NF_Salmon_R	OmyNFSR10C_0060	reference	UPSALM	C	C	G	A	G	G	A	C	T	T	T	G	0	0	T	T	T	T	0	0	C	C	T	T	A	G	0	0	A	G	A	A	T	G	C	C	T	T	T	T	C	C	A	G	C	C
NF_Salmon_R	OmyNFSR10C_0061	reference	UPSALM	T	C	G	A	G	G	A	C	C	C	G	G	A	A	T	C	T	G	G	G	C	C	G	G	G	G	T	T	A	G	A	A	T	T	C	C	T	T	T	C	C	C	A	G	T	C
NF_Salmon_R	OmyNFSR10C_0062	reference	UPSALM	T	C	G	A	G	G	C	C	T	C	G	G	A	G	T	T	T	G	A	G	T	C	G	G	A	G	C	C	A	G	G	G	T	G	C	C	T	T	T	C	C	C	G	G	T	C
NF_Salmon_R	OmyNFSR10C_0063	reference	UPSALM	C	C	G	A	G	G	C	C	C	C	G	G	0	0	T	T	T	G	A	G	T	C	T	T	A	G	T	C	G	G	A	G	T	G	C	C	T	T	T	T	C	C	G	G	T	C
NF_Salmon_R	OmyNFSR10C_0064	reference	UPSALM	T	T	G	A	G	G	C	C	T	C	T	G	A	G	T	C	T	G	A	A	C	C	T	G	A	G	T	C	A	A	A	A	T	G	C	G	T	C	T	C	T	T	G	G	C	C
NF_Salmon_R	OmyNFSR10C_0065	reference	UPSALM	C	C	G	A	G	G	A	A	T	C	G	G	A	G	T	C	G	G	A	A	T	C	G	G	A	G	T	C	A	G	G	G	G	G	C	G	T	C	C	C	C	C	G	G	T	C
NF_Salmon_R	OmyNFSR10C_0066	reference	UPSALM	T	C	A	A	T	G	A	C	T	C	T	G	A	G	T	T	G	G	A	G	C	C	T	G	A	G	T	C	G	G	A	G	T	G	C	G	T	T	T	C	C	C	G	G	T	C
NF_Salmon_R	OmyNFSR10C_0067	reference	UPSALM	C	C	A	A	G	G	C	C	T	C	G	G	A	A	T	C	G	G	G	G	C	C	T	G	A	G	C	C	A	A	A	A	G	G	C	G	T	T	C	C	C	C	A	G	T	C
NF_Salmon_R	OmyNFSR10C_0068	reference	UPSALM	T	T	G	G	G	G	C	C	T	C	T	G	A	G	C	C	T	G	G	G	C	C	T	G	G	G	C	C	A	A	A	G	T	G	C	C	T	T	C	C	T	T	G	G	T	C
NF_Salmon_R	OmyNFSR10C_0069	reference	UPSALM	T	T	G	A	G	G	C	C	T	C	T	T	G	G	T	C	T	T	A	G	C	C	T	G	A	G	T	C	A	G	G	G	T	G	C	G	T	T	T	T	T	C	G	G	C	C
NF_Salmon_R	OmyNFSR10C_0070	reference	UPSALM	C	C	G	G	G	G	A	C	T	T	T	G	A	G	T	T	T	T	A	A	C	C	T	T	A	A	T	T	G	G	A	A	T	T	C	C	T	T	T	C	C	C	A	G	T	C
NF_Salmon_R	OmyNFSR10C_0071	reference	UPSALM	T	C	G	A	G	G	A	C	T	C	G	G	0	0	C	C	T	G	A	A	C	C	G	G	G	G	T	C	A	A	G	G	T	G	G	G	C	C	C	C	C	C	A	G	C	C
NF_Salmon_R	OmyNFSR10C_0072	reference	UPSALM	T	T	G	G	T	G	A	C	T	C	T	G	A	A	T	C	G	G	A	G	T	C	T	G	A	G	T	T	A	A	A	A	T	G	C	G	T	C	C	C	C	C	G	G	T	C
NF_Salmon_R	OmyNFSR10C_0073	reference	UPSALM	T	T	G	A	T	G	C	C	C	C	G	G	0	0	T	T	G	G	A	G	C	C	T	T	A	G	T	C	A	A	G	G	T	T	C	G	T	T	T	T	T	C	G	G	T	C
NF_Salmon_R	OmyNFSR10C_0074	reference	UPSALM	T	C	G	G	T	G	C	C	T	T	T	T	A	G	T	T	T	G	G	G	C	C	T	G	A	G	T	C	G	G	A	G	T	G	C	G	T	T	C	C	C	C	G	G	T	C
NF_Salmon_R	OmyNFSR10C_0075	reference	UPSALM	T	T	A	A	G	G	A	C	T	C	G	G	A	G	C	C	G	G	A	G	C	C	T	G	A	G	C	C	A	G	G	G	T	T	C	G	T	T	T	C	T	C	A	A	C	C
NF_Salmon_R	OmyNFSR10C_0076	reference	UPSALM	C	C	A	A	T	G	C	C	T	C	T	G	A	G	T	C	T	G	0	0	C	C	T	G	A	G	T	T	A	A	G	G	T	G	C	C	T	T	T	T	T	C	A	G	T	C
NF_Salmon_R	OmyNFSR10C_0077	reference	UPSALM	T	T	G	G	T	G	C	C	T	C	G	G	A	G	0	0	T	G	A	G	T	C	T	T	G	G	T	T	A	A	G	G	T	T	C	G	T	T	C	C	T	C	A	G	T	T
NF_Salmon_R	OmyNFSR10C_0078	reference	UPSALM	T	C	A	A	G	G	C	C	T	C	T	G	A	A	T	T	G	G	G	G	C	C	G	G	A	G	T	C	A	G	A	G	T	G	G	G	T	T	T	C	T	C	A	A	T	C
NF_Salmon_R	OmyNFSR10C_0079	reference	UPSALM	C	C	0	0	G	G	A	C	T	T	T	G	0	0	T	T	G	G	A	A	T	C	G	G	A	G	C	C	A	G	A	G	T	T	C	G	T	T	T	C	C	C	G	G	T	C
NF_Salmon_R	OmyNFSR10C_0082	reference	UPSALM	T	C	A	A	G	G	A	A	T	T	G	G	A	G	C	C	T	G	A	G	C	C	T	T	G	G	T	C	A	G	G	G	T	T	C	G	T	C	T	T	T	C	G	G	T	C
NF_Salmon_R	OmyNFSR10C_0083	reference	UPSALM	T	C	A	A	G	G	C	C	C	C	T	G	A	A	T	C	T	G	G	G	T	C	T	G	A	G	T	T	A	A	A	A	T	G	C	C	T	C	C	C	C	C	A	A	T	C
NF_Salmon_R	OmyNFSR10C_0084	reference	UPSALM	T	T	G	A	T	T	A	C	T	T	T	G	A	A	T	T	T	G	A	G	C	C	T	G	A	G	T	T	A	G	A	G	T	G	C	C	T	T	T	T	C	C	G	G	T	C
NF_Salmon_R	OmyNFSR10C_0085	reference	UPSALM	T	T	A	A	G	G	A	C	T	C	G	G	A	G	C	C	G	G	A	G	C	C	T	T	A	G	T	T	A	G	A	A	G	G	C	C	C	C	C	C	C	C	A	G	C	C
NF_Salmon_R	OmyNFSR10C_0086	reference	UPSALM	T	C	G	G	G	G	C	C	T	C	T	T	A	G	T	C	G	G	G	G	C	C	T	G	G	G	T	T	G	G	G	G	T	G	C	C	T	T	T	C	C	C	G	G	T	C
NF_Salmon_R	OmyNFSR10C_0087	reference	UPSALM	T	T	G	A	G	G	C	C	0	0	T	G	0	0	T	C	G	G	A	A	C	C	T	G	A	G	C	C	G	G	A	A	T	T	C	C	C	C	T	C	T	C	A	G	C	C
NF_Salmon_R	OmyNFSR10C_0088	reference	UPSALM	T	T	0	0	G	G	C	C	0	0	T	G	0	0	T	C	T	T	0	0	T	C	G	G	A	G	T	C	A	G	A	A	T	T	C	C	T	C	T	C	T	C	G	G	T	T
NF_Salmon_R	OmyNFSR10C_0090	reference	UPSALM	T	T	G	G	G	G	C	C	C	C	T	G	G	G	T	T	G	G	A	G	T	C	T	G	G	G	C	C	A	G	A	G	T	T	C	C	T	C	T	C	T	C	G	G	T	C
NF_Salmon_R	OmyNFSR10C_0091	reference	UPSALM	C	C	A	A	G	G	A	A	T	C	G	G	A	G	C	C	G	G	A	G	T	C	T	G	A	G	C	C	A	G	A	G	T	T	C	C	T	T	T	C	T	T	A	G	C	C
NF_Salmon_R	OmyNFSR10C_0092	reference	UPSALM	T	C	G	G	G	G	A	C	T	T	T	G	A	G	T	T	G	G	G	G	C	C	T	T	A	G	T	C	A	A	A	G	G	G	C	C	T	T	T	T	C	C	A	G	T	C
NF_Salmon_R	OmyNFSR10C_0093	reference	UPSALM	T	T	G	A	G	G	A	C	T	C	T	G	A	G	0	0	G	G	A	G	T	C	T	T	A	A	T	C	A	G	A	G	T	T	C	C	T	C	T	C	T	C	A	G	T	C
NF_Salmon_R	OmyNFSR10C_0094	reference	UPSALM	C	C	G	A	T	G	C	C	T	C	G	G	G	G	T	C	G	G	A	A	T	C	G	G	G	G	C	C	A	A	A	G	T	G	C	G	T	T	C	C	T	C	A	G	T	T
NF_Salmon_R	OmyNFSR10C_0095	reference	UPSALM	T	C	A	A	G	G	C	C	C	C	T	G	A	A	T	T	T	G	G	G	T	C	T	T	A	G	T	C	G	G	A	G	T	T	C	C	T	C	T	C	C	C	A	G	T	C
NF_Salmon_R	OmyNFSR10C_0096	reference	UPSALM	C	C	G	G	G	G	C	C	C	C	G	G	G	G	T	T	T	G	A	A	T	C	T	G	A	G	T	C	A	A	A	G	T	T	C	C	T	T	T	T	C	C	A	G	C	C
NF_Salmon_R	OmyNFSR10C_0097	reference	UPSALM	T	C	G	G	G	G	A	C	T	C	T	G	A	G	C	C	T	G	A	A	T	C	T	T	G	G	T	T	A	G	A	G	T	G	C	C	T	T	T	C	C	C	A	G	C	C
NF_Salmon_R	OmyNFSR10C_0098	reference	UPSALM	C	C	A	A	G	G	A	C	T	C	G	G	A	G	C	C	T	G	0	0	C	C	T	G	A	G	C	C	A	A	G	G	T	G	C	C	T	C	T	C	T	C	G	G	C	C
NF_Salmon_R	OmyNFSR10C_0099	reference	UPSALM	T	C	G	G	G	G	A	C	T	C	T	G	A	G	T	C	T	T	A	G	C	C	T	G	G	G	T	T	G	G	A	G	T	T	C	C	T	T	C	C	C	C	A	G	T	C
NF_Salmon_R	OmyNFSR10C_0100	reference	UPSALM	C	C	A	A	G	G	A	C	C	C	T	T	A	G	T	T	G	G	A	G	T	C	T	T	A	A	T	C	G	G	A	A	T	G	C	G	T	T	T	C	C	C	G	G	T	C
NF_Salmon_R	OmyNFSR10C_0101	reference	UPSALM	T	C	A	A	T	G	A	C	T	C	G	G	0	0	T	C	G	G	G	G	C	C	G	G	A	A	T	C	A	G	A	G	T	G	C	C	T	T	T	C	T	C	G	G	C	C
NF_Salmon_R	OmyNFSR10C_0102	reference	UPSALM	T	T	G	A	T	G	A	C	T	C	T	T	G	G	C	C	G	G	A	A	T	C	T	G	G	G	T	C	A	A	A	G	T	G	C	C	T	T	T	T	C	C	G	G	T	C
NF_Salmon_R	OmyNFSR10C_0103	reference	UPSALM	T	C	A	A	G	G	C	C	C	C	T	G	A	A	T	T	T	G	A	G	C	C	T	G	G	G	T	C	A	G	G	G	T	T	C	G	T	T	C	C	C	C	A	G	T	T
NF_Salmon_R	OmyNFSR10C_0104	reference	UPSALM	T	T	A	A	G	G	A	A	T	T	T	G	A	G	T	T	G	G	A	G	T	C	T	G	A	G	T	C	G	G	G	G	T	G	C	C	T	T	C	C	C	C	G	G	T	C
NF_Salmon_R	OmyNFSR10C_0105	reference	UPSALM	T	T	G	G	G	G	A	C	T	C	T	G	0	0	C	C	T	G	A	A	C	C	T	G	G	G	C	C	G	G	G	G	T	G	C	C	T	T	T	T	T	C	A	G	T	C
Ohara_Cr	OmyOHRA13C_0002	reference	UPCLWR	T	C	A	A	T	G	C	C	T	C	T	G	A	G	T	T	T	T	G	G	C	C	T	T	A	G	C	C	A	G	A	G	T	T	C	G	T	T	T	C	T	C	G	G	T	T
Ohara_Cr	OmyOHRA13C_0004	reference	UPCLWR	T	T	G	A	G	G	C	C	T	C	T	T	A	G	C	C	T	G	G	G	C	C	T	G	G	G	C	C	G	G	G	G	T	T	C	G	T	C	T	T	T	C	G	G	T	T
Ohara_Cr	OmyOHRA13C_0005	reference	UPCLWR	T	T	A	A	T	G	A	C	T	C	T	G	A	G	C	C	T	G	G	G	C	C	T	T	G	G	T	C	G	G	A	G	T	T	C	G	T	T	T	T	T	T	G	G	T	C
Ohara_Cr	OmyOHRA13C_0006	reference	UPCLWR	T	T	A	A	T	G	A	C	T	T	G	G	A	G	T	T	T	T	A	G	C	C	T	G	A	G	T	C	A	G	A	G	T	T	G	G	T	T	C	C	T	C	A	G	T	C
Ohara_Cr	OmyOHRA13C_0007	reference	UPCLWR	T	C	A	A	G	G	A	C	C	C	T	T	G	G	T	C	G	G	A	G	C	C	T	T	A	G	T	T	A	A	A	G	T	G	C	G	T	C	C	C	T	T	G	G	C	C
Ohara_Cr	OmyOHRA13C_0008	reference	UPCLWR	T	T	G	G	G	G	C	C	T	T	G	G	A	G	C	C	T	G	G	G	C	C	T	G	G	G	C	C	A	G	G	G	T	T	G	G	T	C	T	C	C	C	A	G	T	T
Ohara_Cr	OmyOHRA13C_0009	reference	UPCLWR	C	C	G	A	G	G	A	C	T	T	T	T	A	A	T	C	T	G	A	G	T	C	T	G	A	G	T	C	A	G	A	G	T	G	G	G	T	T	C	C	T	C	A	G	T	T
Ohara_Cr	OmyOHRA13C_0011	reference	UPCLWR	T	C	A	A	G	G	A	C	T	T	T	G	A	G	C	C	T	G	A	G	C	C	T	T	A	A	C	C	A	G	A	G	T	G	C	G	T	T	T	T	C	C	A	G	T	C
Ohara_Cr	OmyOHRA13C_0012	reference	UPCLWR	T	T	A	A	T	G	C	C	T	C	T	G	A	G	T	C	T	G	G	G	C	C	T	T	A	G	T	C	A	G	G	G	T	G	C	G	T	T	T	T	T	T	G	G	T	T
Ohara_Cr	OmyOHRA13C_0013	reference	UPCLWR	C	C	G	A	G	G	A	C	T	T	G	G	A	G	T	T	T	T	G	G	C	C	T	T	G	G	T	T	A	G	A	G	T	T	C	G	T	C	T	C	T	C	A	G	T	T
Ohara_Cr	OmyOHRA13C_0015	reference	UPCLWR	T	T	G	A	T	G	C	C	T	T	T	G	A	G	T	C	T	G	A	G	C	C	T	T	A	G	T	C	A	G	A	G	T	T	C	G	T	T	T	T	T	C	G	G	T	T
Ohara_Cr	OmyOHRA13C_0016	reference	UPCLWR	T	T	A	A	T	T	A	C	T	C	T	G	G	G	T	C	G	G	G	G	C	C	T	T	A	G	T	T	G	G	A	G	T	G	C	G	T	T	T	C	T	T	G	G	T	T
Ohara_Cr	OmyOHRA13C_0017	reference	UPCLWR	C	C	A	A	G	G	C	C	C	C	T	G	A	G	T	C	G	G	A	G	C	C	T	G	G	G	C	C	A	G	G	G	T	G	C	C	T	T	T	C	C	C	A	G	T	C
Ohara_Cr	OmyOHRA13C_0018	reference	UPCLWR	T	T	G	G	G	G	C	C	T	C	T	G	A	G	T	T	T	T	G	G	C	C	T	T	A	G	T	C	G	G	G	G	T	T	G	G	T	T	T	C	C	C	G	G	T	T
Ohara_Cr	OmyOHRA13C_0021	reference	UPCLWR	C	C	A	A	G	G	C	C	C	C	T	T	A	A	T	C	G	G	A	A	C	C	T	T	G	G	T	C	A	G	G	G	G	G	C	G	T	T	T	C	C	C	G	G	C	C
Ohara_Cr	OmyOHRA13C_0022	reference	UPCLWR	T	C	G	A	G	G	A	C	C	C	G	G	A	G	T	C	G	G	G	G	C	C	T	G	G	G	C	C	A	A	A	A	T	G	C	C	T	C	T	C	T	C	A	G	C	C
Ohara_Cr	OmyOHRA13C_0023	reference	UPCLWR	C	C	A	A	T	G	C	C	T	C	T	G	A	G	C	C	G	G	G	G	T	C	T	T	A	G	T	C	A	G	G	G	T	G	C	G	T	T	T	T	T	C	A	G	T	C
Ohara_Cr	OmyOHRA13C_0025	reference	UPCLWR	C	C	A	A	G	G	C	C	T	T	G	G	A	G	T	T	T	T	G	G	C	C	T	T	A	G	T	C	A	A	G	G	T	G	C	G	T	T	T	T	T	C	G	G	T	C
Ohara_Cr	OmyOHRA13C_0026	reference	UPCLWR	T	C	A	A	T	G	C	C	T	C	T	T	A	G	C	C	T	G	A	G	C	C	T	G	G	G	C	C	A	G	G	G	T	G	C	C	T	T	C	C	C	C	A	G	C	C
Ohara_Cr	OmyOHRA13C_0027	reference	UPCLWR	T	C	G	A	G	G	A	C	T	T	T	G	A	G	T	T	G	G	G	G	C	C	T	T	A	A	T	C	G	G	A	G	T	T	C	G	T	T	T	T	T	C	G	G	T	T
Ohara_Cr	OmyOHRA13C_0028	reference	UPCLWR	T	C	G	G	G	G	A	C	T	T	G	G	A	A	C	C	T	T	A	G	C	C	T	G	A	G	T	C	G	G	A	G	T	T	C	G	T	T	C	C	T	C	A	G	T	C
Ohara_Cr	OmyOHRA13C_0029	reference	UPCLWR	T	T	A	A	T	G	A	A	T	C	G	G	A	G	T	C	T	G	A	G	C	C	T	G	G	G	T	C	A	A	A	G	G	G	C	G	T	T	T	C	T	C	G	G	T	T
Ohara_Cr	OmyOHRA13C_0032	reference	UPCLWR	T	T	A	A	T	G	C	C	C	C	G	G	G	G	C	C	G	G	G	G	C	C	T	T	G	G	C	C	A	G	G	G	T	G	C	C	T	T	T	C	C	C	A	A	T	C
Ohara_Cr	OmyOHRA13C_0034	reference	UPCLWR	T	C	A	A	G	G	A	C	T	C	T	G	A	G	T	C	T	G	G	G	C	C	T	T	A	G	T	C	A	G	G	G	T	G	C	C	T	T	T	C	T	C	A	G	T	C
Ohara_Cr	OmyOHRA13C_0035	reference	UPCLWR	T	C	G	G	G	G	A	C	T	C	T	G	A	G	C	C	G	G	G	G	C	C	T	G	A	A	T	C	G	G	G	G	T	T	C	G	T	C	T	T	T	C	G	G	T	T
Ohara_Cr	OmyOHRA13C_0036	reference	UPCLWR	C	C	G	A	G	G	C	C	T	C	G	G	A	G	T	T	T	T	G	G	C	C	T	T	G	G	T	C	A	A	A	G	T	T	C	C	T	C	C	C	T	T	A	G	T	T
Ohara_Cr	OmyOHRA13C_0038	reference	UPCLWR	T	C	A	A	G	G	A	C	T	C	T	G	G	G	T	C	G	G	A	G	C	C	T	G	G	G	C	C	A	G	G	G	T	G	C	C	T	T	T	T	C	C	A	G	T	C
Ohara_Cr	OmyOHRA13C_0039	reference	UPCLWR	T	T	G	A	G	G	A	C	T	T	T	G	A	G	C	C	T	G	G	G	C	C	T	T	G	G	T	C	G	G	G	G	T	G	C	C	T	T	T	C	T	C	A	G	C	C
Pahsimeroi_R	OmyPAHS15S_0003	reference	UPSALM	C	C	A	A	G	G	A	A	T	C	T	T	G	G	T	C	G	G	0	0	T	C	T	T	G	G	C	C	A	A	A	A	T	G	C	C	T	T	T	C	C	C	G	G	T	C
Pahsimeroi_R	OmyPAHS15S_0004	reference	UPSALM	C	C	G	A	G	G	A	A	0	0	G	G	G	G	T	T	T	T	0	0	T	C	T	G	G	G	T	T	G	G	G	G	T	G	C	G	T	C	T	C	T	T	G	G	T	C
Pahsimeroi_R	OmyPAHS15S_0005	reference	UPSALM	T	C	G	A	G	G	C	C	C	C	T	G	G	G	T	C	T	G	0	0	T	C	T	G	A	G	C	C	G	G	A	G	T	G	C	C	T	C	T	C	C	C	G	G	C	C
Pahsimeroi_R	OmyPAHS15S_0006	reference	UPSALM	T	C	A	A	T	G	A	C	C	C	G	G	A	G	T	C	T	T	G	G	T	C	T	T	G	G	C	C	A	A	A	G	T	T	C	G	T	T	T	C	C	C	G	G	T	C
Pahsimeroi_R	OmyPAHS15S_0007	reference	UPSALM	T	C	G	A	G	G	C	C	T	T	G	G	0	0	C	C	T	T	0	0	C	C	T	T	A	G	T	T	G	G	A	G	G	G	C	G	T	T	T	T	C	C	G	G	T	C
Pahsimeroi_R	OmyPAHS15S_0008	reference	UPSALM	T	C	A	A	G	G	C	C	C	C	G	G	0	0	T	C	T	G	0	0	T	C	G	G	A	G	C	C	G	G	A	G	T	G	C	G	T	T	C	C	C	C	G	G	C	C
Pahsimeroi_R	OmyPAHS15S_0009	reference	UPSALM	T	T	G	G	G	G	A	A	T	C	G	G	A	A	0	0	G	G	0	0	T	C	T	T	A	G	T	C	G	G	A	G	G	G	C	G	T	C	C	C	T	C	A	A	C	C
Pahsimeroi_R	OmyPAHS15S_0011	reference	UPSALM	T	C	A	A	T	G	C	C	C	C	T	G	A	A	T	T	T	G	0	0	C	C	T	T	A	A	T	T	A	G	A	G	G	G	C	G	T	C	C	C	C	C	G	G	C	C
Pahsimeroi_R	OmyPAHS15S_0012	reference	UPSALM	T	C	A	A	G	G	A	C	T	C	G	G	A	G	T	C	T	G	0	0	C	C	T	G	G	G	T	C	A	G	G	G	G	G	G	G	T	T	C	C	C	C	A	G	T	T
Pahsimeroi_R	OmyPAHS15S_0013	reference	UPSALM	T	T	G	A	G	G	C	C	T	C	T	G	A	G	T	T	T	G	0	0	T	C	T	G	G	G	T	C	A	A	G	G	G	G	G	G	T	T	T	C	C	C	G	G	T	C
Pahsimeroi_R	OmyPAHS15S_0014	reference	UPSALM	T	C	A	A	T	G	C	C	C	C	G	G	G	G	T	C	T	G	A	A	C	C	T	G	A	G	C	C	A	G	A	A	T	G	C	G	T	T	T	C	T	C	G	G	C	C
Pahsimeroi_R	OmyPAHS15S_0016	reference	UPSALM	C	C	G	A	G	G	A	C	C	C	G	G	0	0	C	C	G	G	G	G	C	C	T	T	G	G	T	C	A	A	G	G	T	T	C	C	C	C	T	T	T	C	A	G	C	C
Pahsimeroi_R	OmyPAHS15S_0017	reference	UPSALM	T	C	0	0	T	G	C	C	T	C	T	G	G	G	T	T	G	G	0	0	T	T	T	T	G	G	C	C	A	A	A	G	T	T	C	G	T	T	C	C	C	C	G	G	T	C
Pahsimeroi_R	OmyPAHS15S_0018	reference	UPSALM	T	T	G	G	G	G	A	C	T	T	G	G	A	G	0	0	T	G	0	0	C	C	T	G	G	G	T	T	A	A	G	G	T	G	C	G	T	C	C	C	C	C	A	G	C	C
Pahsimeroi_R	OmyPAHS15S_0019	reference	UPSALM	T	C	A	A	G	G	A	C	C	C	G	G	0	0	T	T	T	G	0	0	C	C	G	G	G	G	C	C	A	A	G	G	T	G	C	G	T	C	T	C	C	C	A	G	C	C
Pahsimeroi_R	OmyPAHS15S_0020	reference	UPSALM	T	C	G	A	G	G	C	C	C	C	T	G	G	G	T	T	G	G	G	G	T	C	T	T	A	G	T	C	A	G	A	G	T	G	C	C	T	C	C	C	C	C	A	G	T	T
Pahsimeroi_R	OmyPAHS15S_0021	reference	UPSALM	T	T	G	A	G	G	C	C	T	C	G	G	G	G	T	C	T	G	A	G	C	C	T	G	G	G	T	C	A	A	A	A	T	G	C	G	T	C	T	C	C	C	G	G	C	C
Pahsimeroi_R	OmyPAHS15S_0022	reference	UPSALM	T	T	A	A	T	G	A	C	T	C	T	G	A	G	T	C	T	T	0	0	C	C	G	G	G	G	T	C	A	A	G	G	T	G	C	G	T	C	T	C	T	C	G	G	T	C
Pahsimeroi_R	OmyPAHS15S_0023	reference	UPSALM	T	C	G	A	G	G	A	A	0	0	G	G	A	G	T	C	T	G	0	0	T	C	T	G	A	G	T	C	A	G	G	G	T	G	C	G	T	T	C	C	C	C	A	G	C	C
Pahsimeroi_R	OmyPAHS15S_0024	reference	UPSALM	T	C	G	A	G	G	A	A	C	C	T	G	0	0	T	C	T	G	0	0	T	C	T	G	A	G	T	T	G	G	G	G	T	G	G	G	T	C	T	T	C	C	A	G	C	C
Pahsimeroi_R	OmyPAHS15S_0025	reference	UPSALM	T	C	A	A	G	G	A	C	T	T	T	G	A	G	T	C	T	T	0	0	C	C	G	G	G	G	T	T	A	G	G	G	T	G	C	G	T	C	T	C	T	T	G	G	C	C
Pahsimeroi_R	OmyPAHS15S_0026	reference	UPSALM	T	T	G	A	T	G	A	C	C	C	T	G	A	A	T	T	G	G	0	0	T	C	T	G	G	G	T	C	A	A	A	A	T	G	C	G	T	C	C	C	C	C	G	G	T	C
Pahsimeroi_R	OmyPAHS15S_0027	reference	UPSALM	T	T	G	A	G	G	A	C	T	C	G	G	A	A	C	C	G	G	0	0	C	C	T	T	G	G	T	C	A	G	A	A	T	G	G	G	T	C	T	C	C	C	G	G	C	C
Pahsimeroi_R	OmyPAHS15S_0028	reference	UPSALM	T	C	G	A	G	G	A	A	C	C	G	G	A	G	T	T	T	G	0	0	T	C	T	G	G	G	T	C	G	G	A	G	G	G	G	G	T	C	T	C	C	C	G	G	T	C
Pahsimeroi_R	OmyPAHS15S_0029	reference	UPSALM	T	T	A	A	G	G	A	C	C	C	G	G	A	G	T	T	T	G	0	0	T	C	T	T	A	G	T	T	A	G	A	G	T	T	C	G	T	T	T	C	T	C	A	G	C	C
Pahsimeroi_R	OmyPAHS15S_0030	reference	UPSALM	T	C	G	A	G	G	C	C	C	C	T	G	A	G	T	T	G	G	0	0	T	C	T	T	G	G	T	T	A	A	A	G	G	G	C	G	C	C	C	C	C	C	G	G	T	C
Pahsimeroi_R	OmyPAHS15S_0031	reference	UPSALM	T	C	A	A	G	G	A	A	T	C	T	G	A	A	0	0	T	T	0	0	T	C	T	G	G	G	T	C	A	A	A	A	T	G	C	G	T	C	T	T	C	C	A	G	C	C
Pahsimeroi_R	OmyPAHS15S_0032	reference	UPSALM	T	T	A	A	G	G	A	C	C	C	G	G	A	A	T	C	G	G	0	0	T	C	T	T	A	G	T	T	A	G	A	G	G	G	C	C	T	T	T	C	C	C	A	G	T	T
Pahsimeroi_R	OmyPAHS15S_0033	reference	UPSALM	T	C	G	A	G	G	C	C	T	C	T	G	A	A	T	C	T	G	0	0	C	C	T	G	A	G	T	C	A	G	G	G	T	G	C	C	T	C	T	C	C	C	A	G	C	C
Pahsimeroi_R	OmyPAHS15S_0034	reference	UPSALM	T	C	G	A	G	G	C	C	T	C	G	G	G	G	T	C	T	G	A	G	C	C	T	T	A	G	T	T	A	G	A	G	G	G	G	G	T	T	T	T	C	C	A	G	T	C
Pahsimeroi_R	OmyPAHS15S_0035	reference	UPSALM	C	C	G	A	T	G	A	A	C	C	T	T	A	G	T	C	T	G	G	G	T	C	T	G	G	G	T	C	A	G	A	G	T	G	C	C	T	C	T	T	C	C	A	G	C	C
Pahsimeroi_R	OmyPAHS15S_0036	reference	UPSALM	T	C	A	A	T	G	A	C	C	C	G	G	A	G	T	C	G	G	0	0	T	C	T	T	A	G	C	C	A	G	G	G	G	G	C	G	T	C	C	C	T	C	A	G	C	C
Pahsimeroi_R	OmyPAHS15S_0037	reference	UPSALM	T	C	G	A	G	G	C	C	T	T	G	G	A	G	T	C	T	T	G	G	0	0	T	G	G	G	T	C	A	G	A	A	T	T	C	G	T	T	T	T	C	C	G	G	T	C
Pahsimeroi_R	OmyPAHS15S_0038	reference	UPSALM	T	C	G	A	G	G	C	C	T	T	G	G	G	G	T	C	T	G	0	0	C	C	T	T	G	G	C	C	A	G	G	G	T	G	C	G	T	T	T	T	T	C	A	A	C	C
Pahsimeroi_R	OmyPAHS15S_0039	reference	UPSALM	T	C	G	A	G	G	C	C	T	C	T	G	A	G	T	C	G	G	G	G	C	C	T	G	G	G	T	C	A	G	A	G	T	T	C	G	T	T	T	C	C	C	A	G	C	C
Pahsimeroi_R	OmyPAHS15S_0040	reference	UPSALM	C	C	G	A	T	T	C	C	C	C	G	G	A	G	T	C	G	G	0	0	T	T	T	T	A	G	C	C	G	G	A	A	G	G	C	C	T	C	T	C	T	T	A	G	C	C
Pahsimeroi_R	OmyPAHS15S_0041	reference	UPSALM	T	C	G	A	G	G	A	C	C	C	G	G	A	G	T	C	G	G	0	0	C	C	T	G	G	G	T	C	A	A	A	A	T	T	C	C	T	T	C	C	C	C	A	G	C	C
Pahsimeroi_R	OmyPAHS15S_0042	reference	UPSALM	C	C	A	A	T	G	A	A	T	C	G	G	A	A	T	T	G	G	0	0	C	C	T	T	G	G	T	C	A	G	A	G	T	G	C	G	T	T	T	C	C	C	G	G	C	C
Pahsimeroi_R	OmyPAHS15S_0043	reference	UPSALM	C	C	G	A	G	G	C	C	T	T	G	G	A	G	T	C	T	G	0	0	T	C	T	T	G	G	T	T	G	G	G	G	T	T	C	G	T	T	T	T	C	C	A	G	T	C
Pahsimeroi_R	OmyPAHS15S_0044	reference	UPSALM	T	T	G	G	G	G	C	C	C	C	T	G	0	0	T	C	T	T	A	A	T	C	T	T	G	G	T	C	A	G	G	G	T	T	C	C	T	C	T	C	C	C	G	G	T	T
Pahsimeroi_R	OmyPAHS15S_0045	reference	UPSALM	T	T	A	A	T	T	A	A	T	C	T	G	A	A	T	T	G	G	0	0	T	C	T	T	G	G	T	T	A	G	A	G	T	G	C	C	T	T	C	C	C	C	A	A	C	C
Pahsimeroi_R	OmyPAHS15S_0046	reference	UPSALM	T	T	G	G	G	G	A	A	T	C	G	G	A	A	C	C	T	G	0	0	C	C	T	T	G	G	T	T	A	A	A	G	T	G	G	G	T	T	T	C	T	C	A	G	T	C
Pahsimeroi_R	OmyPAHS15S_0047	reference	UPSALM	C	C	G	A	G	G	A	C	T	T	G	G	A	G	T	C	T	G	0	0	T	T	T	G	G	G	T	C	A	G	A	G	T	G	C	G	C	C	T	C	T	C	G	G	C	C
Pahsimeroi_R	OmyPAHS15S_0048	reference	UPSALM	T	C	G	A	G	G	A	C	C	C	T	G	G	G	C	C	T	T	G	G	C	C	G	G	A	G	T	T	A	G	A	G	G	G	G	G	T	C	C	C	0	0	A	G	T	T
Pahsimeroi_R	OmyPAHS15S_0049	reference	UPSALM	C	C	A	A	G	G	A	A	C	C	T	G	G	G	T	C	G	G	G	G	T	C	G	G	A	G	C	C	A	A	A	A	T	T	C	C	T	T	C	C	C	C	A	G	T	C
Pahsimeroi_R	OmyPAHS15S_0051	reference	UPSALM	T	T	A	A	G	G	A	C	T	T	G	G	A	G	T	T	T	G	0	0	T	C	T	T	A	G	C	C	A	A	A	G	T	T	G	G	T	T	C	C	C	C	G	G	C	C
Pahsimeroi_R	OmyPAHS15S_0052	reference	UPSALM	T	C	A	A	T	G	C	C	T	C	G	G	A	G	T	T	T	G	A	A	C	C	T	T	G	G	C	C	A	A	G	G	G	G	C	C	T	T	C	C	C	C	A	G	T	C
Pahsimeroi_R	OmyPAHS15S_0053	reference	UPSALM	T	C	G	A	T	G	C	C	T	C	T	G	G	G	0	0	G	G	G	G	T	C	T	G	G	G	T	C	G	G	G	G	T	T	C	G	T	C	C	C	C	C	G	G	C	C
Pahsimeroi_R	OmyPAHS15S_0054	reference	UPSALM	T	C	A	A	G	G	A	C	T	T	T	G	A	G	C	C	G	G	G	G	C	C	T	T	G	G	T	T	A	A	G	G	T	T	G	G	T	C	T	T	T	C	G	G	C	C
Pahsimeroi_R	OmyPAHS15S_0055	reference	UPSALM	T	T	A	A	G	G	C	C	T	T	T	G	G	G	C	C	G	G	0	0	C	C	T	G	G	G	T	C	G	G	A	G	T	T	0	0	T	C	T	C	C	C	G	G	T	C
Pahsimeroi_R	OmyPAHS15S_0056	reference	UPSALM	T	T	G	A	G	G	A	C	C	C	G	G	G	G	T	C	T	G	0	0	T	T	T	G	G	G	T	C	A	A	A	G	G	G	C	G	T	T	C	C	T	C	A	G	T	T
Pahsimeroi_R	OmyPAHS15S_0057	reference	UPSALM	T	C	G	G	G	G	C	C	C	C	G	G	A	A	C	C	T	T	G	G	C	C	T	G	G	G	T	T	A	G	A	A	G	G	C	G	T	T	C	C	C	C	A	G	C	C
Pahsimeroi_R	OmyPAHS15S_0058	reference	UPSALM	T	T	G	A	G	G	C	C	T	C	G	G	A	G	T	T	T	G	A	A	T	C	T	T	A	G	T	C	A	G	G	G	G	G	C	C	T	C	C	C	C	C	A	A	T	T
Pahsimeroi_R	OmyPAHS15S_0059	reference	UPSALM	T	C	G	A	G	G	A	C	T	C	T	G	A	G	C	C	T	G	A	A	T	C	G	G	G	G	T	C	A	A	G	G	T	G	C	G	T	C	C	C	C	C	A	G	C	C
Pahsimeroi_R	OmyPAHS15S_0060	reference	UPSALM	C	C	G	A	T	G	A	A	T	C	G	G	A	G	T	C	T	G	G	G	T	C	T	G	G	G	T	T	A	A	G	G	T	G	C	G	C	C	T	T	C	C	A	A	T	C
Pahsimeroi_R	OmyPAHS15S_0061	reference	UPSALM	C	C	A	A	T	G	C	C	T	C	G	G	A	G	T	T	G	G	G	G	C	C	T	G	G	G	C	C	A	A	G	G	G	G	C	C	T	T	T	T	C	C	G	G	T	T
Pahsimeroi_R	OmyPAHS15S_0062	reference	UPSALM	T	T	G	G	G	G	A	C	T	C	G	G	A	A	T	T	G	G	A	G	C	C	G	G	A	G	T	T	A	A	G	G	T	G	C	G	T	T	T	C	C	C	G	G	C	C
Pahsimeroi_R	OmyPAHS15S_0063	reference	UPSALM	C	C	A	A	T	G	A	A	C	C	T	G	0	0	C	C	G	G	G	G	C	C	G	G	A	G	T	C	G	G	A	G	T	G	C	G	T	C	T	T	T	C	G	G	T	C
Pahsimeroi_R	OmyPAHS15S_0064	reference	UPSALM	T	T	G	G	T	G	C	C	T	C	G	G	A	G	T	C	T	G	A	G	C	C	T	G	A	G	T	T	A	G	A	G	T	G	C	C	T	T	T	C	T	C	A	G	C	C
Pahsimeroi_R	OmyPAHS15S_0065	reference	UPSALM	T	T	A	A	G	G	C	C	T	T	G	G	G	G	C	C	G	G	A	G	C	C	T	T	A	A	T	C	A	A	A	A	T	T	C	G	T	C	T	C	C	C	A	A	T	C
Pahsimeroi_R	OmyPAHS15S_0066	reference	UPSALM	T	C	A	A	G	G	A	A	T	C	G	G	A	G	T	T	G	G	G	G	T	T	T	T	G	G	T	T	A	A	A	G	T	G	C	C	T	T	T	C	C	C	A	G	C	C
Pahsimeroi_R	OmyPAHS15S_0067	reference	UPSALM	T	T	A	A	T	G	A	C	C	C	G	G	A	G	T	C	T	T	0	0	C	C	G	G	G	G	T	T	G	G	A	G	G	G	G	G	T	T	C	C	C	C	A	G	C	C
Pahsimeroi_R	OmyPAHS15S_0069	reference	UPSALM	T	C	G	G	T	G	A	C	T	T	T	G	G	G	C	C	T	G	A	G	T	C	G	G	A	G	T	C	A	G	G	G	G	G	G	G	T	C	T	C	C	C	G	G	C	C
Pahsimeroi_R	OmyPAHS15S_0070	reference	UPSALM	T	C	G	A	T	G	C	C	T	C	T	G	A	G	T	C	T	G	G	G	C	C	T	G	G	G	T	C	A	G	A	G	T	T	C	G	T	T	T	C	C	C	A	A	C	C
Pahsimeroi_R	OmyPAHS15S_0071	reference	UPSALM	T	T	A	A	G	G	A	C	C	C	T	T	G	G	T	T	T	G	A	G	T	C	T	G	G	G	T	T	A	A	G	G	T	T	C	C	T	C	C	C	C	C	G	G	T	C
Pahsimeroi_R	OmyPAHS15S_0072	reference	UPSALM	T	T	G	A	T	G	C	C	T	C	T	G	G	G	T	C	T	G	G	G	C	C	T	G	G	G	T	C	A	G	A	G	G	G	C	G	T	C	T	C	C	C	A	G	T	C
Pahsimeroi_R	OmyPAHS15S_0073	reference	UPSALM	T	T	G	G	T	G	A	C	T	C	G	G	A	A	T	C	T	G	G	G	T	C	T	G	A	G	T	T	G	G	G	G	T	G	C	C	T	T	T	T	C	C	A	G	C	C
Pahsimeroi_R	OmyPAHS15S_0074	reference	UPSALM	C	C	A	A	G	G	A	A	T	C	T	T	A	G	T	C	G	G	G	G	C	C	T	T	G	G	C	C	A	A	A	A	T	T	C	G	T	T	T	C	C	C	G	G	C	C
Pahsimeroi_R	OmyPAHS15S_0075	reference	UPSALM	T	C	G	G	G	G	A	C	T	C	G	G	G	G	0	0	G	G	A	G	T	T	T	T	G	G	C	C	A	G	A	G	G	G	C	C	T	T	T	C	C	C	A	G	T	C
Pahsimeroi_R	OmyPAHS15S_0076	reference	UPSALM	T	C	G	G	G	G	C	C	T	C	G	G	A	A	T	T	T	T	A	A	T	C	G	G	G	G	T	C	A	A	G	G	T	G	C	G	T	T	T	T	T	C	A	G	T	C
Pahsimeroi_R	OmyPAHS15S_0077	reference	UPSALM	T	C	G	A	T	G	C	C	T	T	T	G	A	G	T	C	G	G	A	G	T	C	T	G	G	G	T	C	G	G	A	G	G	G	C	G	T	C	C	C	T	C	G	G	T	C
Pahsimeroi_R	OmyPAHS15S_0078	reference	UPSALM	T	T	A	A	T	G	A	C	T	C	G	G	A	G	T	C	T	T	A	A	C	C	T	T	A	A	C	C	A	G	G	G	T	G	G	G	T	C	T	C	C	C	A	G	T	C
Pahsimeroi_R	OmyPAHS15S_0079	reference	UPSALM	T	C	G	G	G	G	C	C	T	C	G	G	G	G	T	C	T	T	A	A	T	C	T	G	A	G	T	C	A	G	A	G	G	G	G	G	T	T	T	C	C	C	G	G	T	C
Pahsimeroi_R	OmyPAHS15S_0080	reference	UPSALM	C	C	A	A	G	G	C	C	0	0	G	G	0	0	C	C	G	G	G	G	C	C	G	G	A	G	T	C	G	G	G	G	G	G	G	G	T	T	C	C	T	C	A	G	T	C
Pahsimeroi_R	OmyPAHS15S_0081	reference	UPSALM	T	C	A	A	G	G	C	C	T	C	T	G	A	G	T	C	G	G	A	G	C	C	T	G	G	G	T	T	A	A	A	G	T	G	C	G	T	C	T	C	C	C	0	0	T	C
Pahsimeroi_R	OmyPAHS15S_0082	reference	UPSALM	T	T	G	A	G	G	A	C	T	C	G	G	A	G	C	C	T	T	G	G	T	T	T	G	G	G	T	C	A	G	A	G	T	T	G	G	T	T	T	C	C	C	G	G	C	C
Pahsimeroi_R	OmyPAHS15S_0083	reference	UPSALM	C	C	G	A	G	G	A	C	T	C	G	G	G	G	T	C	G	G	G	G	T	T	T	G	A	G	T	C	A	A	A	G	T	T	C	C	T	T	T	T	C	C	A	G	T	C
Pahsimeroi_R	OmyPAHS15S_0084	reference	UPSALM	T	T	A	A	G	G	A	C	T	C	G	G	A	A	T	T	T	T	A	G	T	C	T	T	A	G	T	C	G	G	A	G	G	G	C	G	T	C	T	C	C	C	A	G	T	T
Pahsimeroi_R	OmyPAHS15S_0085	reference	UPSALM	T	C	G	A	G	G	A	C	C	C	T	G	A	G	C	C	T	G	A	A	T	C	T	T	A	G	T	C	A	G	A	G	T	G	C	C	T	T	T	C	C	C	G	G	T	C
Pahsimeroi_R	OmyPAHS15S_0086	reference	UPSALM	T	T	G	G	G	G	C	C	C	C	G	G	A	G	C	C	T	G	A	G	T	C	T	T	A	G	T	C	G	G	A	A	T	G	G	G	T	C	C	C	C	C	G	G	C	C
Pahsimeroi_R	OmyPAHS15S_0087	reference	UPSALM	T	C	A	A	G	G	A	A	T	C	T	T	G	G	T	T	T	T	A	G	C	C	T	T	G	G	0	0	G	G	A	G	T	G	C	G	T	C	T	C	C	C	A	A	T	C
Pahsimeroi_R	OmyPAHS15S_0088	reference	UPSALM	T	T	A	A	T	G	A	C	C	C	T	G	0	0	T	C	G	G	A	G	T	C	T	T	G	G	T	C	A	G	A	G	T	G	C	C	T	T	T	C	C	C	G	G	T	T
Pahsimeroi_R	OmyPAHS15S_0089	reference	UPSALM	C	C	G	A	G	G	C	C	C	C	T	T	G	G	T	C	T	G	A	G	C	C	T	G	G	G	T	C	A	A	A	A	T	T	C	G	C	C	C	C	T	C	G	G	C	C
Pahsimeroi_R	OmyPAHS15S_0090	reference	UPSALM	C	C	A	A	G	G	A	C	T	T	G	G	A	G	T	C	T	G	A	G	C	C	T	G	A	G	T	T	G	G	G	G	G	G	C	C	C	C	C	C	C	C	A	G	T	C
Pahsimeroi_R	OmyPAHS15S_0091	reference	UPSALM	T	T	G	A	G	G	A	C	T	C	T	G	A	G	T	C	T	G	A	A	T	C	T	G	A	G	T	T	A	A	A	A	T	T	C	C	T	C	C	C	C	C	A	G	T	C
Pahsimeroi_R	OmyPAHS15S_0092	reference	UPSALM	T	C	A	A	G	G	A	A	C	C	T	G	A	A	T	C	G	G	A	A	C	C	T	G	G	G	C	C	A	A	A	G	G	G	C	G	C	C	T	C	T	C	A	A	C	C
Pahsimeroi_R	OmyPAHS15S_0093	reference	UPSALM	T	T	G	A	G	G	A	A	T	C	G	G	A	G	C	C	T	G	0	0	T	C	T	G	G	G	T	C	A	G	G	G	T	T	C	G	T	T	T	C	C	C	A	A	T	C
Pahsimeroi_R	OmyPAHS15S_0094	reference	UPSALM	T	C	G	A	T	G	A	C	T	C	G	G	A	A	T	C	T	G	A	G	T	C	T	G	G	G	T	C	G	G	A	G	T	G	C	G	T	T	C	C	C	C	A	G	C	C
Pahsimeroi_R	OmyPAHS15S_0095	reference	UPSALM	C	C	G	G	G	G	C	C	C	C	T	G	A	A	T	C	G	G	A	G	C	C	T	T	A	G	T	T	A	G	A	G	G	G	G	G	T	C	T	C	C	C	G	G	T	T
Pahsimeroi_R	OmyPAHS15S_0096	reference	UPSALM	C	C	G	A	G	G	A	C	C	C	T	T	A	G	T	C	T	T	G	G	T	T	T	G	G	G	T	C	A	A	A	G	G	G	C	G	T	T	T	C	C	C	A	G	T	T
Pahsimeroi_R	OmyPAHS15S_0097	reference	UPSALM	T	C	G	A	G	G	C	C	T	C	T	G	A	G	T	C	T	G	A	G	C	C	T	G	G	G	T	C	A	G	G	G	T	T	G	G	T	T	T	C	C	C	A	G	T	C
Pahsimeroi_R	OmyPAHS15S_0098	reference	UPSALM	T	C	G	G	T	G	C	C	T	C	T	T	A	A	T	T	G	G	A	G	T	C	T	T	G	G	T	C	A	G	A	G	T	G	C	G	T	T	T	C	C	C	G	G	T	C
Pahsimeroi_R	OmyPAHS15S_0099	reference	UPSALM	T	T	A	A	G	G	C	C	T	C	T	G	A	G	0	0	T	G	A	G	C	C	T	T	G	G	0	0	A	A	A	G	T	G	C	G	T	T	T	C	C	C	G	G	C	C
Pahsimeroi_R	OmyPAHS15S_0100	reference	UPSALM	T	T	G	G	G	G	C	C	T	C	T	G	0	0	T	C	G	G	0	0	C	C	T	T	G	G	T	C	A	A	A	G	G	G	G	G	T	T	T	C	C	C	A	G	C	C
Pahsimeroi_R	OmyPAHS15S_0101	reference	UPSALM	T	T	G	G	G	G	A	A	T	C	T	T	A	G	C	C	G	G	0	0	T	T	G	G	G	G	C	C	G	G	G	G	T	T	C	G	T	T	T	C	C	C	A	G	T	C
Pahsimeroi_R	OmyPAHS15S_0102	reference	UPSALM	T	T	A	A	G	G	A	A	C	C	G	G	A	A	T	C	T	G	A	G	T	C	T	T	A	G	T	T	A	G	A	G	T	T	C	G	T	T	C	C	C	C	A	G	T	C
Pahsimeroi_R	OmyPAHS15S_0103	reference	UPSALM	T	C	A	A	T	G	C	C	T	C	G	G	0	0	T	C	T	G	A	G	T	T	T	G	A	A	0	0	A	A	A	G	G	G	C	G	T	T	T	T	T	C	A	G	T	C
[truncated: 1,150 more rows]
[truncated: 306 more columns]
